# Supplementary material for: SPARK-X: non-parametric modeling enables scalable and robust detection of spatial expression patterns for large spatial transcriptomic studies
Source: Genome Biol. 2021 Jun 21;22:184. doi: 10.1186/s13059-021-02404-0 (PMC8218388; doi:10.1186/s13059-021-02404-0)
Supplement: Supplementary file 2 — Additional file 2: Supplementary Table 4. Enrichment analysis of SE genes for the mouse cerebellum Slide-seq data. [file 13059_2021_2404_MOESM2_ESM.xlsx]

## Sheet: SlideseqV1_GO_SPARKX
	ONTOLOGY	ID	Description	GeneRatio	BgRatio	pvalue	p.adjust	qvalue	geneID	Count
GO:0043209	CC	GO:0043209	myelin sheath	122/2214	202/14571	1.4737e-49	1.05502e-45	8.79878e-46	Aco2/Actb/Aldoa/Anxa2/Atp1a1/Atp1a2/Atp1a3/Atp1b1/Atp5a1/Atp5b/Atp5c1/Atp5h/Atp5o/Atp6v1a/Atp6v1b2/Calm1/Calm2/Calm3/Car2/Cct2/Cct3/Cdc42/Ckb/Cldn11/Cltc/Cnp/Cntn1/Cntnap1/Cox5a/Cox5b/Cox6a1/Cryab/Cycs/Dld/Dlg1/Dnm1/Eef1a1/Eef1a2/Eno1/Eno2/Ermn/Gdi1/Gfap/Gjc2/Glul/Gnao1/Gnb1/Gnb2/Got2/Gpi1/Gsn/Gstm1/Hsp90aa1/Hspa8/Hspa9/Hspd1/Idh3a/Ldhb/Mag/Mbp/Mdh1/Mdh2/Mif/Mobp/Mog/Myh14/Napa/Napb/Napg/Ncam1/Nd…	122
GO:0098798	CC	GO:0098798	mitochondrial protein complex	124/2214	238/14571	6.36725e-41	2.27916e-37	1.90079e-37	Atp5a1/Atp5b/Atp5c1/Atp5d/Atp5e/Atp5g1/Atp5g3/Atp5h/Atp5j/Atp5j2/Atp5k/Atp5l/Atp5o/Bax/Chchd10/Chchd6/Cox4i1/Cox5a/Cox6a1/Cox7c/Cyc1/Dnajc15/Grpel1/Grpel2/Micu1/Micu3/Mrpl11/Mrpl12/Mrpl13/Mrpl14/Mrpl15/Mrpl16/Mrpl18/Mrpl20/Mrpl27/Mrpl28/Mrpl32/Mrpl33/Mrpl34/Mrpl40/Mrpl41/Mrpl42/Mrpl45/Mrpl48/Mrpl50/Mrpl52/Mrpl57/Mrps10/Mrps11/Mrps12/Mrps14/Mrps18a/Mrps18c/Mrps21/Mrps22/Mrps24/Mrps25/Mrps34/Mrps36…	124
GO:0070469	CC	GO:0070469	respirasome	61/2214	71/14571	5.67914e-40	1.35523e-36	1.13025e-36	Cox4i1/Cox5a/Cox6a1/Cox6b1/Cox7a1/Cox7a2/Cox7a2l/Cox7b/Cox7c/Cox8a/Cox8b/Cyc1/Higd1a/Ndufa1/Ndufa10/Ndufa11/Ndufa12/Ndufa13/Ndufa2/Ndufa3/Ndufa4/Ndufa5/Ndufa6/Ndufa7/Ndufa8/Ndufa9/Ndufab1/Ndufb10/Ndufb11/Ndufb2/Ndufb3/Ndufb4/Ndufb5/Ndufb6/Ndufb7/Ndufb8/Ndufb9/Ndufc1/Ndufc2/Ndufs2/Ndufs3/Ndufs4/Ndufs5/Ndufs6/Ndufs7/Ndufs8/Ndufv1/Ndufv2/Ndufv3/Sdhb/Sdhc/Sdhd/Uqcc3/Uqcr10/Uqcr11/Uqcrb/Uqcrc1/Uqcrc2/…	61
GO:0098800	CC	GO:0098800	inner mitochondrial membrane protein complex	77/2214	108/14571	2.6472e-39	4.73782e-36	3.95129e-36	Atp5a1/Atp5b/Atp5c1/Atp5d/Atp5e/Atp5g1/Atp5g3/Atp5h/Atp5j/Atp5j2/Atp5k/Atp5l/Atp5o/Chchd10/Chchd6/Cox4i1/Cox5a/Cox6a1/Cox7c/Cyc1/Dnajc15/Grpel1/Grpel2/Micu1/Micu3/Ndufa1/Ndufa10/Ndufa11/Ndufa12/Ndufa13/Ndufa2/Ndufa3/Ndufa4/Ndufa5/Ndufa6/Ndufa7/Ndufa8/Ndufa9/Ndufab1/Ndufb10/Ndufb11/Ndufb2/Ndufb3/Ndufb4/Ndufb5/Ndufb6/Ndufb7/Ndufb8/Ndufb9/Ndufc1/Ndufc2/Ndufs2/Ndufs3/Ndufs4/Ndufs5/Ndufs6/Ndufs7/Ndufs…	77
GO:0005746	CC	GO:0005746	mitochondrial respirasome	56/2214	64/14571	1.03099e-37	1.47618e-34	1.23111e-34	Cox4i1/Cox5a/Cox6a1/Cox7a1/Cox7a2/Cox7a2l/Cox7b/Cox7c/Cyc1/Ndufa1/Ndufa10/Ndufa11/Ndufa12/Ndufa13/Ndufa2/Ndufa3/Ndufa4/Ndufa5/Ndufa6/Ndufa7/Ndufa8/Ndufa9/Ndufab1/Ndufb10/Ndufb11/Ndufb2/Ndufb3/Ndufb4/Ndufb5/Ndufb6/Ndufb7/Ndufb8/Ndufb9/Ndufc1/Ndufc2/Ndufs2/Ndufs3/Ndufs4/Ndufs5/Ndufs6/Ndufs7/Ndufs8/Ndufv1/Ndufv2/Ndufv3/Sdhb/Sdhc/Sdhd/Uqcc3/Uqcr10/Uqcrb/Uqcrc1/Uqcrc2/Uqcrfs1/Uqcrh/Uqcrq	56
GO:0098803	CC	GO:0098803	respiratory chain complex	56/2214	65/14571	6.35833e-37	7.58655e-34	6.3271e-34	Cox4i1/Cox5a/Cox6a1/Cox6b1/Cox7b/Cox7c/Cox8a/Cox8b/Cyc1/Ndufa1/Ndufa10/Ndufa11/Ndufa12/Ndufa13/Ndufa2/Ndufa3/Ndufa4/Ndufa5/Ndufa6/Ndufa7/Ndufa8/Ndufa9/Ndufab1/Ndufb10/Ndufb11/Ndufb2/Ndufb3/Ndufb4/Ndufb5/Ndufb6/Ndufb7/Ndufb8/Ndufb9/Ndufc1/Ndufc2/Ndufs2/Ndufs3/Ndufs4/Ndufs5/Ndufs6/Ndufs7/Ndufs8/Ndufv1/Ndufv2/Ndufv3/Sdhb/Sdhc/Sdhd/Uqcc3/Uqcr10/Uqcrb/Uqcrc1/Uqcrc2/Uqcrfs1/Uqcrh/Uqcrq	56
GO:0005840	CC	GO:0005840	ribosome	113/2214	219/14571	7.64381e-37	7.81743e-34	6.51965e-34	Abcf1/Apod/Aurkaip1/Btf3/Chchd1/Ddx3x/Dhx9/Eef2/Eif3h/Elavl4/Fau/Gadd45gip1/Isg15/Mrpl11/Mrpl12/Mrpl13/Mrpl14/Mrpl15/Mrpl16/Mrpl18/Mrpl20/Mrpl27/Mrpl28/Mrpl32/Mrpl33/Mrpl34/Mrpl40/Mrpl41/Mrpl42/Mrpl45/Mrpl48/Mrpl50/Mrpl52/Mrpl57/Mrps10/Mrps11/Mrps12/Mrps14/Mrps18a/Mrps18c/Mrps21/Mrps22/Mrps24/Mrps25/Mrps33/Mrps34/Mrps36/Mrps5/Mrps7/Ndufa7/Ndufab1/Npm1/Rpl12/Rpl13/Rpl13a/Rpl14/Rpl15/Rpl17/Rpl18/Rp…	113
GO:0044391	CC	GO:0044391	ribosomal subunit	98/2214	185/14571	2.49844e-33	2.2358e-30	1.86463e-30	Ddx3x/Fau/Isg15/Mrpl11/Mrpl12/Mrpl13/Mrpl14/Mrpl15/Mrpl16/Mrpl18/Mrpl20/Mrpl27/Mrpl28/Mrpl32/Mrpl33/Mrpl34/Mrpl40/Mrpl41/Mrpl42/Mrpl45/Mrpl48/Mrpl50/Mrpl52/Mrpl57/Mrps10/Mrps11/Mrps12/Mrps14/Mrps18a/Mrps18c/Mrps21/Mrps22/Mrps24/Mrps25/Mrps34/Mrps36/Mrps5/Mrps7/Ndufab1/Npm1/Rpl12/Rpl13/Rpl13a/Rpl14/Rpl15/Rpl17/Rpl18/Rpl18a/Rpl19/Rpl23/Rpl26/Rpl29/Rpl3/Rpl30/Rpl32/Rpl34/Rpl35/Rpl35a/Rpl36a/Rpl37/Rp…	98
GO:0005743	CC	GO:0005743	mitochondrial inner membrane	151/2214	374/14571	5.31432e-33	4.22725e-30	3.52548e-30	Acat1/Aifm3/Aldh3a2/Atp5a1/Atp5b/Atp5c1/Atp5d/Atp5e/Atp5g1/Atp5g3/Atp5h/Atp5j/Atp5j2/Atp5k/Atp5l/Atp5o/Bdnf/Chchd10/Chchd6/Clu/Cnp/Coa3/Cox16/Cox20/Cox4i1/Cox5a/Cox5b/Cox6a1/Cox6b1/Cox6c/Cox7a1/Cox7a2/Cox7a2l/Cox7b/Cox7c/Cox8a/Cox8b/Csde1/Cyb5r3/Cyc1/Dnajc15/Endog/Gatm/Ghitm/Glud1/Got2/Gpd2/Gpx4/Grpel1/Grpel2/Higd1a/Higd2a/Hspd1/Letm1/Mdh2/Mgst1/Micu1/Micu3/Mpc1/Mpc2/Mpv17/Mrps21/Mtch2/Mtfp1/Nduf…	151
GO:0003735	MF	GO:0003735	structural constituent of ribosome	86/2214	152/14571	3.169e-32	2.26869e-29	1.89206e-29	Fau/Mrpl11/Mrpl12/Mrpl13/Mrpl14/Mrpl15/Mrpl16/Mrpl18/Mrpl20/Mrpl27/Mrpl28/Mrpl32/Mrpl33/Mrpl34/Mrpl41/Mrpl52/Mrpl57/Mrps10/Mrps11/Mrps12/Mrps14/Mrps18a/Mrps18c/Mrps21/Mrps22/Mrps24/Mrps25/Mrps34/Mrps5/Mrps7/Ndufa7/Rpl12/Rpl13/Rpl13a/Rpl14/Rpl15/Rpl17/Rpl18/Rpl18a/Rpl19/Rpl22l1/Rpl23/Rpl26/Rpl29/Rpl3/Rpl30/Rpl32/Rpl35/Rpl35a/Rpl37/Rpl37a/Rpl38/Rpl39/Rpl4/Rpl41/Rpl6/Rpl7/Rpl7l1/Rpl8/Rplp0/Rplp1/Rpl…	86
GO:0019866	CC	GO:0019866	organelle inner membrane	156/2214	410/14571	1.42182e-30	9.25347e-28	7.71729e-28	Acat1/Aifm3/Aldh3a2/Arl6ip6/Atp5a1/Atp5b/Atp5c1/Atp5d/Atp5e/Atp5g1/Atp5g3/Atp5h/Atp5j/Atp5j2/Atp5k/Atp5l/Atp5o/Bdnf/Chchd10/Chchd6/Clu/Cnp/Coa3/Cox16/Cox20/Cox4i1/Cox5a/Cox5b/Cox6a1/Cox6b1/Cox6c/Cox7a1/Cox7a2/Cox7a2l/Cox7b/Cox7c/Cox8a/Cox8b/Csde1/Cyb5r3/Cyc1/Dnajc15/Endog/Gatm/Ghitm/Glud1/Got2/Gpd2/Gpx4/Grpel1/Grpel2/Higd1a/Higd2a/Hspd1/Itpr1/Letm1/Mdh2/Mgst1/Micu1/Micu3/Mpc1/Mpc2/Mpv17/Mrps21/Mt…	156
GO:0005747	CC	GO:0005747	mitochondrial respiratory chain complex I	36/2214	39/14571	1.55211e-26	7.93681e-24	6.61921e-24	Ndufa1/Ndufa10/Ndufa11/Ndufa12/Ndufa13/Ndufa2/Ndufa3/Ndufa4/Ndufa5/Ndufa6/Ndufa7/Ndufa8/Ndufa9/Ndufab1/Ndufb10/Ndufb11/Ndufb2/Ndufb3/Ndufb4/Ndufb5/Ndufb6/Ndufb7/Ndufb8/Ndufb9/Ndufc1/Ndufc2/Ndufs2/Ndufs3/Ndufs4/Ndufs5/Ndufs6/Ndufs7/Ndufs8/Ndufv1/Ndufv2/Ndufv3	36
GO:0030964	CC	GO:0030964	NADH dehydrogenase complex	36/2214	39/14571	1.55211e-26	7.93681e-24	6.61921e-24	Ndufa1/Ndufa10/Ndufa11/Ndufa12/Ndufa13/Ndufa2/Ndufa3/Ndufa4/Ndufa5/Ndufa6/Ndufa7/Ndufa8/Ndufa9/Ndufab1/Ndufb10/Ndufb11/Ndufb2/Ndufb3/Ndufb4/Ndufb5/Ndufb6/Ndufb7/Ndufb8/Ndufb9/Ndufc1/Ndufc2/Ndufs2/Ndufs3/Ndufs4/Ndufs5/Ndufs6/Ndufs7/Ndufs8/Ndufv1/Ndufv2/Ndufv3	36
GO:0045271	CC	GO:0045271	respiratory chain complex I	36/2214	39/14571	1.55211e-26	7.93681e-24	6.61921e-24	Ndufa1/Ndufa10/Ndufa11/Ndufa12/Ndufa13/Ndufa2/Ndufa3/Ndufa4/Ndufa5/Ndufa6/Ndufa7/Ndufa8/Ndufa9/Ndufab1/Ndufb10/Ndufb11/Ndufb2/Ndufb3/Ndufb4/Ndufb5/Ndufb6/Ndufb7/Ndufb8/Ndufb9/Ndufc1/Ndufc2/Ndufs2/Ndufs3/Ndufs4/Ndufs5/Ndufs6/Ndufs7/Ndufs8/Ndufv1/Ndufv2/Ndufv3	36
GO:0022626	CC	GO:0022626	cytosolic ribosome	63/2214	107/14571	2.94102e-25	1.40365e-22	1.17063e-22	Apod/Ddx3x/Fau/Isg15/Mrps11/Rpl12/Rpl13/Rpl13a/Rpl14/Rpl15/Rpl17/Rpl18/Rpl18a/Rpl19/Rpl23/Rpl26/Rpl29/Rpl3/Rpl30/Rpl32/Rpl34/Rpl35/Rpl35a/Rpl36a/Rpl37/Rpl37a/Rpl38/Rpl39/Rpl4/Rpl6/Rpl7/Rpl7a/Rpl7l1/Rpl8/Rplp0/Rplp1/Rplp2/Rps10/Rps11/Rps13/Rps14/Rps15/Rps15a/Rps16/Rps18/Rps19/Rps2/Rps20/Rps21/Rps24/Rps25/Rps26/Rps27l/Rps28/Rps29/Rps3/Rps3a1/Rps5/Rps7/Rps8/Rps9/Uba52/Zcchc17	63
GO:0006119	BP	GO:0006119	oxidative phosphorylation	56/2214	89/14571	1.20106e-24	5.37399e-22	4.48185e-22	Atp5a1/Atp5b/Atp5c1/Atp5d/Atp5h/Atp5j/Atp5j2/Atp5l/Atp5o/Bdnf/Chchd10/Cox4i1/Cox5a/Cox5b/Cox6a1/Cox7a1/Cox7a2/Cox7a2l/Cox7c/Cyc1/Cycs/Dld/Dnajc15/Gadd45gip1/Mtch2/Ndufa10/Ndufa12/Ndufa7/Ndufa8/Ndufb6/Ndufb8/Ndufb9/Ndufc2/Ndufs2/Ndufs6/Ndufs8/Ndufv1/Ndufv2/Ndufv3/Park7/Pgk1/Pink1/Sdhc/Sdhd/Slc25a33/Snca/Stoml2/Uqcc2/Uqcc3/Uqcr10/Uqcrb/Uqcrc1/Uqcrfs1/Uqcrh/Uqcrq/Vcp	56
GO:0046034	BP	GO:0046034	ATP metabolic process	94/2214	218/14571	2.2148e-23	9.3269e-21	7.77853e-21	Ak1/Ak9/Aldoa/Aldoc/App/Atp1a2/Atp1b1/Atp5a1/Atp5b/Atp5c1/Atp5d/Atp5e/Atp5g1/Atp5g3/Atp5h/Atp5j/Atp5j2/Atp5k/Atp5l/Atp5o/Atp6v1a/Atp6v1b2/Atpif1/Bdnf/Chchd10/Cox4i1/Cox5a/Cox5b/Cox6a1/Cox7a1/Cox7a2/Cox7a2l/Cox7c/Cyc1/Cycs/Dld/Dnajc15/Dnm1l/Eif6/Eno1/Eno2/Gadd45gip1/Gpd1/Gpi1/Guk1/Hif1a/Hspa8/Kif5c/Ldha/Map2k1/Mif/Mtch2/Ncor1/Ndufa10/Ndufa12/Ndufa7/Ndufa8/Ndufb6/Ndufb8/Ndufb9/Ndufc2/Ndufs2/Ndufs6/…	94
GO:1990204	CC	GO:1990204	oxidoreductase complex	55/2214	90/14571	2.49312e-23	9.9157e-21	8.26959e-21	Cyc1/Dld/Gcsh/Gpd1/Gpd2/Mrps36/Ndufa1/Ndufa10/Ndufa11/Ndufa12/Ndufa13/Ndufa2/Ndufa3/Ndufa4/Ndufa5/Ndufa6/Ndufa7/Ndufa8/Ndufa9/Ndufab1/Ndufb10/Ndufb11/Ndufb2/Ndufb3/Ndufb4/Ndufb5/Ndufb6/Ndufb7/Ndufb8/Ndufb9/Ndufc1/Ndufc2/Ndufs2/Ndufs3/Ndufs4/Ndufs5/Ndufs6/Ndufs7/Ndufs8/Ndufv1/Ndufv2/Ndufv3/Pdhx/Pdk2/Sdhb/Sdhc/Sdhd/Uqcc3/Uqcr10/Uqcrb/Uqcrc1/Uqcrc2/Uqcrfs1/Uqcrh/Uqcrq	55
GO:0098984	CC	GO:0098984	neuron to neuron synapse	138/2214	401/14571	2.80835e-22	1.05816e-19	8.8249e-20	Actb/Actr2/Adcy1/Add3/Adgrl1/Akap7/Akap9/Ank2/Anks1b/Arf1/Atp1a1/Atp1a3/Atp1b2/Atp2b2/Bcas1/Bsn/Cacng2/Cacng5/Calb1/Camk1/Camk2b/Camk2n1/Cap2/Capzb/Cdk5/Cdkl5/Chmp4b/Clstn1/Cnih2/Cnksr2/Cpeb4/Cryab/Ctnnb1/Dab1/Dclk1/Dgkz/Dlg1/Dlgap1/Dnm1/Dynll2/Efnb3/Eif3a/Eif4g2/Eps8/Erc1/Flrt3/Gabra6/Gap43/Gng3/Gphn/Gria1/Gria2/Gria4/Grid2/Grin1/Grin2a/Gsk3b/Hnrnpa3/Hnrnpk/Homer3/Hspa8/Hspb1/Iqsec1/Itpr1/Kcnd2/…	138
GO:0014069	CC	GO:0014069	postsynaptic density	130/2214	374/14571	1.7633e-21	6.31174e-19	5.26392e-19	Actb/Actr2/Adcy1/Add3/Adgrl1/Akap9/Ank2/Anks1b/Arf1/Atp1a1/Atp2b2/Bcas1/Bsn/Cacng2/Cacng5/Camk1/Camk2b/Camk2n1/Cap2/Capzb/Cdk5/Cdkl5/Chmp4b/Clstn1/Cnih2/Cnksr2/Cpeb4/Cryab/Ctnnb1/Dab1/Dclk1/Dgkz/Dlg1/Dlgap1/Dnm1/Dynll2/Efnb3/Eif3a/Eif4g2/Eps8/Erc1/Flrt3/Gap43/Gng3/Gphn/Gria1/Gria2/Gria4/Grid2/Grin1/Grin2a/Gsk3b/Hnrnpa3/Hnrnpk/Homer3/Hspa8/Hspb1/Iqsec1/Itpr1/Kcnd2/Lrfn1/Lrrc4/Lrrtm3/Lzts3/Map1a/Ma…	130
GO:0098978	CC	GO:0098978	glutamatergic synapse	153/2214	478/14571	5.0327e-21	1.71567e-18	1.43085e-18	Abi2/Actb/Adcy1/Adgrl1/Adgrl2/Amph/Anks1b/Ap2m1/Apbb1/Apoe/Arf1/Arpc2/Arpc5l/Atp2b1/Atp2b2/Atp2b3/Bin1/Bsn/Cacna1a/Cacnb4/Cacng2/Cacng5/Cadps2/Calb1/Caly/Camk1/Camk2b/Camk4/Caprin1/Cbln1/Cdk5/Cdkl5/Cfl1/Chmp4b/Clstn1/Clta/Cnih2/Cnksr2/Cnr1/Coro1a/Cplx1/Cplx2/Ctbp1/Ctbp2/Dgkz/Dlg1/Dlgap1/Dlgap3/Dlgap4/Dnm1/Dynll2/Efnb3/Eif4e/Elavl4/Eps8/Erc1/Flot1/Flrt3/Gabbr1/Gabrd/Gpm6a/Gria1/Gria2/Gria4/Grid2/G…	153
GO:0032279	CC	GO:0032279	asymmetric synapse	130/2214	379/14571	6.66857e-21	2.17001e-18	1.80977e-18	Actb/Actr2/Adcy1/Add3/Adgrl1/Akap9/Ank2/Anks1b/Arf1/Atp1a1/Atp2b2/Bcas1/Bsn/Cacng2/Cacng5/Camk1/Camk2b/Camk2n1/Cap2/Capzb/Cdk5/Cdkl5/Chmp4b/Clstn1/Cnih2/Cnksr2/Cpeb4/Cryab/Ctnnb1/Dab1/Dclk1/Dgkz/Dlg1/Dlgap1/Dnm1/Dynll2/Efnb3/Eif3a/Eif4g2/Eps8/Erc1/Flrt3/Gap43/Gng3/Gphn/Gria1/Gria2/Gria4/Grid2/Grin1/Grin2a/Gsk3b/Hnrnpa3/Hnrnpk/Homer3/Hspa8/Hspb1/Iqsec1/Itpr1/Kcnd2/Lrfn1/Lrrc4/Lrrtm3/Lzts3/Map1a/Ma…	130
GO:0022904	BP	GO:0022904	respiratory electron transport chain	45/2214	70/14571	1.2761e-20	3.972e-18	3.3126e-18	Bdnf/Cox4i1/Cox5a/Cox5b/Cox6a1/Cox7c/Cyc1/Cycs/Dld/Dnajc15/Gpd1/Hoxb3os/Mtch2/Ndufa10/Ndufa12/Ndufa5/Ndufa7/Ndufa8/Ndufb6/Ndufb8/Ndufb9/Ndufc2/Ndufs2/Ndufs4/Ndufs6/Ndufs8/Ndufv1/Ndufv2/Ndufv3/Park7/Pink1/Sdhb/Sdhc/Sdhd/Slc1a3/Slc25a18/Snca/Sod2/Uqcc3/Uqcr10/Uqcrb/Uqcrc1/Uqcrfs1/Uqcrh/Uqcrq	45
GO:0022900	BP	GO:0022900	electron transport chain	46/2214	73/14571	1.60502e-20	4.73211e-18	3.94653e-18	Bdnf/Cox4i1/Cox5a/Cox5b/Cox6a1/Cox7c/Cyc1/Cycs/Dld/Dnajc15/Gpd1/Hoxb3os/Mtch2/Ndufa10/Ndufa12/Ndufa5/Ndufa7/Ndufa8/Ndufb3/Ndufb6/Ndufb8/Ndufb9/Ndufc2/Ndufs2/Ndufs4/Ndufs6/Ndufs8/Ndufv1/Ndufv2/Ndufv3/Park7/Pink1/Sdhb/Sdhc/Sdhd/Slc1a3/Slc25a18/Snca/Sod2/Uqcc3/Uqcr10/Uqcrb/Uqcrc1/Uqcrfs1/Uqcrh/Uqcrq	46
GO:0099572	CC	GO:0099572	postsynaptic specialization	135/2214	404/14571	1.65251e-20	4.73211e-18	3.94653e-18	Actb/Actr2/Adcy1/Add3/Adgrl1/Akap9/Ank2/Anks1b/Arf1/Atp1a1/Atp2b2/Bcas1/Bsn/Cacng2/Cacng5/Camk1/Camk2b/Camk2n1/Cap2/Capzb/Cdk5/Cdkl5/Chmp4b/Clstn1/Cnih2/Cnksr2/Cpeb4/Cryab/Ctnnb1/Dab1/Dclk1/Dgkz/Dlg1/Dlgap1/Dlgap3/Dlgap4/Dnm1/Dynll2/Efnb3/Eif3a/Eif4g2/Eps8/Erc1/Flrt3/Gabra1/Gabra6/Gap43/Glra1/Gng3/Gphn/Gria1/Gria2/Gria4/Grid2/Grin1/Grin2a/Gsk3b/Hnrnpa3/Hnrnpk/Homer3/Hspa8/Hspb1/Iqsec1/Itpr1/Kcnd2…	135
GO:0042775	BP	GO:0042775	mitochondrial ATP synthesis coupled electron transport	37/2214	50/14571	1.86777e-20	5.14283e-18	4.28906e-18	Bdnf/Cox4i1/Cox5a/Cox5b/Cox6a1/Cox7c/Cyc1/Cycs/Dld/Dnajc15/Mtch2/Ndufa10/Ndufa12/Ndufa7/Ndufa8/Ndufb6/Ndufb8/Ndufb9/Ndufc2/Ndufs2/Ndufs6/Ndufs8/Ndufv1/Ndufv2/Ndufv3/Park7/Pink1/Sdhc/Sdhd/Snca/Uqcc3/Uqcr10/Uqcrb/Uqcrc1/Uqcrfs1/Uqcrh/Uqcrq	37
GO:0005198	MF	GO:0005198	structural molecule activity	148/2214	464/14571	3.30461e-20	8.76212e-18	7.30751e-18	Actb/Actr2/Add3/Ank3/Arpc2/Bsn/Camk2b/Cldn11/Clta/Cltc/Col1a2/Copa/Cope/Cryab/Cryba2/Ctbp2/Dlg1/Dlgap1/Erc1/Fau/Gfap/Igfbp6/Isca1/Isca2/Krt10/Krt25/Krt28/Mal/Mbp/Mobp/Mrpl11/Mrpl12/Mrpl13/Mrpl14/Mrpl15/Mrpl16/Mrpl18/Mrpl20/Mrpl27/Mrpl28/Mrpl32/Mrpl33/Mrpl34/Mrpl41/Mrpl52/Mrpl57/Mrps10/Mrps11/Mrps12/Mrps14/Mrps18a/Mrps18c/Mrps21/Mrps22/Mrps24/Mrps25/Mrps34/Mrps5/Mrps7/Myl6/Ndufa7/Nefh/Nefl/Nefm/Od…	148
GO:0006091	BP	GO:0006091	generation of precursor metabolites and energy	119/2214	340/14571	4.95474e-20	1.26682e-17	1.05652e-17	Acat1/Aco2/Ak9/Aldoa/Aldoc/App/Atp5a1/Atp5b/Atp5c1/Atp5d/Atp5h/Atp5j/Atp5j2/Atp5l/Atp5o/Bax/Bdnf/Bloc1s1/Chchd10/Cisd1/Cox17/Cox20/Cox4i1/Cox5a/Cox5b/Cox6a1/Cox7a1/Cox7a2/Cox7a2l/Cox7c/Cyc1/Cycs/Dld/Dnajc15/Eif6/Eno1/Eno2/Epm2aip1/G6pdx/Gadd45gip1/Gnas/Gpd1/Gpi1/Gsk3b/Hif1a/Hmgb1/Hoxb3os/Idh3a/Idh3b/Idh3g/Igf2/Irs2/Ldha/Mdh1/Mdh2/Mif/Mt3/Mtch2/Ncor1/Ndufa10/Ndufa12/Ndufa5/Ndufa7/Ndufa8/Ndufb3/Ndu…	119
GO:0150034	CC	GO:0150034	distal axon	118/2214	336/14571	5.22396e-20	1.2896e-17	1.07551e-17	Actb/Adgrl1/Amph/Anxa5/Apbb1/App/Arhgef7/Arpc2/Atp1a3/Atp5g1/Atp6v0d1/Bdnf/Bin1/Calb1/Calb2/Calm1/Calm2/Calm3/Cck/Cdk5/Cdkl5/Cfl1/Clu/Cnr1/Copa/Cplx1/Cplx2/Crmp1/Cyfip1/Dctn2/Elavl4/Eno1/Eno2/Exoc7/Fez1/Fkbp1a/Fkbp4/Flrt3/Gad1/Glra1/Glul/Got1/Gpm6a/Gria2/Gria4/Grin1/Grin2a/Gsk3b/Hnrnpk/Hnrnpr/Hsp90aa1/Hsp90ab1/Hspa8/Inpp5j/Itsn1/Kcna1/Kcnc1/Kcnc3/Kcnc4/Kcnma1/Kif5a/Kif5b/Kif5c/Lamp5/Lrp1/Map1b/Ma…	118
GO:0042773	BP	GO:0042773	ATP synthesis coupled electron transport	37/2214	51/14571	5.81243e-20	1.38704e-17	1.15678e-17	Bdnf/Cox4i1/Cox5a/Cox5b/Cox6a1/Cox7c/Cyc1/Cycs/Dld/Dnajc15/Mtch2/Ndufa10/Ndufa12/Ndufa7/Ndufa8/Ndufb6/Ndufb8/Ndufb9/Ndufc2/Ndufs2/Ndufs6/Ndufs8/Ndufv1/Ndufv2/Ndufv3/Park7/Pink1/Sdhc/Sdhd/Snca/Uqcc3/Uqcr10/Uqcrb/Uqcrc1/Uqcrfs1/Uqcrh/Uqcrq	37
GO:0015935	CC	GO:0015935	small ribosomal subunit	44/2214	73/14571	1.33978e-18	3.09402e-16	2.58038e-16	Ddx3x/Fau/Isg15/Mrpl42/Mrps10/Mrps11/Mrps12/Mrps14/Mrps18a/Mrps18c/Mrps21/Mrps22/Mrps24/Mrps25/Mrps34/Mrps36/Mrps5/Mrps7/Npm1/Rps10/Rps11/Rps13/Rps14/Rps15/Rps15a/Rps16/Rps18/Rps19/Rps2/Rps20/Rps21/Rps24/Rps25/Rps26/Rps27l/Rps28/Rps29/Rps3/Rps3a1/Rps5/Rps7/Rps8/Rps9/Uba52	44
GO:0015934	CC	GO:0015934	large ribosomal subunit	58/2214	117/14571	1.99085e-18	4.45389e-16	3.7145e-16	Mrpl11/Mrpl12/Mrpl13/Mrpl14/Mrpl15/Mrpl16/Mrpl18/Mrpl20/Mrpl27/Mrpl28/Mrpl32/Mrpl33/Mrpl34/Mrpl40/Mrpl41/Mrpl42/Mrpl45/Mrpl48/Mrpl50/Mrpl52/Mrpl57/Mrps18a/Ndufab1/Npm1/Rpl12/Rpl13/Rpl13a/Rpl14/Rpl15/Rpl17/Rpl18/Rpl18a/Rpl19/Rpl23/Rpl26/Rpl29/Rpl3/Rpl30/Rpl32/Rpl34/Rpl35/Rpl35a/Rpl36a/Rpl37/Rpl37a/Rpl38/Rpl39/Rpl4/Rpl6/Rpl7/Rpl7a/Rpl7l1/Rpl8/Rplp0/Rplp1/Rplp2/Uba52/Zcchc17	58
GO:0050804	BP	GO:0050804	modulation of chemical synaptic transmission	142/2214	469/14571	3.3134e-17	7.18806e-15	5.99476e-15	Adcy1/Akap7/Apba2/Apoe/App/Arf1/Atf4/Atp2a2/Atp2b2/Bdnf/Cacna1a/Cacnb4/Cacng2/Cacng5/Calb1/Calb2/Camk2b/Car2/Car7/Cbln1/Cdk5/Celf4/Cfl1/Clstn1/Cnih2/Cnr1/Cplx1/Cplx2/Creb1/Cyfip1/Dbi/Dgkz/Dlgap1/Dlgap3/Dlgap4/Dnm1/Dnm1l/Efnb3/Eif4e/Elavl4/Erc1/Fam107a/Flot1/Gabbr1/Gfap/Glul/Gnai1/Gria1/Gria2/Gria4/Grid2/Grin1/Grin2a/Gsk3b/Hnrnpk/Homer3/Itpka/Jph3/Jph4/Kcnc3/Kcnc4/Kcnj10/Kif5b/Lgi1/Lrrc4/Map1a/Map…	142
GO:0099177	BP	GO:0099177	regulation of trans-synaptic signaling	142/2214	470/14571	4.05837e-17	8.54526e-15	7.12665e-15	Adcy1/Akap7/Apba2/Apoe/App/Arf1/Atf4/Atp2a2/Atp2b2/Bdnf/Cacna1a/Cacnb4/Cacng2/Cacng5/Calb1/Calb2/Camk2b/Car2/Car7/Cbln1/Cdk5/Celf4/Cfl1/Clstn1/Cnih2/Cnr1/Cplx1/Cplx2/Creb1/Cyfip1/Dbi/Dgkz/Dlgap1/Dlgap3/Dlgap4/Dnm1/Dnm1l/Efnb3/Eif4e/Elavl4/Erc1/Fam107a/Flot1/Gabbr1/Gfap/Glul/Gnai1/Gria1/Gria2/Gria4/Grid2/Grin1/Grin2a/Gsk3b/Hnrnpk/Homer3/Itpka/Jph3/Jph4/Kcnc3/Kcnc4/Kcnj10/Kif5b/Lgi1/Lrrc4/Map1a/Map…	142
GO:0045333	BP	GO:0045333	cellular respiration	61/2214	137/14571	1.91585e-16	3.91874e-14	3.26819e-14	Aco2/Atp5d/Bax/Bdnf/Bloc1s1/Cisd1/Cox20/Cox4i1/Cox5a/Cox5b/Cox6a1/Cox7c/Cyc1/Cycs/Dld/Dnajc15/Gpd1/Hif1a/Hoxb3os/Idh3a/Idh3b/Idh3g/Mdh1/Mdh2/Mtch2/Ndufa10/Ndufa12/Ndufa5/Ndufa7/Ndufa8/Ndufb6/Ndufb8/Ndufb9/Ndufc2/Ndufs2/Ndufs4/Ndufs6/Ndufs7/Ndufs8/Ndufv1/Ndufv2/Ndufv3/Park7/Pink1/Sdhb/Sdhc/Sdhd/Slc1a3/Slc25a18/Snca/Sod2/Sucla2/Suclg1/Uqcc3/Uqcr10/Uqcrb/Uqcrc1/Uqcrfs1/Uqcrh/Uqcrq/Vcp	61
GO:0008021	CC	GO:0008021	synaptic vesicle	80/2214	215/14571	1.39526e-15	2.77462e-13	2.314e-13	Amph/Anxa5/Ap2a2/Apba2/App/Atp6v0a1/Atp6v0d1/Atp6v1g2/Bdnf/Bin1/Bsn/Calm1/Calm2/Calm3/Cdk16/Clta/Cltc/Dbi/Dmxl2/Dnajc5/Dnm1/Dnm1l/Erc1/Gabbr1/Gad2/Gria1/Gria2/Grin1/Grin2a/Hspa8/Kcnc4/Kif1a/Mff/Mt3/Myo5a/Pde4b/Pebp1/Penk/Prrt1/Prrt2/Rab11b/Rab14/Rab2a/Rab35/Rab3a/Rab3b/Rab3c/Rab4a/Rab5c/Rab7/Rnf112/Rph3a/Sgta/Sh3gl2/Slc17a6/Slc17a7/Slc32a1/Snap25/Snap47/Snca/Sptbn2/Stx1b/Stx7/Syn1/Syn2/Syndig1/Sy…	80
GO:0070382	CC	GO:0070382	exocytic vesicle	84/2214	234/14571	3.10314e-15	6.00415e-13	5.00739e-13	Akap7/Amph/Anxa5/Ap2a2/Apba2/App/Atp6v0a1/Atp6v0d1/Atp6v1g2/Bdnf/Bin1/Bsn/Calm1/Calm2/Calm3/Cdk16/Clta/Cltc/Dbi/Dmxl2/Dnajc5/Dnm1/Dnm1l/Erc1/Gabbr1/Gad2/Gria1/Gria2/Grin1/Grin2a/Hspa8/Kcnc4/Kif1a/Mff/Mt3/Myo5a/Pde4b/Pebp1/Penk/Prrt1/Prrt2/Rab11b/Rab14/Rab2a/Rab35/Rab3a/Rab3b/Rab3c/Rab4a/Rab5c/Rab6a/Rab7/Rnf112/Rph3a/Sgta/Sh3gl2/Slc17a6/Slc17a7/Slc32a1/Snap25/Snap47/Snca/Sptbn2/Stx1b/Stx7/Syn1/Syn…	84
GO:0033108	BP	GO:0033108	mitochondrial respiratory chain complex assembly	41/2214	77/14571	8.18986e-15	1.54293e-12	1.28678e-12	Coa3/Cox14/Cox16/Cox17/Cox19/Cox20/Ndufa1/Ndufa10/Ndufa11/Ndufa13/Ndufa2/Ndufa3/Ndufa5/Ndufa6/Ndufa8/Ndufa9/Ndufab1/Ndufaf3/Ndufb10/Ndufb11/Ndufb2/Ndufb3/Ndufb5/Ndufb6/Ndufb7/Ndufb8/Ndufb9/Ndufc1/Ndufc2/Ndufs4/Ndufs5/Ndufs6/Ndufs7/Ndufs8/Pet100/Samm50/Slc25a33/Uqcc2/Uqcc3/Uqcr10/Uqcrb	41
GO:0003729	MF	GO:0003729	mRNA binding	92/2214	272/14571	1.013e-14	1.85951e-12	1.55081e-12	Calr/Celf1/Celf2/Celf4/Cnbp/Copa/Cpeb4/Ddx3x/Ddx5/Ddx6/Dhx9/Eef1a1/Eif2s2/Eif3a/Eif4g1/Eif4g2/Eif4g3/Elavl3/Elavl4/Exosc8/Fubp1/Fus/G3bp2/Hnrnpa0/Hnrnpa2b1/Hnrnpa3/Hnrnpc/Hnrnpd/Hnrnpk/Hnrnpl/Hnrnpm/Hnrnpr/Hnrnpu/Hsp90aa1/Khdrbs1/Lsm1/Luc7l2/Luc7l3/Matr3/Mecp2/Mrpl13/Mrps11/Mrps7/Myh10/Ncl/Nxf1/Pabpc1/Paip2/Park7/Pcbp1/Pcbp2/Pcbp3/Pcbp4/Pkm/Pum2/Purb/Rara/Rbfox1/Rbfox3/Rbm25/Rbm5/Rbm8a/Rnf20/Rpl1…	92
GO:0016469	CC	GO:0016469	proton-transporting two-sector ATPase complex	27/2214	38/14571	1.51206e-14	2.7062e-12	2.25694e-12	Atp5a1/Atp5b/Atp5c1/Atp5d/Atp5e/Atp5g1/Atp5g3/Atp5h/Atp5j/Atp5j2/Atp5k/Atp5l/Atp5o/Atp6ap1/Atp6ap1l/Atp6v0a1/Atp6v0b/Atp6v0d1/Atp6v0e2/Atp6v1a/Atp6v1b2/Atp6v1c1/Atp6v1d/Atp6v1e1/Atp6v1f/Atp6v1g1/Atp6v1g2	27
GO:0007005	BP	GO:0007005	mitochondrion organization	127/2214	433/14571	2.35983e-14	4.1205e-12	3.43645e-12	Agtpbp1/Aip/Alkbh7/Atp5d/Atpif1/Bax/Cck/Cd24a/Cdc37/Cdk5/Chchd10/Chchd2/Chchd6/Cisd2/Cnp/Coa3/Cox14/Cox16/Cox17/Cox19/Cox20/Cox7a1/Cox7a2/Cox7a2l/Dnajc15/Dnm1/Dnm1l/Fam162a/Fbxw7/Fez1/Fis1/Fundc2/Gabarap/Gabarapl1/Gabarapl2/Gpx1/Grpel1/Grpel2/Gsk3b/Hif1a/Higd1a/Higd2a/Hsp90aa1/Hspd1/Huwe1/Jun/Letm1/Map1lc3a/Map1lc3b/Mapt/Mff/Mllt11/Mpv17/Mrpl15/Mtch2/Mtfp1/Myh14/Ndufa1/Ndufa10/Ndufa11/Ndufa13/Ndu…	127
GO:0022627	CC	GO:0022627	cytosolic small ribosomal subunit	29/2214	44/14571	3.47764e-14	5.76225e-12	4.80565e-12	Ddx3x/Fau/Isg15/Mrps11/Rps10/Rps11/Rps13/Rps14/Rps15/Rps15a/Rps16/Rps18/Rps19/Rps2/Rps20/Rps21/Rps24/Rps25/Rps26/Rps27l/Rps28/Rps29/Rps3/Rps3a1/Rps5/Rps7/Rps8/Rps9/Uba52	29
GO:0022625	CC	GO:0022625	cytosolic large ribosomal subunit	34/2214	58/14571	3.56821e-14	5.76225e-12	4.80565e-12	Rpl12/Rpl13/Rpl13a/Rpl14/Rpl15/Rpl17/Rpl18/Rpl18a/Rpl19/Rpl23/Rpl26/Rpl29/Rpl3/Rpl30/Rpl32/Rpl34/Rpl35/Rpl35a/Rpl36a/Rpl37/Rpl37a/Rpl38/Rpl39/Rpl4/Rpl6/Rpl7/Rpl7a/Rpl7l1/Rpl8/Rplp0/Rplp1/Rplp2/Uba52/Zcchc17	34
GO:0030672	CC	GO:0030672	synaptic vesicle membrane	48/2214	103/14571	3.62203e-14	5.76225e-12	4.80565e-12	Amph/Atp6v0a1/Atp6v1g2/Bin1/Calm1/Calm2/Calm3/Clta/Cltc/Dnajc5/Dnm1l/Gad2/Gria1/Gria2/Grin1/Mff/Prrt1/Rab11b/Rab14/Rab2a/Rab35/Rab3a/Rab3b/Rab3c/Rab4a/Rab5c/Rab7/Rph3a/Sgta/Sh3gl2/Slc17a6/Slc17a7/Slc32a1/Snap47/Snca/Stx7/Syn1/Syn2/Syndig1/Syngr1/Syngr3/Syp/Syt1/Syt11/Syt2/Tmem163/Unc13c/Vamp2	48
GO:0099501	CC	GO:0099501	exocytic vesicle membrane	48/2214	103/14571	3.62203e-14	5.76225e-12	4.80565e-12	Amph/Atp6v0a1/Atp6v1g2/Bin1/Calm1/Calm2/Calm3/Clta/Cltc/Dnajc5/Dnm1l/Gad2/Gria1/Gria2/Grin1/Mff/Prrt1/Rab11b/Rab14/Rab2a/Rab35/Rab3a/Rab3b/Rab3c/Rab4a/Rab5c/Rab7/Rph3a/Sgta/Sh3gl2/Slc17a6/Slc17a7/Slc32a1/Snap47/Snca/Stx7/Syn1/Syn2/Syndig1/Syngr1/Syngr3/Syp/Syt1/Syt11/Syt2/Tmem163/Unc13c/Vamp2	48
GO:0015980	BP	GO:0015980	energy derivation by oxidation of organic compounds	77/2214	214/14571	3.86389e-14	6.01339e-12	5.0151e-12	Aco2/Atp5d/Bax/Bdnf/Bloc1s1/Cisd1/Cox20/Cox4i1/Cox5a/Cox5b/Cox6a1/Cox7c/Cyc1/Cycs/Dld/Dnajc15/Epm2aip1/Gnas/Gpd1/Gsk3b/Hif1a/Hmgb1/Hoxb3os/Idh3a/Idh3b/Idh3g/Igf2/Irs2/Ldha/Mdh1/Mdh2/Mt3/Mtch2/Ndufa10/Ndufa12/Ndufa5/Ndufa7/Ndufa8/Ndufb6/Ndufb8/Ndufb9/Ndufc2/Ndufs2/Ndufs4/Ndufs6/Ndufs7/Ndufs8/Ndufv1/Ndufv2/Ndufv3/Park7/Pfkm/Pink1/Pomc/Ppp1ca/Ppp1cb/Ppp1r2/Ptges3/S100b/Sdhb/Sdhc/Sdhd/Slc1a3/Slc25a18…	77
GO:0030426	CC	GO:0030426	growth cone	73/2214	198/14571	4.24748e-14	6.46972e-12	5.39568e-12	Adgrl1/Apbb1/App/Arhgef7/Arpc2/Calm1/Calm2/Calm3/Cdk5/Cdkl5/Cfl1/Clu/Cnr1/Copa/Crmp1/Cyfip1/Dctn2/Elavl4/Eno1/Eno2/Exoc7/Fez1/Fkbp4/Flrt3/Gpm6a/Gria2/Grin1/Gsk3b/Hnrnpr/Hsp90aa1/Hsp90ab1/Inpp5j/Kif5a/Kif5b/Kif5c/Lamp5/Lrp1/Map1b/Map2/Map3k12/Mapt/Myh10/Myh14/Ncam1/Nefl/Nrsn1/Nrxn1/Ntrk2/Olfm1/Pafah1b1/Pak1/Pard6a/Pclo/Pink1/Ppp1r2/Ppp1r9b/Ptch1/Ptprz1/Rapgef4/Rasgrf1/Rufy3/Snap25/Snca/Sncb/Stmn2/…	73
GO:0010257	BP	GO:0010257	NADH dehydrogenase complex assembly	28/2214	43/14571	1.52837e-13	2.23298e-11	1.86228e-11	Ndufa1/Ndufa10/Ndufa11/Ndufa13/Ndufa2/Ndufa3/Ndufa5/Ndufa6/Ndufa8/Ndufa9/Ndufab1/Ndufaf3/Ndufb10/Ndufb11/Ndufb2/Ndufb3/Ndufb5/Ndufb6/Ndufb7/Ndufb8/Ndufb9/Ndufc1/Ndufc2/Ndufs4/Ndufs5/Ndufs6/Ndufs7/Ndufs8	28
GO:0032981	BP	GO:0032981	mitochondrial respiratory chain complex I assembly	28/2214	43/14571	1.52837e-13	2.23298e-11	1.86228e-11	Ndufa1/Ndufa10/Ndufa11/Ndufa13/Ndufa2/Ndufa3/Ndufa5/Ndufa6/Ndufa8/Ndufa9/Ndufab1/Ndufaf3/Ndufb10/Ndufb11/Ndufb2/Ndufb3/Ndufb5/Ndufb6/Ndufb7/Ndufb8/Ndufb9/Ndufc1/Ndufc2/Ndufs4/Ndufs5/Ndufs6/Ndufs7/Ndufs8	28
GO:0030427	CC	GO:0030427	site of polarized growth	73/2214	203/14571	1.84122e-13	2.63626e-11	2.19861e-11	Adgrl1/Apbb1/App/Arhgef7/Arpc2/Calm1/Calm2/Calm3/Cdk5/Cdkl5/Cfl1/Clu/Cnr1/Copa/Crmp1/Cyfip1/Dctn2/Elavl4/Eno1/Eno2/Exoc7/Fez1/Fkbp4/Flrt3/Gpm6a/Gria2/Grin1/Gsk3b/Hnrnpr/Hsp90aa1/Hsp90ab1/Inpp5j/Kif5a/Kif5b/Kif5c/Lamp5/Lrp1/Map1b/Map2/Map3k12/Mapt/Myh10/Myh14/Ncam1/Nefl/Nrsn1/Nrxn1/Ntrk2/Olfm1/Pafah1b1/Pak1/Pard6a/Pclo/Pink1/Ppp1r2/Ppp1r9b/Ptch1/Ptprz1/Rapgef4/Rasgrf1/Rufy3/Snap25/Snca/Sncb/Stmn2/…	73
GO:0001505	BP	GO:0001505	regulation of neurotransmitter levels	76/2214	217/14571	2.84324e-13	3.99113e-11	3.32856e-11	Adcy1/Agtpbp1/Apba2/Arl6ip5/Atp1a2/Atp2a2/Cacna1a/Cacnb4/Cadps2/Comt/Cplx1/Cplx2/Ctbp2/Dnm1l/Erc1/Flot1/Gad1/Gad2/Gfap/Gpm6b/Gsk3b/Kcnc3/Kcnc4/Kcnj10/Lin7a/Lin7c/Napa/Napb/Nrn1/Nrxn1/Nrxn2/Nrxn3/Ntrk2/Pak1/Park7/Pclo/Pdzd11/Pebp1/Pfn2/Pnkd/Prkcb/Prkce/Prkcg/Prrt2/Rab3a/Rab3b/Rims1/Rims2/Rims3/Rph3a/Slc17a6/Slc17a7/Slc1a2/Slc1a6/Slc29a1/Slc6a1/Slc6a5/Snap25/Snap29/Snap47/Snca/Sptbn2/Stx1b/Stxbp1/S…	76
GO:0099003	BP	GO:0099003	vesicle-mediated transport in synapse	80/2214	236/14571	4.93941e-13	6.80024e-11	5.67132e-11	Actb/Adcy1/Amph/Ap2m1/Apba2/Atp2a2/Bin1/Bsn/Cacna1a/Cacnb4/Cadps2/Caly/Cd24a/Cdk5/Clstn1/Cltc/Cplx1/Cplx2/Ctbp2/Ctnnb1/Cyfip1/Dnajc5/Dnm1/Dnm1l/Erc1/Gsk3b/Hpca/Iqsec1/Itsn1/Mff/Napa/Napb/Nedd4/Nrn1/Nrxn1/Nrxn3/Nsg1/Pacsin1/Pclo/Pfn2/Pip5k1c/Pls3/Ppp3cb/Ppp3r1/Prkcb/Prkce/Prkcg/Prrt2/Rab3a/Rab3b/Rapgef4/Rims1/Rims2/Rims3/Sh3gl2/Slc17a6/Slc17a7/Slc32a1/Snap25/Snap29/Snap47/Snca/Sncb/Sptbn2/Stx1b/St…	80
GO:0000502	CC	GO:0000502	proteasome complex	33/2214	59/14571	5.37555e-13	7.26105e-11	6.05563e-11	Adrm1/Hspb1/Psma1/Psma2/Psma3/Psma4/Psma5/Psma6/Psma7/Psmb1/Psmb2/Psmb3/Psmb4/Psmb5/Psmb6/Psmc1/Psmc2/Psmc3/Psmc4/Psmc5/Psmc6/Psmd11/Psmd13/Psmd14/Psmd2/Psmd3/Psmd6/Psmd7/Psmd8/Ube3a/Ubr1/Usp14/Vcp	33
GO:1902600	BP	GO:1902600	proton transmembrane transport	36/2214	69/14571	8.01158e-13	1.06213e-10	8.85803e-11	Atp1a1/Atp1a2/Atp1a3/Atp5a1/Atp5b/Atp5c1/Atp5d/Atp5e/Atp5g1/Atp5g3/Atp5h/Atp5j/Atp5j2/Atp5k/Atp5l/Atp5o/Atp6ap1/Atp6v0a1/Atp6v0b/Atp6v0e2/Atp6v1a/Atp6v1b2/Atp6v1e1/Atp6v1f/Atp6v1g1/Cox17/Cox5b/Cyc1/Ndufs7/Park7/Phb2/Plcb1/Slc17a7/Slc25a4/Stoml2/Tesc	36
GO:0006836	BP	GO:0006836	neurotransmitter transport	72/2214	206/14571	1.34804e-12	1.75466e-10	1.46337e-10	Adcy1/Apba2/Arl6ip5/Atp1a2/Atp2a2/Cacna1a/Cacnb4/Cadps2/Cplx1/Cplx2/Ctbp2/Dnm1l/Erc1/Flot1/Gfap/Gpm6b/Gsk3b/Kcnc3/Kcnc4/Kcnj10/Lin7a/Lin7c/Napa/Napb/Nrn1/Nrxn1/Nrxn2/Nrxn3/Ntrk2/Pak1/Park7/Pclo/Pdzd11/Pfn2/Pnkd/Prkcb/Prkce/Prkcg/Prrt2/Rab3a/Rab3b/Rims1/Rims2/Rims3/Rph3a/Slc17a6/Slc17a7/Slc1a2/Slc1a6/Slc29a1/Slc32a1/Slc6a1/Slc6a5/Snap25/Snap29/Snap47/Snca/Sptbn2/Stx1b/Stxbp1/Stxbp3/Syn1/Syn2/Syngr…	72
GO:0030133	CC	GO:0030133	transport vesicle	94/2214	302/14571	1.43432e-12	1.83363e-10	1.52923e-10	Akap7/Amph/Anxa5/Ap1ar/Ap2a2/Apba2/App/Atp6v0a1/Atp6v0d1/Atp6v1g2/Bdnf/Bin1/Bsn/Calm1/Calm2/Calm3/Car4/Cdk16/Clta/Cltc/Dbi/Dmxl2/Dnajc5/Dnm1/Dnm1l/Erc1/Erp29/Fgfr3/Gabbr1/Gad2/Gnas/Gria1/Gria2/Grin1/Grin2a/Hspa8/Kcnc4/Kif1a/Mff/Mt3/Myo5a/Nrsn1/Pclo/Pdcd6/Pde4b/Pebp1/Pef1/Penk/Prrt1/Prrt2/Rab11b/Rab14/Rab2a/Rab35/Rab3a/Rab3b/Rab3c/Rab4a/Rab5c/Rab6a/Rab7/Rnf112/Rph3a/Sar1b/Sgta/Sh3gl2/Slc17a6/Slc17…	94
GO:0002181	BP	GO:0002181	cytoplasmic translation	41/2214	87/14571	1.66418e-12	2.09016e-10	1.74317e-10	Aars/Cnbp/Cpeb4/Dhx9/Dph3/Eef2/Eif2s2/Eif3a/Eif3i/Eif3m/Eif4a1/Eif4a2/Eif4h/Eif5/Pkm/Rpl13a/Rpl15/Rpl17/Rpl18/Rpl18a/Rpl19/Rpl22l1/Rpl26/Rpl29/Rpl30/Rpl35a/Rpl38/Rpl39/Rpl6/Rpl8/Rplp0/Rplp1/Rps2/Rps21/Rps26/Rps28/Rps29/Rwdd1/Tma7/Ythdf2/Zc3h15	41
GO:0030658	CC	GO:0030658	transport vesicle membrane	53/2214	131/14571	1.95763e-12	2.41633e-10	2.01519e-10	Amph/Atp6v0a1/Atp6v1g2/Bin1/Calm1/Calm2/Calm3/Car4/Clta/Cltc/Dnajc5/Dnm1l/Gad2/Gria1/Gria2/Grin1/Mff/Pdcd6/Pef1/Prrt1/Rab11b/Rab14/Rab2a/Rab35/Rab3a/Rab3b/Rab3c/Rab4a/Rab5c/Rab7/Rph3a/Sar1b/Sgta/Sh3gl2/Slc17a6/Slc17a7/Slc32a1/Snap47/Snca/Stx7/Syn1/Syn2/Syndig1/Syngr1/Syngr3/Syp/Syt1/Syt11/Syt2/Tmem163/Unc13c/Vamp2/Vti1b	53
GO:0097060	CC	GO:0097060	synaptic membrane	117/2214	414/14571	3.95033e-12	4.79329e-10	3.99755e-10	Adcy1/Adgrl1/Adgrl2/Akap9/Ank1/Ank2/Ank3/Apbb1/Atp1a3/Atp2b1/Atp2b2/Atp2b3/Bsn/Cacna1a/Cacng2/Cacng5/Cadm3/Cadps2/Calb2/Cbln1/Cfl1/Clstn1/Clta/Cltc/Cnih2/Cnksr2/Cnr1/Cntn1/Cntnap1/Cntnap2/Comt/Cpe/Cryab/Ctnnb1/Dlg1/Dlgap1/Dnm1/Dnm1l/Efnb3/Eno1/Eno2/Faim2/Flrt3/Gabbr1/Gabra1/Gabra6/Gabrb1/Gabrd/Glra1/Glrb/Gphn/Gpm6a/Gria1/Gria2/Gria4/Grid2/Grin1/Grin2a/Hspa8/Hspb1/Igsf21/Itpr1/Itsn1/Kcna1/Kcnc1/Kc…	117
GO:0042391	BP	GO:0042391	regulation of membrane potential	107/2214	367/14571	4.13284e-12	4.93116e-10	4.11253e-10	Akap7/Akap9/Ank2/Ank3/App/Arl6ip5/Atp1a1/Atp1a3/Atp1b1/Atp1b2/Atp2a2/Atp5g1/Atpif1/B2m/Bax/Bdnf/Bin1/Cacna1a/Cacnb4/Cacng2/Camk2d/Cbln1/Cck/Cdk5/Celf4/Chchd10/Clic1/Cnih2/Cnr1/Cntnap1/Dld/Dlg1/Dpp6/Dsg2/Fxyd1/Gabra1/Gabra6/Gabrb1/Gabrd/Gja1/Glra1/Glrb/Gnaq/Got1/Gria1/Grid2/Grin1/Grin2a/Gsk3b/Jun/Kcna1/Kcnc4/Kcnd2/Kcnip1/Kcnj10/Kcnk1/Kcnk10/Kcnk3/Kcnma1/Kif5b/Mapt/Mecp2/Mllt11/Mtch2/Myh14/Ndufc2/N…	107
GO:0015078	MF	GO:0015078	proton transmembrane transporter activity	40/2214	86/14571	5.25582e-12	6.16826e-10	5.14426e-10	Atp2a2/Atp5a1/Atp5b/Atp5c1/Atp5d/Atp5e/Atp5g1/Atp5g3/Atp5h/Atp5j/Atp5j2/Atp5k/Atp5l/Atp5o/Atp6ap1/Atp6v0a1/Atp6v0b/Atp6v0d1/Atp6v0e2/Atp6v1a/Atp6v1c1/Atp6v1d/Atp6v1e1/Atp6v1f/Atp6v1g1/Atp6v1g2/Cox4i1/Cox5a/Cox6a1/Cox6c/Cox7a1/Cox7a2/Cox7a2l/Cox7b/Cox7c/Cox8a/Cox8b/Letm1/Ndufa4/Slc32a1	40
GO:0099503	CC	GO:0099503	secretory vesicle	123/2214	446/14571	6.76182e-12	7.80772e-10	6.51156e-10	Akap7/Amph/Anxa5/Ap2a2/Ap2m1/Apba2/App/Arpc2/Atp6v0a1/Atp6v0d1/Atp6v1g2/Bdnf/Bin1/Bsg/Bsn/Calm1/Calm2/Calm3/Calr/Capzb/Car4/Cct6a/Cdc42/Cdk16/Chgb/Clta/Cltc/Cpe/Ctsh/Ctsl/Dbi/Dld/Dmxl2/Dnajc5/Dnm1/Dnm1l/Dynll1/Enkur/Erc1/Gabbr1/Gad2/Gars/Gria1/Gria2/Grin1/Grin2a/Hspa8/Hspd1/Itpr1/Kcnc4/Kif1a/Klk6/Lrp1/Mff/Mt3/Myo5a/Npy/Ogt/Pcsk1n/Pcsk2/Pde4b/Pebp1/Penk/Pomc/Prrt1/Prrt2/Rab11b/Rab14/Rab2a/Rab35/Ra…	123
GO:0099504	BP	GO:0099504	synaptic vesicle cycle	71/2214	208/14571	6.97957e-12	7.93123e-10	6.61456e-10	Actb/Adcy1/Amph/Ap2m1/Apba2/Atp2a2/Bin1/Bsn/Cacna1a/Cacnb4/Cadps2/Cd24a/Cdk5/Cltc/Cplx1/Cplx2/Ctbp2/Ctnnb1/Cyfip1/Dnajc5/Dnm1/Dnm1l/Erc1/Gsk3b/Itsn1/Mff/Napa/Napb/Nrn1/Nrxn1/Nrxn3/Pacsin1/Pclo/Pfn2/Pip5k1c/Pls3/Ppp3cb/Prkcb/Prkce/Prkcg/Prrt2/Rab3a/Rab3b/Rapgef4/Rims1/Rims2/Rims3/Sh3gl2/Slc17a6/Slc17a7/Slc32a1/Snap25/Snap29/Snap47/Snca/Sncb/Sptbn2/Stx1b/Stxbp1/Syn1/Syn2/Syndig1/Synj1/Syp/Syt1/Syt1…	71
GO:0006120	BP	GO:0006120	mitochondrial electron transport, NADH to ubiquinone	17/2214	20/14571	8.36782e-12	9.36019e-10	7.8063e-10	Bdnf/Dld/Dnajc15/Ndufa10/Ndufa7/Ndufa8/Ndufb6/Ndufb8/Ndufb9/Ndufc2/Ndufs2/Ndufs6/Ndufs8/Ndufv1/Ndufv2/Park7/Pink1	17
GO:0008380	BP	GO:0008380	RNA splicing	103/2214	354/14571	1.19822e-11	1.3197e-09	1.10061e-09	Acin1/BC005624/Bcas2/Cdc40/Celf1/Celf2/Celf4/Clk4/Coil/Crnkl1/Cwc15/Ddx1/Ddx39b/Ddx5/Dhx9/Elavl4/Frg1/Fus/Hnrnpa2b1/Hnrnpa3/Hnrnpc/Hnrnpf/Hnrnph1/Hnrnpk/Hnrnpl/Hnrnpm/Hnrnpu/Hspa8/Htatsf1/Ik/Ivns1abp/Iws1/Khdrbs1/Lsm1/Lsm10/Lsm4/Lsm6/Lsm8/Luc7l2/Luc7l3/Malat1/Mbnl1/Ncl/Npm1/Pabpc1/Pcbp4/Pik3r1/Pqbp1/Prdx6/Prmt5/Prpf19/Prpf38b/Prpf4b/Prpf8/Psip1/Puf60/Rbfox1/Rbfox3/Rbm25/Rbm39/Rbm5/Rbm8a/Rp9/Rps13…	103
GO:1905369	CC	GO:1905369	endopeptidase complex	33/2214	65/14571	1.91171e-11	2.07362e-09	1.72938e-09	Adrm1/Hspb1/Psma1/Psma2/Psma3/Psma4/Psma5/Psma6/Psma7/Psmb1/Psmb2/Psmb3/Psmb4/Psmb5/Psmb6/Psmc1/Psmc2/Psmc3/Psmc4/Psmc5/Psmc6/Psmd11/Psmd13/Psmd14/Psmd2/Psmd3/Psmd6/Psmd7/Psmd8/Ube3a/Ubr1/Usp14/Vcp	33
GO:0050808	BP	GO:0050808	synapse organization	120/2214	441/14571	3.18628e-11	3.40456e-09	2.83937e-09	Abi2/Actb/Actr2/Adgrl1/Adgrl2/Ank3/Apbb1/Apoe/App/Arf1/Arhgef7/Atp2b2/Bdnf/Bsn/C1ql3/Cacna1a/Cacnb4/Cacng2/Camk1/Camk2b/Caprin1/Cbln1/Cdc42/Cdk5/Cdkl5/Cfl1/Chchd10/Chd4/Chmp4b/Clstn1/Cnksr2/Ctnnb1/Cyfip1/Dab2ip/Dctn1/Dgkz/Dlgap3/Dnm1l/Eif4g1/Flrt3/Gabra1/Gap43/Glrb/Gphn/Gpm6a/Grid2/Grin1/Grin2a/Gsk3b/Hnrnpk/Hspa8/Igsf21/Itpka/Itsn1/Kif1a/Lrfn1/Lrrc4/Lrrtm3/Lzts3/Malat1/Mapt/Mecp2/Myh10/Myo5a/Ndrg…	120
GO:0003954	MF	GO:0003954	NADH dehydrogenase activity	17/2214	21/14571	3.76765e-11	3.96656e-09	3.30807e-09	Ndufa10/Ndufa12/Ndufa13/Ndufa2/Ndufa5/Ndufa7/Ndufa9/Ndufb7/Ndufb8/Ndufc2/Ndufs2/Ndufs3/Ndufs4/Ndufs7/Ndufs8/Ndufv1/Ndufv2	17
GO:0045182	MF	GO:0045182	translation regulator activity	47/2214	117/14571	4.65921e-11	4.71174e-09	3.92954e-09	Aars/Abcf1/Cnbp/Cpeb4/Cyfip1/Eef1a1/Eef1a2/Eef1b2/Eef1g/Eef2/Eif1/Eif1ad/Eif1ax/Eif1b/Eif2b2/Eif2s2/Eif3a/Eif3c/Eif3f/Eif3g/Eif3h/Eif3i/Eif3k/Eif3m/Eif4a1/Eif4a2/Eif4e/Eif4e2/Eif4g1/Eif4g2/Eif4g3/Eif4h/Eif5/Eif5a/Eif5b/Eif6/Elavl4/Neurl1a/Paip2/Pcbp1/Pura/Purb/Rara/Rps14/Rps27l/Rps9/Tufm	47
GO:0015985	BP	GO:0015985	energy coupled proton transport, down electrochemical gradient	16/2214	19/14571	4.71731e-11	4.71174e-09	3.92954e-09	Atp5a1/Atp5b/Atp5c1/Atp5d/Atp5e/Atp5g1/Atp5g3/Atp5h/Atp5j/Atp5j2/Atp5k/Atp5l/Atp5o/Cox5b/Cyc1/Stoml2	16
GO:0015986	BP	GO:0015986	ATP synthesis coupled proton transport	16/2214	19/14571	4.71731e-11	4.71174e-09	3.92954e-09	Atp5a1/Atp5b/Atp5c1/Atp5d/Atp5e/Atp5g1/Atp5g3/Atp5h/Atp5j/Atp5j2/Atp5k/Atp5l/Atp5o/Cox5b/Cyc1/Stoml2	16
GO:0090079	MF	GO:0090079	translation regulator activity, nucleic acid binding	40/2214	91/14571	4.73872e-11	4.71174e-09	3.92954e-09	Abcf1/Cpeb4/Eef1a1/Eef1a2/Eef1b2/Eef1g/Eef2/Eif1/Eif1ad/Eif1ax/Eif1b/Eif2b2/Eif2s2/Eif3a/Eif3c/Eif3f/Eif3g/Eif3h/Eif3i/Eif3k/Eif3m/Eif4a1/Eif4a2/Eif4e/Eif4e2/Eif4g1/Eif4g2/Eif4g3/Eif4h/Eif5/Eif5a/Eif5b/Eif6/Paip2/Pcbp1/Pura/Purb/Rara/Rps27l/Tufm	40
GO:0044306	CC	GO:0044306	neuron projection terminus	61/2214	174/14571	6.01482e-11	5.89865e-09	4.91941e-09	Actb/Amph/Anxa5/Arpc2/Atp1a3/Atp6v0d1/Bdnf/Bin1/Bsn/Calb1/Calb2/Cck/Cplx1/Cplx2/Cyfip1/Fkbp1a/Flrt3/Gad1/Glra1/Glul/Got1/Gria2/Gria4/Grin1/Grin2a/Hnrnpk/Hnrnpr/Hspa8/Itsn1/Kcna1/Kcnc1/Kcnc3/Kcnc4/Kcnma1/Npy/Ntrk2/Pacsin1/Pclo/Pebp1/Penk/Pfn2/Ppp2ca/Prkcb/Prkcg/Prnp/Prrt2/Rab3a/Rapgef4/Rpl26/Scrg1/Slc32a1/Snca/Sncb/Syp/Syt1/Syt11/Syt4/Tprgl/Uchl1/Unc13c/Vamp2	61
GO:0005844	CC	GO:0005844	polysome	33/2214	68/14571	9.14626e-11	8.84838e-09	7.37945e-09	Abcf1/Btf3/Calr/Dhx9/Eef2/Eif3h/Eif4g1/Elavl4/Fus/Msi2/Myh10/Naa38/Psma6/Rpl17/Rpl18/Rpl18a/Rpl19/Rpl29/Rpl30/Rpl38/Rpl39/Rpl6/Rpl7/Rpl7a/Rpl8/Rps21/Rps25/Rps26/Rps28/Rps29/Rps3/Rwdd1/Vim	33
GO:0042788	CC	GO:0042788	polysomal ribosome	20/2214	29/14571	9.94613e-11	9.49391e-09	7.91781e-09	Abcf1/Btf3/Dhx9/Eef2/Eif3h/Elavl4/Rpl18/Rpl18a/Rpl19/Rpl29/Rpl30/Rpl38/Rpl39/Rpl6/Rpl7a/Rpl8/Rps21/Rps26/Rps28/Rps29	20
GO:0019829	MF	GO:0019829	ATPase-coupled cation transmembrane transporter activity	25/2214	43/14571	1.13932e-10	1.07321e-08	8.95047e-09	Anxa5/Atp1a1/Atp1a2/Atp1a3/Atp1b1/Atp1b2/Atp2a2/Atp2b1/Atp2b2/Atp2b3/Atp5b/Atp5e/Atp5l/Atp6ap1/Atp6v0a1/Atp6v0b/Atp6v0d1/Atp6v0e2/Atp6v1a/Atp6v1c1/Atp6v1d/Atp6v1e1/Atp6v1f/Atp6v1g1/Atp6v1g2	25
GO:0048167	BP	GO:0048167	regulation of synaptic plasticity	69/2214	212/14571	1.56264e-10	1.45285e-08	1.21166e-08	Adcy1/Apoe/App/Arf1/Atf4/Atp2b2/Bdnf/Calb1/Calb2/Camk2b/Cbln1/Cdk5/Cfl1/Cplx2/Creb1/Dbi/Fam107a/Gfap/Gria1/Grid2/Grin1/Grin2a/Gsk3b/Hnrnpk/Itpka/Jph3/Jph4/Kcnj10/Map1a/Mapk1/Mapt/Mecp2/Mgll/Ncdn/Neurl1a/Neurod2/Nsg1/Ntrk2/Paip2/Pak1/Prkcz/Prnp/Prrt1/Prrt2/Ptn/Rab3a/Rac1/Rara/Rasgrf1/Reln/Rims1/Rims2/Rims3/S100b/Serpine2/Slc24a2/Snap25/Snap47/Snca/Sqstm1/Stxbp1/Syn1/Syngr1/Syp/Syt4/Tshz3/Unc13c/Va…	69
GO:0006397	BP	GO:0006397	mRNA processing	113/2214	418/14571	1.86508e-10	1.71181e-08	1.42763e-08	Acin1/Ahcyl1/Aplp1/App/Aurkaip1/BC005624/Bcas2/Cdc40/Cdk11b/Celf1/Celf2/Celf4/Coil/Crnkl1/Cwc15/Ddx1/Ddx39b/Ddx5/Dhx9/Elavl4/Frg1/Hnrnpa2b1/Hnrnpa3/Hnrnpc/Hnrnpf/Hnrnph1/Hnrnpk/Hnrnpl/Hnrnpm/Hnrnpu/Hspa8/Htatsf1/Ik/Iws1/Khdrbs1/Lsm1/Lsm10/Lsm4/Lsm6/Lsm8/Luc7l2/Luc7l3/Malat1/Mbnl1/Ncl/Npm1/Pabpc1/Pcbp1/Pcbp4/Plcb1/Polr2d/Pqbp1/Prdx6/Prmt5/Prpf19/Prpf38b/Prpf4b/Prpf8/Psip1/Puf60/Rbfox1/Rbfox3/Rbm25…	113
GO:0008137	MF	GO:0008137	NADH dehydrogenase (ubiquinone) activity	16/2214	20/14571	2.02394e-10	1.81118e-08	1.5105e-08	Ndufa10/Ndufa12/Ndufa13/Ndufa2/Ndufa5/Ndufa7/Ndufb7/Ndufb8/Ndufc2/Ndufs2/Ndufs3/Ndufs4/Ndufs7/Ndufs8/Ndufv1/Ndufv2	16
GO:0050136	MF	GO:0050136	NADH dehydrogenase (quinone) activity	16/2214	20/14571	2.02394e-10	1.81118e-08	1.5105e-08	Ndufa10/Ndufa12/Ndufa13/Ndufa2/Ndufa5/Ndufa7/Ndufb7/Ndufb8/Ndufc2/Ndufs2/Ndufs3/Ndufs4/Ndufs7/Ndufs8/Ndufv1/Ndufv2	16
GO:0046933	MF	GO:0046933	proton-transporting ATP synthase activity, rotational mechanism	13/2214	14/14571	2.68766e-10	2.37542e-08	1.98108e-08	Atp5a1/Atp5b/Atp5c1/Atp5d/Atp5e/Atp5g1/Atp5g3/Atp5h/Atp5j/Atp5j2/Atp5l/Atp5o/Atp6ap1	13
GO:0070069	CC	GO:0070069	cytochrome complex	18/2214	25/14571	2.87332e-10	2.50855e-08	2.0921e-08	Cox4i1/Cox5a/Cox6a1/Cox6b1/Cox7b/Cox7c/Cox8a/Cox8b/Cyc1/Ndufa4/Uqcc3/Uqcr10/Uqcrb/Uqcrc1/Uqcrc2/Uqcrfs1/Uqcrh/Uqcrq	18
GO:0043679	CC	GO:0043679	axon terminus	55/2214	155/14571	3.1061e-10	2.67911e-08	2.23435e-08	Actb/Amph/Anxa5/Arpc2/Atp1a3/Atp6v0d1/Bdnf/Bin1/Calb1/Calb2/Cck/Cplx1/Cplx2/Cyfip1/Fkbp1a/Flrt3/Gad1/Glra1/Glul/Got1/Gria2/Gria4/Grin1/Grin2a/Hnrnpk/Hnrnpr/Hspa8/Itsn1/Kcna1/Kcnc1/Kcnc3/Kcnc4/Kcnma1/Npy/Ntrk2/Pacsin1/Pclo/Pebp1/Penk/Pfn2/Ppp2ca/Prkcb/Prkcg/Prnp/Prrt2/Rab3a/Rapgef4/Rpl26/Slc32a1/Snca/Sncb/Syp/Syt11/Tprgl/Unc13c	55
GO:0071826	BP	GO:0071826	ribonucleoprotein complex subunit organization	59/2214	172/14571	3.31777e-10	2.82761e-08	2.3582e-08	Celf1/Celf2/Celf4/Coil/Crnkl1/Ddx39b/Dhx9/Eif2s2/Eif3a/Eif4h/Eif5/Eif6/Hsp90aa1/Hsp90ab1/Kif5b/Lsm4/Luc7l2/Luc7l3/Mbnl1/Mrpl11/Mrpl20/Mrps11/Mrps7/Pih1d2/Polr2d/Prmt5/Prpf19/Prpf8/Psip1/Ptges3/Puf60/Rbm5/Rpl12/Rpl13a/Rpl3/Rpl38/Rpl6/Rplp0/Rps10/Rps14/Rps15/Rps19/Rps2/Rps25/Rps27l/Rps28/Rps5/Sf3b1/Snrpb/Snrpd1/Snrpd2/Snrpd3/Snrpe/Snrpf/Snrpg/Srpk2/Vcp/Znhit3/Zrsr2	59
GO:0051082	MF	GO:0051082	unfolded protein binding	35/2214	78/14571	3.82054e-10	3.21779e-08	2.6836e-08	Aip/Calr/Cct2/Cct3/Cct4/Cct6a/Cct7/Cdc37/Clu/Cryab/Dnaja1/Dnaja2/Dnajb13/Dnajb5/Dnajb6/Erlec1/Grpel1/Grpel2/Hsp90aa1/Hsp90ab1/Hsp90b1/Hspa8/Hspa9/Hspe1/Mkks/Naca/Npm1/Pet100/Pfdn1/Pfdn2/Pfdn5/Ptges3/Scg5/St13/Tomm20	35
GO:0000313	CC	GO:0000313	organellar ribosome	38/2214	89/14571	4.05706e-10	3.30051e-08	2.75259e-08	Chchd1/Mrpl11/Mrpl12/Mrpl13/Mrpl14/Mrpl15/Mrpl16/Mrpl18/Mrpl20/Mrpl27/Mrpl28/Mrpl32/Mrpl33/Mrpl34/Mrpl40/Mrpl41/Mrpl42/Mrpl45/Mrpl48/Mrpl50/Mrpl52/Mrpl57/Mrps10/Mrps11/Mrps12/Mrps14/Mrps18a/Mrps18c/Mrps21/Mrps22/Mrps24/Mrps25/Mrps34/Mrps36/Mrps5/Mrps7/Ndufa7/Ndufab1	38
GO:0005761	CC	GO:0005761	mitochondrial ribosome	38/2214	89/14571	4.05706e-10	3.30051e-08	2.75259e-08	Chchd1/Mrpl11/Mrpl12/Mrpl13/Mrpl14/Mrpl15/Mrpl16/Mrpl18/Mrpl20/Mrpl27/Mrpl28/Mrpl32/Mrpl33/Mrpl34/Mrpl40/Mrpl41/Mrpl42/Mrpl45/Mrpl48/Mrpl50/Mrpl52/Mrpl57/Mrps10/Mrps11/Mrps12/Mrps14/Mrps18a/Mrps18c/Mrps21/Mrps22/Mrps24/Mrps25/Mrps34/Mrps36/Mrps5/Mrps7/Ndufa7/Ndufab1	38
GO:1905368	CC	GO:1905368	peptidase complex	38/2214	89/14571	4.05706e-10	3.30051e-08	2.75259e-08	Adrm1/Arxes1/Arxes2/F3/Hspb1/Psma1/Psma2/Psma3/Psma4/Psma5/Psma6/Psma7/Psmb1/Psmb2/Psmb3/Psmb4/Psmb5/Psmb6/Psmc1/Psmc2/Psmc3/Psmc4/Psmc5/Psmc6/Psmd11/Psmd13/Psmd14/Psmd2/Psmd3/Psmd6/Psmd7/Psmd8/Spcs1/Ube3a/Ubr1/Usp14/Usp22/Vcp	38
GO:0042625	MF	GO:0042625	ATPase-coupled ion transmembrane transporter activity	25/2214	45/14571	4.34856e-10	3.49791e-08	2.91721e-08	Anxa5/Atp1a1/Atp1a2/Atp1a3/Atp1b1/Atp1b2/Atp2a2/Atp2b1/Atp2b2/Atp2b3/Atp5b/Atp5e/Atp5l/Atp6ap1/Atp6v0a1/Atp6v0b/Atp6v0d1/Atp6v0e2/Atp6v1a/Atp6v1c1/Atp6v1d/Atp6v1e1/Atp6v1f/Atp6v1g1/Atp6v1g2	25
GO:0000375	BP	GO:0000375	RNA splicing, via transesterification reactions	76/2214	248/14571	4.50805e-10	3.50795e-08	2.92559e-08	Acin1/BC005624/Bcas2/Cdc40/Celf1/Celf2/Celf4/Coil/Crnkl1/Cwc15/Ddx39b/Ddx5/Dhx9/Hnrnpa2b1/Hnrnpc/Hnrnpk/Hnrnpl/Hnrnpm/Hnrnpu/Hspa8/Htatsf1/Ik/Khdrbs1/Lsm4/Lsm6/Lsm8/Luc7l2/Luc7l3/Malat1/Mbnl1/Ncl/Npm1/Pcbp4/Pqbp1/Prdx6/Prmt5/Prpf19/Prpf8/Psip1/Puf60/Rbfox1/Rbfox3/Rbm25/Rbm39/Rbm5/Rbm8a/Rsrc1/Sf3b1/Sf3b2/Sf3b5/Sf3b6/Snrnp70/Snrpa/Snrpb/Snrpd1/Snrpd2/Snrpd3/Snrpe/Snrpf/Snrpg/Snrpn/Snw1/Son/Srpk2/Sr…	76
GO:0000377	BP	GO:0000377	RNA splicing, via transesterification reactions with bulged adenosine as nucleophile	76/2214	248/14571	4.50805e-10	3.50795e-08	2.92559e-08	Acin1/BC005624/Bcas2/Cdc40/Celf1/Celf2/Celf4/Coil/Crnkl1/Cwc15/Ddx39b/Ddx5/Dhx9/Hnrnpa2b1/Hnrnpc/Hnrnpk/Hnrnpl/Hnrnpm/Hnrnpu/Hspa8/Htatsf1/Ik/Khdrbs1/Lsm4/Lsm6/Lsm8/Luc7l2/Luc7l3/Malat1/Mbnl1/Ncl/Npm1/Pcbp4/Pqbp1/Prdx6/Prmt5/Prpf19/Prpf8/Psip1/Puf60/Rbfox1/Rbfox3/Rbm25/Rbm39/Rbm5/Rbm8a/Rsrc1/Sf3b1/Sf3b2/Sf3b5/Sf3b6/Snrnp70/Snrpa/Snrpb/Snrpd1/Snrpd2/Snrpd3/Snrpe/Snrpf/Snrpg/Snrpn/Snw1/Son/Srpk2/Sr…	76
GO:0000398	BP	GO:0000398	mRNA splicing, via spliceosome	76/2214	248/14571	4.50805e-10	3.50795e-08	2.92559e-08	Acin1/BC005624/Bcas2/Cdc40/Celf1/Celf2/Celf4/Coil/Crnkl1/Cwc15/Ddx39b/Ddx5/Dhx9/Hnrnpa2b1/Hnrnpc/Hnrnpk/Hnrnpl/Hnrnpm/Hnrnpu/Hspa8/Htatsf1/Ik/Khdrbs1/Lsm4/Lsm6/Lsm8/Luc7l2/Luc7l3/Malat1/Mbnl1/Ncl/Npm1/Pcbp4/Pqbp1/Prdx6/Prmt5/Prpf19/Prpf8/Psip1/Puf60/Rbfox1/Rbfox3/Rbm25/Rbm39/Rbm5/Rbm8a/Rsrc1/Sf3b1/Sf3b2/Sf3b5/Sf3b6/Snrnp70/Snrpa/Snrpb/Snrpd1/Snrpd2/Snrpd3/Snrpe/Snrpf/Snrpg/Snrpn/Snw1/Son/Srpk2/Sr…	76
GO:0022618	BP	GO:0022618	ribonucleoprotein complex assembly	57/2214	165/14571	4.85033e-10	3.73371e-08	3.11387e-08	Celf1/Celf2/Celf4/Coil/Crnkl1/Ddx39b/Dhx9/Eif2s2/Eif3a/Eif4h/Eif5/Eif6/Hsp90aa1/Hsp90ab1/Lsm4/Luc7l2/Luc7l3/Mbnl1/Mrpl11/Mrpl20/Mrps11/Mrps7/Pih1d2/Polr2d/Prmt5/Prpf19/Prpf8/Psip1/Ptges3/Puf60/Rbm5/Rpl12/Rpl13a/Rpl3/Rpl38/Rpl6/Rplp0/Rps10/Rps14/Rps15/Rps19/Rps2/Rps25/Rps27l/Rps28/Rps5/Sf3b1/Snrpb/Snrpd1/Snrpd2/Snrpd3/Snrpe/Snrpf/Snrpg/Srpk2/Znhit3/Zrsr2	57
GO:0044304	CC	GO:0044304	main axon	33/2214	72/14571	6.11292e-10	4.65558e-08	3.8827e-08	Ank1/Ank3/Apbb1/App/Bin1/Camk2d/Cck/Cntnap1/Cntnap2/Dlg1/Dnm1/Ermn/Gabbr1/Gjc2/Kcna1/Kcnab1/Kcnc1/Kcnc3/Mag/Map1a/Map1b/Map2/Mapt/Mbp/Mgll/Nrcam/Scn1b/Slc1a2/Spock1/Sptan1/Thy1/Tiam1/Tubb4a	33
GO:0050806	BP	GO:0050806	positive regulation of synaptic transmission	63/2214	192/14571	6.72137e-10	5.06508e-08	4.22422e-08	Adcy1/Apoe/App/Cacng2/Cacng5/Calb1/Calb2/Camk2b/Car2/Car7/Clstn1/Creb1/Dbi/Dnm1l/Erc1/Fam107a/Flot1/Gfap/Glul/Gria1/Gria2/Gria4/Grin1/Grin2a/Gsk3b/Hnrnpk/Kif5b/Lgi1/Mapk1/Mecp2/Nrxn1/Nsg1/Ntrk2/Paip2/Pak1/Pink1/Prkce/Prkcz/Prnp/Prrt1/Prrt2/Ptn/Rab3a/Rab3b/Reln/Rgs4/Rims1/Rims2/Rims3/S100b/Serpine2/Slc1a3/Slc24a2/Snap25/Snap47/Snca/Sqstm1/Stx1b/Stxbp1/Syt1/Syt2/Tshz3/Vamp2	63
GO:0044309	CC	GO:0044309	neuron spine	61/2214	184/14571	7.90331e-10	5.89373e-08	4.9153e-08	Abi2/Apba2/Apbb1/Arpc2/Atp1a2/Atp1a3/Calb1/Capzb/Cdc42/Cfl1/Clstn1/Cnih2/Comt/Cryab/Cyfip1/Dlgap3/Dnm1/Fbxo2/Fus/Gabbr1/Gria1/Gria2/Gria4/Grid2/Grin1/Grin2a/Gsk3b/Hnrnpk/Hpca/Hspa8/Itpka/Itsn1/Kcnd2/Lrrc4/Lzts3/Mob4/Myh10/Nedd4/Neurl1a/Ntrk2/Palm/Pde4b/Ppp1ca/Ppp1r1b/Ppp1r2/Ppp1r9b/Ppp3ca/Psmc2/Ptprz1/Rac1/Rapgef4/Rgs7bp/Rph3a/Slc1a2/Slc1a3/Srgap2/Syndig1/Syne1/Syp/Syt11/Tiam1	61
GO:0003743	MF	GO:0003743	translation initiation factor activity	25/2214	46/14571	8.15305e-10	6.01729e-08	5.01835e-08	Eif1/Eif1ad/Eif1ax/Eif1b/Eif2b2/Eif2s2/Eif3a/Eif3c/Eif3f/Eif3g/Eif3h/Eif3i/Eif3k/Eif3m/Eif4a1/Eif4a2/Eif4e/Eif4e2/Eif4g1/Eif4g2/Eif4g3/Eif4h/Eif5/Eif5b/Eif6	25
GO:0019843	MF	GO:0019843	rRNA binding	31/2214	66/14571	9.49249e-10	6.89781e-08	5.7527e-08	Eef2/Mrpl11/Mrpl16/Mrpl18/Mrpl20/Mrps11/Mrps18a/Mrps18c/Mrps7/Ncl/Ngrn/Npm1/Rpl12/Rpl17/Rpl19/Rpl23/Rpl3/Rpl37/Rpl37a/Rpl4/Rpl6/Rpl7/Rpl8/Rplp0/Rps11/Rps13/Rps14/Rps18/Rps3/Rps5/Rps9	31
GO:0008135	MF	GO:0008135	translation factor activity, RNA binding	33/2214	73/14571	9.53881e-10	6.89781e-08	5.7527e-08	Cpeb4/Eef1a1/Eef1a2/Eef1b2/Eef1g/Eef2/Eif1/Eif1ad/Eif1ax/Eif1b/Eif2b2/Eif2s2/Eif3a/Eif3c/Eif3f/Eif3g/Eif3h/Eif3i/Eif3k/Eif3m/Eif4a1/Eif4a2/Eif4e/Eif4e2/Eif4g1/Eif4g2/Eif4g3/Eif4h/Eif5/Eif5a/Eif5b/Eif6/Tufm	33
GO:0043254	BP	GO:0043254	regulation of protein-containing complex assembly	102/2214	375/14571	1.00592e-09	7.2014e-08	6.00589e-08	Abi2/Actr2/Add3/Ap1ar/Apoe/Arf1/Arpc1a/Arpc2/Arpc5l/Bax/Bin1/Brk1/Caly/Camsap2/Capza2/Capzb/Cck/Cd24a/Cdkn1b/Cfl1/Ckap5/Clip1/Clip3/Clu/Coro1a/Creb1/Cryab/Cyfip1/Dab2ip/Dctn1/Ddx3x/Dlg1/Dnajc15/Dut/Eif4g1/Eps8/Evl/Fkbp4/Gnl3l/Grb2/Gsk3b/Gsn/H3f3b/Hsp90aa1/Inpp5j/Lcat/Lmo4/Map1b/Map2/Mapre1/Mapre3/Mapt/Mecp2/Mkks/Mtpn/Myo1c/Napa/Napb/Ncam1/Nckap1/Pak1/Park7/Parp1/Pfn1/Pfn2/Pik3r2/Pink1/Pmepa1/Ppp2…	102
GO:0042734	CC	GO:0042734	presynaptic membrane	58/2214	173/14571	1.26886e-09	8.99384e-08	7.50076e-08	Adgrl1/Apbb1/Atp1a3/Atp2b1/Atp2b2/Atp2b3/Cacna1a/Cadm3/Cadps2/Clta/Cltc/Cnr1/Cntn1/Cntnap1/Ctnnb1/Dlg1/Dnm1/Dnm1l/Efnb3/Gabbr1/Gabra6/Glra1/Gpm6a/Gria1/Gria2/Grin1/Grin2a/Igsf21/Itsn1/Kcna1/Kcnc1/Kcnc3/Kcnc4/Kcnj3/Kcnma1/Kctd12/Ncam1/Nrxn1/Nrxn2/Nrxn3/Pip5k1c/Prrt2/Psenen/Rgs7bp/Rims1/Rims2/Rims3/Slc1a2/Slc1a6/Slc6a1/Slc6a5/Snap25/Stx1b/Stxbp1/Syp/Syt1/Syt11/Unc13c	58
GO:0006413	BP	GO:0006413	translational initiation	39/2214	96/14571	1.38987e-09	9.75497e-08	8.13554e-08	Abcf1/Ddx3x/Eif1/Eif1ad/Eif1ax/Eif1b/Eif2b2/Eif2s2/Eif3a/Eif3c/Eif3f/Eif3g/Eif3h/Eif3i/Eif3k/Eif3m/Eif4a1/Eif4a2/Eif4e/Eif4e2/Eif4g1/Eif4g2/Eif4g3/Eif4h/Eif5/Eif5b/Eif6/Khdrbs1/Npm1/Paip2/Polr2d/Polr2g/Ppp1r15b/Rara/Rpl13a/Rps2/Tpr/Uhmk1/Ythdf2	39
GO:0006754	BP	GO:0006754	ATP biosynthetic process	24/2214	44/14571	1.61248e-09	1.12075e-07	9.34692e-08	Ak9/Aldoa/Atp5a1/Atp5b/Atp5c1/Atp5d/Atp5e/Atp5g1/Atp5g3/Atp5h/Atp5j/Atp5j2/Atp5k/Atp5l/Atp5o/Cox5b/Cyc1/Map2k1/Ndufc2/Parp1/Pkm/Stoml2/Uqcc3/Vcp	24
GO:0033178	CC	GO:0033178	proton-transporting two-sector ATPase complex, catalytic domain	12/2214	13/14571	1.65156e-09	1.12605e-07	9.39115e-08	Atp5a1/Atp5b/Atp5c1/Atp5d/Atp5e/Atp5o/Atp6ap1/Atp6v1a/Atp6v1b2/Atp6v1c1/Atp6v1e1/Atp6v1f	12
GO:0042776	BP	GO:0042776	mitochondrial ATP synthesis coupled proton transport	12/2214	13/14571	1.65156e-09	1.12605e-07	9.39115e-08	Atp5a1/Atp5b/Atp5c1/Atp5d/Atp5h/Atp5j/Atp5j2/Atp5l/Atp5o/Cox5b/Cyc1/Stoml2	12
GO:0005753	CC	GO:0005753	mitochondrial proton-transporting ATP synthase complex	13/2214	15/14571	1.73297e-09	1.15947e-07	9.66987e-08	Atp5a1/Atp5b/Atp5c1/Atp5d/Atp5e/Atp5g1/Atp5g3/Atp5h/Atp5j/Atp5j2/Atp5k/Atp5l/Atp5o	13
GO:0045259	CC	GO:0045259	proton-transporting ATP synthase complex	13/2214	15/14571	1.73297e-09	1.15947e-07	9.66987e-08	Atp5a1/Atp5b/Atp5c1/Atp5d/Atp5e/Atp5g1/Atp5g3/Atp5h/Atp5j/Atp5j2/Atp5k/Atp5l/Atp5o	13
GO:0005681	CC	GO:0005681	spliceosomal complex	59/2214	179/14571	1.91709e-09	1.25912e-07	1.05009e-07	BC005624/Bcas2/Cdc40/Crnkl1/Cwc15/Ddx39b/Ddx5/Frg1/Hnrnpa2b1/Hnrnpa3/Hnrnpc/Hnrnpf/Hnrnph1/Hnrnpk/Hnrnpm/Hnrnpr/Hnrnpu/Hspa8/Htatsf1/Ik/Lsm4/Lsm6/Lsm8/Luc7l2/Luc7l3/Ncl/Pabpc1/Prpf19/Prpf38b/Prpf4b/Prpf8/Rbm5/Rbm8a/Rheb/Sf3b1/Sf3b2/Sf3b5/Sf3b6/Snrnp70/Snrpa/Snrpb/Snrpd1/Snrpd2/Snrpd3/Snrpe/Snrpf/Snrpg/Snrpn/Snw1/Srrm2/Srsf2/Tra2b/Txnl4a/Wac/Wbp4/Ybx1/Zcrb1/Zmat2/Zrsr2	59
GO:0043197	CC	GO:0043197	dendritic spine	59/2214	179/14571	1.91709e-09	1.25912e-07	1.05009e-07	Abi2/Apba2/Apbb1/Arpc2/Atp1a2/Atp1a3/Calb1/Capzb/Cdc42/Cfl1/Clstn1/Cnih2/Comt/Cryab/Cyfip1/Dlgap3/Dnm1/Fbxo2/Fus/Gabbr1/Gria1/Gria2/Gria4/Grid2/Grin1/Grin2a/Gsk3b/Hnrnpk/Hpca/Hspa8/Itpka/Itsn1/Kcnd2/Lrrc4/Lzts3/Mob4/Myh10/Nedd4/Neurl1a/Ntrk2/Pde4b/Ppp1ca/Ppp1r1b/Ppp1r2/Ppp1r9b/Ppp3ca/Psmc2/Ptprz1/Rac1/Rapgef4/Rgs7bp/Rph3a/Slc1a2/Slc1a3/Srgap2/Syndig1/Syne1/Syt11/Tiam1	59
GO:0030659	CC	GO:0030659	cytoplasmic vesicle membrane	81/2214	282/14571	3.67454e-09	2.39146e-07	1.99445e-07	Amph/Ap2a2/Ap2m1/Ap2s1/Appl2/Atp6v0a1/Atp6v1g2/B2m/Bin1/Bsg/Calm1/Calm2/Calm3/Car4/Clta/Cltc/Copa/Cope/Cpe/Dnajc5/Dnm1l/Ece2/Gad1/Gad2/Gria1/Gria2/Grin1/H2-D1/H2-T23/Itpr1/Kif1a/Kif1b/Lamp5/Mff/Myo1c/Pdcd6/Pef1/Prrt1/Rab11b/Rab14/Rab2a/Rab35/Rab3a/Rab3b/Rab3c/Rab4a/Rab5c/Rab7/Rala/Rph3a/Sar1b/Scg3/Scyl1/Sec61a1/Sgip1/Sgta/Sh3gl2/Slc17a6/Slc17a7/Slc32a1/Snap47/Snca/Sparc/Stx7/Syn1/Syn2/Syndig1/Syn…	81
GO:0006839	BP	GO:0006839	mitochondrial transport	59/2214	182/14571	3.89989e-09	2.51525e-07	2.09769e-07	Aip/Alkbh7/Atp5a1/Atp5b/Atp5c1/Atp5d/Atp5h/Atp5j/Atp5j2/Atp5l/Atp5o/Atpif1/Bax/Chchd10/Cnp/Cox5b/Cyc1/Dnajc15/Fbxw7/Fis1/Grpel1/Grpel2/Gsk3b/Hsp90aa1/Hspd1/Kif5b/Letm1/Mff/Micu1/Micu3/Mpc1/Mpc2/Mrpl18/Mtch2/Ndufa13/Nptx1/Pdcd5/Pink1/Romo1/Samm50/Sfxn1/Slc1a3/Slc25a18/Slc25a33/Slc25a4/Slc25a46/Slc25a5/Smdt1/Stoml2/Them4/Timm10/Timm13/Timm17a/Timm9/Tomm20/Tomm22/Tomm40/Tomm7/Ywhaz	59
GO:0015672	BP	GO:0015672	monovalent inorganic cation transport	101/2214	379/14571	4.00166e-09	2.55785e-07	2.13322e-07	Ahcyl1/Akap7/Akap9/Ank1/Ank2/Ank3/Arf1/Atf4/Atp1a1/Atp1a2/Atp1a3/Atp1b1/Atp1b2/Atp5a1/Atp5b/Atp5c1/Atp5d/Atp5e/Atp5g1/Atp5g3/Atp5h/Atp5j/Atp5j2/Atp5k/Atp5l/Atp5o/Atp6ap1/Atp6v0a1/Atp6v0b/Atp6v0e2/Atp6v1a/Atp6v1b2/Atp6v1e1/Atp6v1f/Atp6v1g1/Bin1/Camk2d/Cd63/Cdkn1b/Cntn1/Commd3/Cox17/Cox5b/Cyc1/Dlg1/Dpp6/Fxyd1/Gnaq/Gnas/Kcna1/Kcnab1/Kcnc1/Kcnc3/Kcnc4/Kcnd2/Kcnip1/Kcnip4/Kcnj10/Kcnj12/Kcnj3/Kcnk1/Kcn…	101
GO:0060076	CC	GO:0060076	excitatory synapse	32/2214	73/14571	4.39708e-09	2.7711e-07	2.31106e-07	Atp2b2/Atp2b3/Bsn/Cadm3/Cadps2/Calb2/Cbln1/Cyfip1/Gria1/Grid2/Grin1/Grin2a/Kcnj3/Lrrc4/Ntm/Ntrk2/Pclo/Pde4b/Pfn1/Plcb4/Ppp3r1/Rapgef4/Slc17a6/Slc17a7/Slc1a6/Sptbn2/Syndig1/Synj1/Syp/Syt1/Syt11/Unc13c	32
GO:0031252	CC	GO:0031252	cell leading edge	97/2214	360/14571	4.4127e-09	2.7711e-07	2.31106e-07	Abi2/Actb/Actr2/Amph/Ank1/Anxa2/Apbb1/App/Appl2/Arf1/Arhgef7/Arpc2/Atf4/Atn1/Atp2b1/Atp6v1b2/Bcar1/Brk1/Caprin1/Capzb/Cdc37/Cdc42/Cdc42bpa/Cdk5/Cdkl5/Cfl1/Cntnap2/Coro1a/Ctnnb1/Cyfip1/Dctn1/Ddx3x/Dgkz/Eef1a1/Eps8/Eps8l2/Evl/Fam107a/Flot1/Gabarapl1/Gabbr1/Gabra1/Gabra6/Gas7/Gbf1/Gnas/Gria1/Grin1/Gsn/Hpca/Hsp90aa1/Inpp5j/Itsn1/Kcnc1/Kcnc3/Kcnc4/Kitl/Lamp5/Lmo4/Map2/Mapt/Mkln1/Myh10/Myo1c/Myo5a/Ncka…	97
GO:0007269	BP	GO:0007269	neurotransmitter secretion	55/2214	166/14571	5.45422e-09	3.3661e-07	2.80729e-07	Adcy1/Apba2/Atp2a2/Cacna1a/Cacnb4/Cadps2/Cplx1/Cplx2/Ctbp2/Dnm1l/Erc1/Gsk3b/Kcnc3/Kcnc4/Lin7a/Lin7c/Napa/Napb/Nrn1/Nrxn1/Nrxn2/Nrxn3/Ntrk2/Pak1/Pclo/Pdzd11/Pfn2/Pnkd/Prkcb/Prkce/Prkcg/Prrt2/Rab3a/Rims1/Rims2/Rims3/Rph3a/Snap25/Snap29/Snap47/Snca/Sptbn2/Stx1b/Stxbp1/Stxbp3/Syn1/Syn2/Synj1/Syp/Syt1/Syt2/Syt4/Unc13c/Vamp1/Vamp2	55
GO:0099643	BP	GO:0099643	signal release from synapse	55/2214	166/14571	5.45422e-09	3.3661e-07	2.80729e-07	Adcy1/Apba2/Atp2a2/Cacna1a/Cacnb4/Cadps2/Cplx1/Cplx2/Ctbp2/Dnm1l/Erc1/Gsk3b/Kcnc3/Kcnc4/Lin7a/Lin7c/Napa/Napb/Nrn1/Nrxn1/Nrxn2/Nrxn3/Ntrk2/Pak1/Pclo/Pdzd11/Pfn2/Pnkd/Prkcb/Prkce/Prkcg/Prrt2/Rab3a/Rims1/Rims2/Rims3/Rph3a/Snap25/Snap29/Snap47/Snca/Sptbn2/Stx1b/Stxbp1/Stxbp3/Syn1/Syn2/Synj1/Syp/Syt1/Syt2/Syt4/Unc13c/Vamp1/Vamp2	55
GO:0043204	CC	GO:0043204	perikaryon	43/2214	116/14571	5.79855e-09	3.54802e-07	2.95901e-07	Anxa5/Arpc2/Bdnf/Cacna1a/Camk2b/Cck/Cpe/Cryab/Ctsl/Endog/Eno2/Fus/Gjc2/Glul/Got2/Gria2/Hnrnpa2b1/Hpca/Hspa8/Hspb1/Kcnab1/Kif5a/Map1b/Map2k1/Mapk1/Ncdn/Nefh/Nefm/Neurl1a/Npy/Ntrk2/Ntsr2/Pcmt1/Pcsk2/Penk/Ppp1ca/Ppp5c/Rbfox3/Reln/Rgs7bp/Rufy3/Slc12a5/Top1	43
GO:1990542	BP	GO:1990542	mitochondrial transmembrane transport	32/2214	74/14571	6.62564e-09	4.01974e-07	3.35242e-07	Atp5a1/Atp5b/Atp5c1/Atp5d/Atp5h/Atp5j/Atp5j2/Atp5l/Atp5o/Cox5b/Cyc1/Dnajc15/Grpel1/Grpel2/Hspd1/Letm1/Micu1/Micu3/Mpc1/Mpc2/Mrpl18/Romo1/Sfxn1/Slc1a3/Slc25a18/Slc25a33/Smdt1/Stoml2/Timm17a/Tomm20/Tomm40/Tomm7	32
GO:0098693	BP	GO:0098693	regulation of synaptic vesicle cycle	47/2214	134/14571	9.13943e-09	5.49825e-07	4.58548e-07	Adcy1/Ap2m1/Apba2/Atp2a2/Bsn/Cacnb4/Cplx1/Cplx2/Cyfip1/Dnajc5/Dnm1/Dnm1l/Erc1/Gsk3b/Mff/Napa/Napb/Nrn1/Nrxn1/Nrxn3/Pfn2/Pip5k1c/Pls3/Ppp3cb/Prkcb/Prkce/Prkcg/Prrt2/Rab3a/Rab3b/Rapgef4/Rims1/Rims2/Rims3/Slc17a7/Snap29/Stx1b/Stxbp1/Syn1/Synj1/Syp/Syt1/Syt11/Syt2/Syt4/Vamp1/Vamp2	47
GO:0015077	MF	GO:0015077	monovalent inorganic cation transmembrane transporter activity	77/2214	269/14571	1.05106e-08	6.27043e-07	5.22947e-07	Atp1a1/Atp1a2/Atp1a3/Atp1b1/Atp1b2/Atp2a2/Atp5a1/Atp5b/Atp5c1/Atp5d/Atp5e/Atp5g1/Atp5g3/Atp5h/Atp5j/Atp5j2/Atp5k/Atp5l/Atp5o/Atp6ap1/Atp6v0a1/Atp6v0b/Atp6v0d1/Atp6v0e2/Atp6v1a/Atp6v1c1/Atp6v1d/Atp6v1e1/Atp6v1f/Atp6v1g1/Atp6v1g2/Cox4i1/Cox5a/Cox6a1/Cox6c/Cox7a1/Cox7a2/Cox7a2l/Cox7b/Cox7c/Cox8a/Cox8b/Gria2/Kcna1/Kcnab1/Kcnc1/Kcnc3/Kcnc4/Kcnd2/Kcnip1/Kcnip4/Kcnj10/Kcnj12/Kcnj3/Kcnk1/Kcnk10/Kcnk3/Kcn…	77
GO:0009206	BP	GO:0009206	purine ribonucleoside triphosphate biosynthetic process	26/2214	54/14571	1.11063e-08	6.57107e-07	5.4802e-07	Ak9/Aldoa/Atp5a1/Atp5b/Atp5c1/Atp5d/Atp5e/Atp5g1/Atp5g3/Atp5h/Atp5j/Atp5j2/Atp5k/Atp5l/Atp5o/Cox5b/Cyc1/Map2k1/Ndufc2/Nme1/Nme2/Parp1/Pkm/Stoml2/Uqcc3/Vcp	26
GO:0006457	BP	GO:0006457	protein folding	48/2214	139/14571	1.13465e-08	6.65814e-07	5.55281e-07	Ahsa1/Aip/B2m/Bag1/Calr/Cct2/Cct3/Cct4/Cct6a/Cct7/Cdc37/Clu/Cryab/Dnaja1/Dnaja2/Dnajb13/Dnajb14/Dnajb5/Dnajb6/Dnajc5/Fkbp1a/Fkbp4/Fkbp8/Grpel1/Grpel2/Hsp90aa1/Hsp90ab1/Hsp90b1/Hspa8/Hspa9/Hspb1/Hspd1/Hspe1/Mkks/Pdcd5/Pfdn1/Pfdn2/Pfdn5/Ppia/Ppib/Ppig/Prdx4/Ptges3/Sgta/Sgtb/St13/Stub1/Tbca	48
GO:0009145	BP	GO:0009145	purine nucleoside triphosphate biosynthetic process	26/2214	55/14571	1.80302e-08	1.04942e-06	8.75204e-07	Ak9/Aldoa/Atp5a1/Atp5b/Atp5c1/Atp5d/Atp5e/Atp5g1/Atp5g3/Atp5h/Atp5j/Atp5j2/Atp5k/Atp5l/Atp5o/Cox5b/Cyc1/Map2k1/Ndufc2/Nme1/Nme2/Parp1/Pkm/Stoml2/Uqcc3/Vcp	26
GO:0015662	MF	GO:0015662	ion transmembrane transporter activity, phosphorylative mechanism	18/2214	30/14571	2.39833e-08	1.38465e-06	1.15478e-06	Anxa5/Atp1a1/Atp1a2/Atp1a3/Atp1b1/Atp1b2/Atp2a2/Atp2b1/Atp2b2/Atp2b3/Atp5e/Atp5l/Atp6v0b/Atp6v0d1/Atp6v1c1/Atp6v1e1/Atp6v1g1/Atp6v1g2	18
GO:0009060	BP	GO:0009060	aerobic respiration	28/2214	63/14571	2.79658e-08	1.60166e-06	1.33577e-06	Aco2/Atp5d/Bloc1s1/Cox20/Cox4i1/Cox5a/Cox5b/Cox6a1/Cox7c/Cycs/Hif1a/Idh3a/Idh3b/Idh3g/Mdh1/Mdh2/Ndufs4/Ndufs7/Ndufs8/Sdhb/Sdhc/Sdhd/Sucla2/Suclg1/Uqcr10/Uqcrb/Uqcrh/Vcp	28
GO:0005839	CC	GO:0005839	proteasome core complex	13/2214	17/14571	2.90444e-08	1.63723e-06	1.36543e-06	Psma1/Psma2/Psma3/Psma4/Psma5/Psma6/Psma7/Psmb1/Psmb2/Psmb3/Psmb4/Psmb5/Psmb6	13
GO:0015252	MF	GO:0015252	proton channel activity	13/2214	17/14571	2.90444e-08	1.63723e-06	1.36543e-06	Atp5a1/Atp5b/Atp5c1/Atp5d/Atp5e/Atp5g1/Atp5g3/Atp5h/Atp5j/Atp5j2/Atp5l/Atp5o/Atp6ap1	13
GO:0005838	CC	GO:0005838	proteasome regulatory particle	15/2214	22/14571	2.99418e-08	1.67463e-06	1.39663e-06	Adrm1/Psmc1/Psmc2/Psmc3/Psmc4/Psmc5/Psmc6/Psmd11/Psmd13/Psmd14/Psmd2/Psmd3/Psmd6/Psmd7/Psmd8	15
GO:0012506	CC	GO:0012506	vesicle membrane	83/2214	304/14571	3.03609e-08	1.68491e-06	1.4052e-06	Amph/Ap2a2/Ap2m1/Ap2s1/Appl2/Atp2a2/Atp6v0a1/Atp6v1g2/B2m/Bin1/Bsg/Calm1/Calm2/Calm3/Car4/Clta/Cltc/Copa/Cope/Cpe/Dnajc5/Dnm1l/Ece2/Gad1/Gad2/Grb2/Gria1/Gria2/Grin1/H2-D1/H2-T23/Itpr1/Kif1a/Kif1b/Lamp5/Mff/Myo1c/Pdcd6/Pef1/Prrt1/Rab11b/Rab14/Rab2a/Rab35/Rab3a/Rab3b/Rab3c/Rab4a/Rab5c/Rab7/Rala/Rph3a/Sar1b/Scg3/Scyl1/Sec61a1/Sgip1/Sgta/Sh3gl2/Slc17a6/Slc17a7/Slc32a1/Snap47/Snca/Sparc/Stx7/Syn1/Syn2…	83
GO:0008088	BP	GO:0008088	axo-dendritic transport	32/2214	78/14571	3.09921e-08	1.70671e-06	1.42338e-06	Actr10/Agtpbp1/App/Arl8b/Bloc1s1/Bsn/Caly/Cnih2/Fez1/Hif1a/Hnrnpu/Hspa8/Hspb1/Kif1a/Kif1b/Kif5a/Kif5b/Kif5c/Klc2/Map1a/Map2/Mapt/Mecp2/Myo5a/Nefl/Nefm/Pafah1b1/Pura/Sod1/Sybu/Trak1/Uchl1	32
GO:0009201	BP	GO:0009201	ribonucleoside triphosphate biosynthetic process	26/2214	57/14571	4.53497e-08	2.47831e-06	2.06688e-06	Ak9/Aldoa/Atp5a1/Atp5b/Atp5c1/Atp5d/Atp5e/Atp5g1/Atp5g3/Atp5h/Atp5j/Atp5j2/Atp5k/Atp5l/Atp5o/Cox5b/Cyc1/Map2k1/Ndufc2/Nme1/Nme2/Parp1/Pkm/Stoml2/Uqcc3/Vcp	26
GO:0016655	MF	GO:0016655	oxidoreductase activity, acting on NAD(P)H, quinone or similar compound as acceptor	17/2214	28/14571	4.62392e-08	2.50778e-06	2.09146e-06	Cbr1/Ndufa10/Ndufa12/Ndufa13/Ndufa2/Ndufa5/Ndufa7/Ndufb7/Ndufb8/Ndufc2/Ndufs2/Ndufs3/Ndufs4/Ndufs7/Ndufs8/Ndufv1/Ndufv2	17
GO:0050803	BP	GO:0050803	regulation of synapse structure or activity	74/2214	264/14571	5.27069e-08	2.83706e-06	2.36607e-06	Abi2/Actr2/Adgrl1/Adgrl2/Apoe/App/Bdnf/C1ql3/Camk1/Camk2b/Caprin1/Cbln1/Cdc42/Cdk5/Cdkl5/Cfl1/Chmp4b/Clstn1/Cyfip1/Dab2ip/Dctn1/Dnm1/Dnm1l/Eif4g1/Flrt3/Gap43/Gpm6a/Grid2/Grin1/Gsk3b/Hnrnpk/Hspa8/Itpka/Itsn1/Kif1a/Lrfn1/Lrrtm3/Lzts3/Malat1/Mecp2/Myh10/Nedd4/Neurl1a/Neurod2/Nptx1/Nrcam/Nrxn1/Ntrk2/Pafah1b1/Pgrmc1/Pik3r1/Prnp/Ptn/Rapgef4/Reln/Rheb/Rims3/Slc17a6/Slc17a7/Slc7a11/Slitrk3/Slitrk4/Snca/S…	74
GO:0007626	BP	GO:0007626	locomotory behavior	61/2214	205/14571	7.67915e-08	4.10261e-06	3.42153e-06	Abhd12/Agtpbp1/Apba2/Aplp2/Apoe/App/Atp1a2/Atp1a3/Atp2b2/Cacna1a/Cacnb4/Calb1/Cend1/Chd7/Chl1/Ckap5/Cnp/Cstb/Cxcl12/Dab1/Dnm1/Efnb3/Elavl4/Eps8/Gad1/Glra1/Glrb/Gnao1/Gpr37/Grin1/Grin2a/Hprt/Id2/Kcnd2/Kcnj10/Kcnma1/Lsamp/Mapt/Mecp2/Myo5a/Ncor1/Ndufs4/Negr1/Oxr1/Pafah1b1/Park7/Penk/Ppp1r1b/Ppp3cb/Prex2/Prkce/Psap/Reln/Slc25a46/Snap25/Snca/Sod1/Sod2/Uchl1/Usp2/Zic1	61
GO:0009678	MF	GO:0009678	pyrophosphate hydrolysis-driven proton transmembrane transporter activity	16/2214	26/14571	8.87535e-08	4.63159e-06	3.8627e-06	Atp2a2/Atp5b/Atp5e/Atp5l/Atp6ap1/Atp6v0a1/Atp6v0b/Atp6v0d1/Atp6v0e2/Atp6v1a/Atp6v1c1/Atp6v1d/Atp6v1e1/Atp6v1f/Atp6v1g1/Atp6v1g2	16
GO:0016082	BP	GO:0016082	synaptic vesicle priming	16/2214	26/14571	8.87535e-08	4.63159e-06	3.8627e-06	Cadps2/Erc1/Napa/Napb/Rab3a/Rims1/Rims2/Snap25/Snap29/Snap47/Snca/Stx1b/Stxbp1/Synj1/Unc13c/Vamp1	16
GO:0004298	MF	GO:0004298	threonine-type endopeptidase activity	13/2214	18/14571	8.99276e-08	4.63159e-06	3.8627e-06	Psma1/Psma2/Psma3/Psma4/Psma5/Psma6/Psma7/Psmb1/Psmb2/Psmb3/Psmb4/Psmb5/Psmb6	13
GO:0044769	MF	GO:0044769	ATPase activity, coupled to transmembrane movement of ions, rotational mechanism	13/2214	18/14571	8.99276e-08	4.63159e-06	3.8627e-06	Atp5b/Atp6ap1/Atp6v0a1/Atp6v0b/Atp6v0d1/Atp6v0e2/Atp6v1a/Atp6v1c1/Atp6v1d/Atp6v1e1/Atp6v1f/Atp6v1g1/Atp6v1g2	13
GO:0046961	MF	GO:0046961	proton-transporting ATPase activity, rotational mechanism	13/2214	18/14571	8.99276e-08	4.63159e-06	3.8627e-06	Atp5b/Atp6ap1/Atp6v0a1/Atp6v0b/Atp6v0d1/Atp6v0e2/Atp6v1a/Atp6v1c1/Atp6v1d/Atp6v1e1/Atp6v1f/Atp6v1g1/Atp6v1g2	13
GO:0009142	BP	GO:0009142	nucleoside triphosphate biosynthetic process	28/2214	66/14571	9.50883e-08	4.82793e-06	4.02644e-06	Ak1/Ak7/Ak9/Aldoa/Atp5a1/Atp5b/Atp5c1/Atp5d/Atp5e/Atp5g1/Atp5g3/Atp5h/Atp5j/Atp5j2/Atp5k/Atp5l/Atp5o/Cox5b/Cyc1/Map2k1/Ndufc2/Nme1/Nme2/Parp1/Pkm/Stoml2/Uqcc3/Vcp	28
GO:0009205	BP	GO:0009205	purine ribonucleoside triphosphate metabolic process	28/2214	66/14571	9.50883e-08	4.82793e-06	4.02644e-06	Ak9/Aldoa/Atp5a1/Atp5b/Atp5c1/Atp5d/Atp5e/Atp5g1/Atp5g3/Atp5h/Atp5j/Atp5j2/Atp5k/Atp5l/Atp5o/Cox5b/Cyc1/Itpa/Map2k1/Ndufc2/Nme1/Nme2/Parp1/Pkm/Ran/Stoml2/Uqcc3/Vcp	28
GO:0098688	CC	GO:0098688	parallel fiber to Purkinje cell synapse	18/2214	32/14571	9.61961e-08	4.84978e-06	4.04466e-06	Atp2b2/Atp2b3/Cadm3/Cadps2/Calb2/Cbln1/Grid2/Grin1/Grin2a/Kcnj3/Pclo/Pfn1/Plcb4/Ppp3r1/Slc1a6/Sptbn2/Synj1/Unc13c	18
GO:1904951	BP	GO:1904951	positive regulation of establishment of protein localization	80/2214	297/14571	1.00887e-07	5.05068e-06	4.21221e-06	Acsl3/Ank3/Apbb1/App/Arf1/Arpc2/Asph/Bsg/Camk1/Camk2n1/Camk4/Cct2/Cct3/Cct4/Cct6a/Cct7/Cd81/Cdc42/Cdk5/Crtam/Dnm1l/Dynll1/Exph5/Fbxw7/Fis1/Gja1/Glud1/Glul/Gpi1/Gsk3b/H2-T23/Hif1a/Hnrnpm/Hpca/Hsp90aa1/Hsp90ab1/Il33/Irs2/Kif5b/Lrp1/Mapk1/Mif/Mpc2/Mtcl1/Myh10/Myo1c/Nnat/Oaz1/Oxct1/Pak1/Pard6a/Pdcd10/Pdcd5/Pfkm/Phpt1/Pik3r1/Pik3r2/Ppia/Ppp3cb/Prkcd/Prkce/Prkcz/Prnp/Ptpn22/Rac1/Ran/Rapgef4/Rbp4/Rgcc/R…	80
GO:0050684	BP	GO:0050684	regulation of mRNA processing	45/2214	136/14571	1.36436e-07	6.78294e-06	5.6569e-06	Acin1/Ahcyl1/BC005624/Cdk11b/Celf1/Celf2/Celf4/Ddx5/Dhx9/Hnrnpa2b1/Hnrnpk/Hnrnpl/Hnrnpu/Hspa8/Ik/Iws1/Khdrbs1/Malat1/Mbnl1/Ncl/Npm1/Pcbp4/Prdx6/Prpf19/Puf60/Rbfox1/Rbfox3/Rbm25/Rbm39/Rbm5/Rbm8a/Rnf20/Safb/Sltm/Snrnp70/Snw1/Son/Srpk2/Srsf2/Srsf3/Srsf7/Supt5/Tia1/Tra2b/Zbtb7a	45
GO:0035770	CC	GO:0035770	ribonucleoprotein granule	59/2214	199/14571	1.43624e-07	7.09105e-06	5.91386e-06	Actb/Caprin1/Ctsh/Ddx1/Ddx25/Ddx3x/Ddx6/Dhx9/Dync1i1/Eid1/Eif4e/G3bp2/Hnrnpa2b1/Hnrnpa3/Hnrnpk/Hnrnpl/Hnrnpu/Kif5a/Kpnb1/Lsm1/Lsm4/Lsm6/Mapt/Mbnl1/Ncl/Pabpc1/Pcbp1/Pitpnm1/Pnrc2/Polr2d/Polr2g/Pqbp1/Psma2/Psma4/Psma6/Psmc2/Psmc3/Pum2/Rac1/Rbfox1/Rock2/Rpl6/Rplp0/Sarnp/Serpinb1a/Snrpg/Sqstm1/Sumo1/Syne1/Tia1/Tnrc6a/Top1/Tuba1a/Tubb5/Uhmk1/Usp3/Vcp/Ybx1/Ythdf2	59
GO:0022624	CC	GO:0022624	proteasome accessory complex	15/2214	24/14571	1.69395e-07	8.30617e-06	6.92725e-06	Adrm1/Psmc1/Psmc2/Psmc3/Psmc4/Psmc5/Psmc6/Psmd11/Psmd13/Psmd14/Psmd2/Psmd3/Psmd6/Psmd7/Psmd8	15
GO:0023061	BP	GO:0023061	signal release	114/2214	474/14571	1.8899e-07	9.20393e-06	7.67597e-06	Adcy1/Aimp1/Anxa5/Apba2/Arhgef7/Atp2a2/Atp5j/Cacna1a/Cacnb4/Cadps2/Camk2n1/Ccdc186/Cdk16/Chd7/Cnr1/Cpe/Cplx1/Cplx2/Creb1/Crtam/Cry1/Ctbp2/Cxcl12/Dnm1l/Dynll1/Ensa/Erc1/Gabbr1/Gja1/Glud1/Glul/Gnas/Gsk3b/Hif1a/Irs2/Itsn1/Jagn1/Kcnc3/Kcnc4/Kif5b/Klf7/Lin7a/Lin7c/Lrp1/Mif/Mpc2/Myo5a/Napa/Napb/Neurod1/Nnat/Nrn1/Nrxn1/Nrxn2/Nrxn3/Ntrk2/Oxct1/Pak1/Park7/Pclo/Pcp4/Pdzd11/Pfkm/Pfn2/Phpt1/Pink1/Pnkd/Pomc/P…	114
GO:0005759	CC	GO:0005759	mitochondrial matrix	70/2214	253/14571	2.07914e-07	1.00571e-05	8.38753e-06	Acat1/Aldh2/Alkbh7/Atp5b/Bloc1s1/Chchd1/Clpp/Creb1/Dnajc15/Glrx5/Glud1/Grpel1/Grpel2/Hagh/Hspa9/Hspd1/Hspe1/Ivd/Mdh2/Mrpl11/Mrpl12/Mrpl13/Mrpl14/Mrpl15/Mrpl16/Mrpl18/Mrpl20/Mrpl27/Mrpl28/Mrpl32/Mrpl33/Mrpl34/Mrpl40/Mrpl41/Mrpl42/Mrpl45/Mrpl48/Mrpl50/Mrpl52/Mrpl57/Mrps10/Mrps11/Mrps12/Mrps14/Mrps18a/Mrps18c/Mrps21/Mrps22/Mrps24/Mrps25/Mrps34/Mrps36/Mrps5/Mrps7/Ndufa7/Ndufa9/Ndufab1/Park7/Pcca/Pdk2…	70
GO:0005200	MF	GO:0005200	structural constituent of cytoskeleton	25/2214	57/14571	2.11235e-07	1.00816e-05	8.40791e-06	Actb/Actr2/Add3/Ank3/Arpc2/Camk2b/Gfap/Nefh/Nefl/Odf2/Pls3/Tln1/Tpm1/Tuba1a/Tuba1b/Tuba4a/Tuba8/Tubb2a/Tubb2b/Tubb3/Tubb4a/Tubb4b/Tubb5/Tubg1/Vim	25
GO:0009055	MF	GO:0009055	electron transfer activity	25/2214	57/14571	2.11235e-07	1.00816e-05	8.40791e-06	Cox4i1/Cox5a/Cox6a1/Cox6c/Cox7a1/Cox7a2/Cox7a2l/Cox7b/Cox7c/Cox8a/Cox8b/Cyc1/Cycs/Dld/Glrx3/Glrx5/Ndufa12/Ndufa4/Sdhb/Sdhc/Txnrd1/Uqcr11/Uqcrfs1/Uqcrh/Uqcrq	25
GO:0071013	CC	GO:0071013	catalytic step 2 spliceosome	30/2214	76/14571	2.30263e-07	1.08945e-05	9.08586e-06	Bcas2/Cdc40/Crnkl1/Cwc15/Ddx5/Frg1/Hnrnpa2b1/Hnrnpc/Hnrnpf/Hnrnph1/Hnrnpk/Hnrnpm/Hnrnpr/Hnrnpu/Pabpc1/Prpf19/Prpf4b/Prpf8/Rbm8a/Sf3b1/Sf3b2/Sf3b6/Snrpb/Snrpd1/Snrpd2/Snrpd3/Snrpf/Snrpg/Snrpn/Snw1	30
GO:0048024	BP	GO:0048024	regulation of mRNA splicing, via spliceosome	36/2214	100/14571	2.31311e-07	1.08945e-05	9.08586e-06	Acin1/BC005624/Celf1/Celf2/Celf4/Ddx5/Hnrnpa2b1/Hnrnpk/Hnrnpl/Hnrnpu/Hspa8/Ik/Khdrbs1/Malat1/Mbnl1/Ncl/Npm1/Pcbp4/Prdx6/Prpf19/Puf60/Rbfox1/Rbfox3/Rbm25/Rbm39/Rbm5/Rbm8a/Snrnp70/Snw1/Son/Srsf2/Srsf3/Srsf7/Tia1/Tra2b/Zbtb7a	36
GO:0031334	BP	GO:0031334	positive regulation of protein-containing complex assembly	58/2214	197/14571	2.37694e-07	1.11219e-05	9.27553e-06	Abi2/Actr2/Ap1ar/Arf1/Arpc1a/Arpc2/Arpc5l/Bax/Bin1/Brk1/Caly/Cck/Cd24a/Cdkn1b/Ckap5/Clip1/Clu/Coro1a/Creb1/Cyfip1/Dab2ip/Dctn1/Ddx3x/Dlg1/Eif4g1/Evl/Gnl3l/Grb2/Gsk3b/Gsn/Hsp90aa1/Map1b/Mapre1/Mapt/Mecp2/Myo1c/Nckap1/Pak1/Park7/Pfn1/Pfn2/Ppp2r5b/Prkce/Psmc2/Psmc3/Psmc4/Psmc5/Psmc6/Rac1/Rims1/Rps3/Snca/Stub1/Sumo1/Tenm1/Tfrc/Trabd2b/Vcp	58
GO:0036464	CC	GO:0036464	cytoplasmic ribonucleoprotein granule	56/2214	188/14571	2.49301e-07	1.15893e-05	9.66533e-06	Actb/Caprin1/Ctsh/Ddx1/Ddx25/Ddx3x/Ddx6/Dhx9/Dync1i1/Eid1/Eif4e/G3bp2/Hnrnpa2b1/Hnrnpk/Hnrnpu/Kif5a/Kpnb1/Lsm1/Lsm4/Lsm6/Mapt/Mbnl1/Ncl/Pabpc1/Pcbp1/Pitpnm1/Pnrc2/Polr2d/Polr2g/Pqbp1/Psma2/Psma4/Psma6/Psmc2/Psmc3/Pum2/Rac1/Rbfox1/Rock2/Rpl6/Rplp0/Sarnp/Serpinb1a/Snrpg/Sqstm1/Syne1/Tia1/Tnrc6a/Top1/Tuba1a/Tubb5/Uhmk1/Usp3/Vcp/Ybx1/Ythdf2	56
GO:0097525	CC	GO:0097525	spliceosomal snRNP complex	24/2214	54/14571	2.72428e-07	1.25826e-05	1.04938e-05	Ddx39b/Htatsf1/Lsm4/Lsm6/Lsm8/Luc7l2/Luc7l3/Prpf8/Sf3b1/Sf3b2/Sf3b5/Sf3b6/Snrnp70/Snrpa/Snrpb/Snrpd1/Snrpd2/Snrpd3/Snrpe/Snrpf/Snrpg/Snrpn/Txnl4a/Zmat2	24
GO:0035418	BP	GO:0035418	protein localization to synapse	36/2214	101/14571	3.0737e-07	1.41055e-05	1.17638e-05	Anks1b/Bsn/Cacng2/Cacng5/Cdk5/Clstn1/Cnih2/Cplx1/Dlg1/Dlgap1/Gphn/Grin1/Grin2a/Gsk3b/Hspb1/Kif5a/Kif5b/Kif5c/Lgi1/Map1a/Map2k1/Mapt/Nptn/Nptx1/Nrxn1/Nrxn2/Nsg1/Pclo/Prkcz/Rapgef4/Reln/Snap25/Snap47/Stx1b/Stx7/Vamp2	36
GO:0017156	BP	GO:0017156	calcium-ion regulated exocytosis	25/2214	58/14571	3.17953e-07	1.44982e-05	1.20914e-05	Arf1/Atp2a2/Cacna1a/Cadps2/Cdk5/Ppp3cb/Rab3a/Rapgef4/Rims1/Rims2/Rims3/Snap25/Stx1b/Stxbp1/Stxbp3/Syn2/Syt1/Syt11/Syt13/Syt2/Syt4/Unc13c/Vamp2/Vamp8/Zp3	25
GO:0050807	BP	GO:0050807	regulation of synapse organization	70/2214	256/14571	3.3914e-07	1.53665e-05	1.28155e-05	Abi2/Actr2/Adgrl1/Adgrl2/Apoe/App/Bdnf/C1ql3/Camk1/Camk2b/Caprin1/Cbln1/Cdc42/Cdk5/Cdkl5/Cfl1/Chmp4b/Clstn1/Cyfip1/Dab2ip/Dctn1/Dnm1l/Eif4g1/Flrt3/Gap43/Gpm6a/Grid2/Grin1/Gsk3b/Hnrnpk/Hspa8/Itpka/Itsn1/Kif1a/Lrfn1/Lrrtm3/Lzts3/Malat1/Mecp2/Myh10/Nedd4/Neurl1a/Neurod2/Nptx1/Nrcam/Nrxn1/Ntrk2/Pafah1b1/Pgrmc1/Pik3r1/Prnp/Ptn/Rapgef4/Reln/Rheb/Rims3/Slc7a11/Slitrk3/Slitrk4/Snca/Sparc/Sparcl1/Srcin1/S…	70
GO:0005687	CC	GO:0005687	U4 snRNP	9/2214	10/14571	3.67765e-07	1.65587e-05	1.38097e-05	Ddx39b/Snrpb/Snrpd1/Snrpd2/Snrpd3/Snrpe/Snrpf/Snrpg/Snrpn	9
GO:0051222	BP	GO:0051222	positive regulation of protein transport	75/2214	281/14571	3.72606e-07	1.66666e-05	1.38998e-05	Acsl3/Ank3/Apbb1/App/Arf1/Arpc2/Asph/Bsg/Camk1/Camk2n1/Camk4/Cd81/Cdc42/Cdk5/Crtam/Dnm1l/Dynll1/Exph5/Fbxw7/Fis1/Gja1/Glud1/Glul/Gpi1/Gsk3b/H2-T23/Hif1a/Hnrnpm/Hpca/Hsp90aa1/Hsp90ab1/Il33/Irs2/Kif5b/Lrp1/Mapk1/Mif/Mpc2/Mtcl1/Myh10/Myo1c/Nnat/Oaz1/Oxct1/Pak1/Pard6a/Pdcd10/Pdcd5/Pfkm/Phpt1/Pik3r1/Pik3r2/Ppia/Ppp3cb/Prkcd/Prkce/Prkcz/Prnp/Ptpn22/Rac1/Ran/Rapgef4/Rbp4/Rgcc/Rufy3/Sar1b/Sybu/Tardbp/Tom…	75
GO:0001504	BP	GO:0001504	neurotransmitter uptake	16/2214	28/14571	3.74818e-07	1.66666e-05	1.38998e-05	Arl6ip5/Atp1a2/Flot1/Gfap/Gpm6b/Kcnj10/Park7/Rab3b/Slc17a6/Slc1a2/Slc1a6/Slc29a1/Slc6a1/Slc6a5/Snca/Syngr3	16
GO:0022890	MF	GO:0022890	inorganic cation transmembrane transporter activity	104/2214	428/14571	3.85591e-07	1.70398e-05	1.4211e-05	Anxa2/Anxa5/Atp1a1/Atp1a2/Atp1a3/Atp1b1/Atp1b2/Atp2a2/Atp2b1/Atp2b2/Atp2b3/Atp5a1/Atp5b/Atp5c1/Atp5d/Atp5e/Atp5g1/Atp5g3/Atp5h/Atp5j/Atp5j2/Atp5k/Atp5l/Atp5o/Atp6ap1/Atp6v0a1/Atp6v0b/Atp6v0d1/Atp6v0e2/Atp6v1a/Atp6v1c1/Atp6v1d/Atp6v1e1/Atp6v1f/Atp6v1g1/Atp6v1g2/Cacna1a/Cacnb4/Cacng2/Cacng5/Cdk5/Cnr1/Cox4i1/Cox5a/Cox6a1/Cox6c/Cox7a1/Cox7a2/Cox7a2l/Cox7b/Cox7c/Cox8a/Cox8b/Erc1/Gpm6a/Gria1/Gria2/Gria…	104
GO:0032271	BP	GO:0032271	regulation of protein polymerization	57/2214	195/14571	3.91799e-07	1.72079e-05	1.43512e-05	Abi2/Actr2/Add3/Ap1ar/Arf1/Arpc1a/Arpc2/Arpc5l/Bin1/Brk1/Camsap2/Capza2/Capzb/Cdkn1b/Cfl1/Ckap5/Clip1/Clip3/Coro1a/Cyfip1/Dctn1/Dlg1/Eps8/Evl/Fkbp4/Grb2/Gsn/Hsp90aa1/Inpp5j/Map1b/Map2/Mapre1/Mapre3/Mapt/Mecp2/Mkks/Mtpn/Myo1c/Nckap1/Pak1/Pfn1/Pfn2/Pik3r2/Prkcd/Prkce/Rac1/Rps3/Snca/Sptan1/Stmn2/Tenm1/Tmod2/Tmsb10/Tmsb4x/Tpm1/Tubb4a/Vdac2	57
GO:0009199	BP	GO:0009199	ribonucleoside triphosphate metabolic process	28/2214	70/14571	4.18107e-07	1.82514e-05	1.52215e-05	Ak9/Aldoa/Atp5a1/Atp5b/Atp5c1/Atp5d/Atp5e/Atp5g1/Atp5g3/Atp5h/Atp5j/Atp5j2/Atp5k/Atp5l/Atp5o/Cox5b/Cyc1/Itpa/Map2k1/Ndufc2/Nme1/Nme2/Parp1/Pkm/Ran/Stoml2/Uqcc3/Vcp	28
GO:0033177	CC	GO:0033177	proton-transporting two-sector ATPase complex, proton-transporting domain	12/2214	17/14571	4.31449e-07	1.87196e-05	1.5612e-05	Atp5g1/Atp5g3/Atp5h/Atp5j/Atp5j2/Atp5k/Atp5l/Atp5o/Atp6v0a1/Atp6v0b/Atp6v0d1/Atp6v0e2	12
GO:0009144	BP	GO:0009144	purine nucleoside triphosphate metabolic process	29/2214	74/14571	4.3709e-07	1.88502e-05	1.57208e-05	Ak9/Aldoa/Atp5a1/Atp5b/Atp5c1/Atp5d/Atp5e/Atp5g1/Atp5g3/Atp5h/Atp5j/Atp5j2/Atp5k/Atp5l/Atp5o/Cox5b/Cyc1/Guk1/Itpa/Map2k1/Ndufc2/Nme1/Nme2/Parp1/Pkm/Ran/Stoml2/Uqcc3/Vcp	29
GO:0030532	CC	GO:0030532	small nuclear ribonucleoprotein complex	25/2214	59/14571	4.72542e-07	2.01365e-05	1.67936e-05	Ddx39b/Htatsf1/Lsm10/Lsm4/Lsm6/Lsm8/Luc7l2/Luc7l3/Prpf8/Sf3b1/Sf3b2/Sf3b5/Sf3b6/Snrnp70/Snrpa/Snrpb/Snrpd1/Snrpd2/Snrpd3/Snrpe/Snrpf/Snrpg/Snrpn/Txnl4a/Zmat2	25
GO:0098563	CC	GO:0098563	intrinsic component of synaptic vesicle membrane	25/2214	59/14571	4.72542e-07	2.01365e-05	1.67936e-05	Atp6v0a1/Atp6v1g2/Dnajc5/Rab11b/Rab14/Rab2a/Rab35/Rab3a/Rab3b/Rab3c/Rab4a/Rab5c/Rab7/Slc17a6/Slc17a7/Slc32a1/Stx7/Syn1/Syngr1/Syp/Syt1/Syt11/Syt2/Tmem163/Vamp2	25
GO:0050890	BP	GO:0050890	cognition	75/2214	283/14571	5.03652e-07	2.13352e-05	1.77933e-05	Abi2/Adcy1/Amph/Apbb1/Apoe/App/Atp1a2/Atp1a3/B2m/Bdnf/Brinp1/Calb1/Camk4/Cck/Cdk5/Chd7/Chl1/Cnr1/Cntnap2/Comt/Creb1/Cyfip1/Dbi/Elavl4/Fam107a/Gatm/Gnas/Grcc10/Gria1/Grin1/Grin2a/Hif1a/Igf2/Jph3/Jph4/Jun/Kcnab1/Map1a/Mapt/Mecp2/Meis2/Mgat3/Ncam1/Ndrg4/Ndufs4/Neurod2/Nrxn1/Nrxn2/Ntrk2/Pafah1b1/Paip2/Pak1/Pgrmc1/Pja2/Plcb1/Ppp1r1b/Prkcz/Prnp/Prrt1/Ptn/Ptprz1/Reln/Rp9/S100b/Slc12a5/Slc17a7/Slc24a2/Sl…	75
GO:0051087	MF	GO:0051087	chaperone binding	33/2214	91/14571	6.00374e-07	2.52069e-05	2.10223e-05	Ahsa1/App/Atp1a1/Atp1a2/Atp1a3/Bag1/Bax/Bin1/Cdc37/Cdkn1b/Dnaja1/Dnaja2/Dnajb13/Dnajb5/Dnajb6/Erp29/Grpel1/Grpel2/Hspa8/Hspa9/Hspd1/Hspe1/Mapt/Prnp/Ptges3/Slc25a17/Sod1/St13/Stip1/Stub1/Tfrc/Timm10/Timm9	33
GO:0010499	BP	GO:0010499	proteasomal ubiquitin-independent protein catabolic process	13/2214	20/14571	6.02093e-07	2.52069e-05	2.10223e-05	Psma1/Psma2/Psma3/Psma4/Psma5/Psma6/Psma7/Psmb1/Psmb2/Psmb3/Psmb4/Psmb5/Psmb6	13
GO:0048786	CC	GO:0048786	presynaptic active zone	32/2214	87/14571	6.13473e-07	2.5534e-05	2.12951e-05	App/Atp2b1/Atp2b2/Bsn/Cacna1a/Cntnap1/Ctbp1/Ctbp2/Ctnnb1/Erc1/Flot1/Gad1/Gpm6a/Kcnma1/Nrxn1/Ntrk2/Pclo/Phb2/Ppfia4/Rab3a/Rims1/Rims2/Rims3/Slc17a7/Slc32a1/Snap25/Stx1b/Stxbp1/Syn1/Syp/Syt11/Unc13c	32
GO:0031625	MF	GO:0031625	ubiquitin protein ligase binding	73/2214	275/14571	6.65479e-07	2.75385e-05	2.29668e-05	Abi2/Apbb1/Bag1/Cacybp/Calr/Cct2/Chek2/Ckb/Clu/Cul2/Dnaja1/Dnm1l/Eif4e2/Fbxw7/Gabarap/Gabarapl1/Gabarapl2/Gpi1/Gpr37/Gsk3b/Hif1a/Hsp90aa1/Hsp90ab1/Hspa8/Hspa9/Hspd1/Isg15/Jak1/Jkamp/Jun/Map1lc3a/Map1lc3b/Nae1/Ndufs2/Nedd8/Pcbp2/Pik3r1/Pink1/Prdx6/Prkacb/Prkar1a/Psma3/Ptpn22/Rala/Rnf20/Rpl23/Rraga/Ski/Slc25a5/Spop/Sqstm1/Stub1/Sumo1/Syt11/Tollip/Tpi1/Traf6/Trib2/Trim37/Tuba1b/Tubb5/Uba52/Ubb/Ubc/U…	73
GO:0035254	MF	GO:0035254	glutamate receptor binding	26/2214	64/14571	7.53124e-07	3.09141e-05	2.5782e-05	Arpc2/Atp2b2/Cacng2/Calm1/Calm2/Calm3/Ctnnb1/Dlg1/Flot1/Fus/Gnas/Gria1/Gria2/Grin1/Grin2a/Gsk3b/Homer3/Map1a/Nedd4/Neto2/Nsf/Prnp/Rab4a/Rasgrf1/Sqstm1/Syndig1	26
GO:0010035	BP	GO:0010035	response to inorganic substance	95/2214	387/14571	7.55687e-07	3.09141e-05	2.5782e-05	Ahcyl1/Ank3/Anxa5/App/Aqp9/Asph/Atrx/B2m/Bcar1/Camk2b/Cdkn1b/Cfl1/Creb1/Crip1/Cryab/Cuta/Endog/Fos/Fus/Gatm/Gdi1/Glra1/Glud1/Gphn/Gpr37/Gpr37l1/Gpx1/Grin2a/Gsk3b/Gsn/Hdac2/Hnrnpd/Hpca/Id2/Jun/Jund/Kcna1/Kcnma1/Krt10/Lcat/Mapk1/Mapt/Mecp2/Mien1/Mt1/Mt2/Mt3/Ncam1/Nedd4l/Nefh/Nefl/Neurod2/Nptx1/Nrxn1/Park7/Parp1/Pdcd10/Pdcd6/Pef1/Pink1/Plcb1/Ppp1ca/Ppp1r15b/Ppp2ca/Ppp3ca/Ppp5c/Prdx1/Prdx2/Prdx3/Prkc…	95
GO:0016079	BP	GO:0016079	synaptic vesicle exocytosis	41/2214	126/14571	7.9842e-07	3.23942e-05	2.70164e-05	Adcy1/Apba2/Atp2a2/Cacna1a/Cacnb4/Cadps2/Cplx1/Cplx2/Ctbp2/Dnm1l/Erc1/Gsk3b/Napa/Napb/Nrn1/Nrxn3/Pclo/Pfn2/Prkcb/Prkce/Prkcg/Prrt2/Rab3a/Rims1/Rims2/Rims3/Snap25/Snap29/Snap47/Snca/Sptbn2/Stx1b/Stxbp1/Synj1/Syp/Syt1/Syt2/Syt4/Unc13c/Vamp1/Vamp2	41
GO:0008344	BP	GO:0008344	adult locomotory behavior	33/2214	92/14571	8.00917e-07	3.23942e-05	2.70164e-05	Abhd12/Agtpbp1/App/Atp1a2/Atp1a3/Cacna1a/Cacnb4/Cend1/Chd7/Chl1/Cnp/Cstb/Cxcl12/Dab1/Dnm1/Efnb3/Eps8/Glra1/Glrb/Grin1/Id2/Kcnj10/Kcnma1/Mapt/Mecp2/Ndufs4/Oxr1/Pafah1b1/Park7/Prex2/Snca/Uchl1/Zic1	33
GO:0051258	BP	GO:0051258	protein polymerization	67/2214	247/14571	8.23801e-07	3.31325e-05	2.76322e-05	Abi2/Actr2/Add3/Ap1ar/Arf1/Arpc1a/Arpc2/Arpc5l/Bin1/Brk1/Camsap2/Capza2/Capzb/Cdkn1b/Cfl1/Chmp2a/Chmp4b/Ckap5/Clip1/Clip3/Coro1a/Cyfip1/Dctn1/Dlg1/Dnm1/Dnm1l/Eps8/Evl/Fam107a/Fkbp4/Gas7/Gpx4/Grb2/Gsn/Hsp90aa1/Inpp5j/Map1b/Map2/Mapre1/Mapre3/Mapt/Mecp2/Mkks/Mtpn/Myo1c/Nckap1/Nefl/Pak1/Pfn1/Pfn2/Pik3r2/Prkcd/Prkce/Rac1/Rps3/Snca/Sptan1/Stmn2/Tenm1/Tmod2/Tmsb10/Tmsb4x/Tpm1/Tubb4a/Tubg1/Ube2k/Vdac2	67
GO:0043021	MF	GO:0043021	ribonucleoprotein complex binding	43/2214	135/14571	8.36114e-07	3.34399e-05	2.78885e-05	Abcf1/Ckap5/Cpeb4/Csnk2a1/Ddx3x/Ddx5/Dhx9/Eef2/Eif1/Eif1b/Eif3c/Eif3k/Eif4h/Eif5a/Eif6/Gadd45gip1/Hnrnpc/Hnrnpk/Hnrnpu/Letm1/Nme1/Npm1/Ppp1ca/Pqbp1/Prmt1/Prmt5/Pttg1/Rpl35/Rpl35a/Rplp1/Sec61a1/Sec61b/Snrnp70/Snrpb/Snrpd1/Snrpd2/Snrpd3/Snrpe/Snrpg/Spcs1/Srp19/Top2b/Uhmk1	43
GO:0098685	CC	GO:0098685	Schaffer collateral - CA1 synapse	37/2214	109/14571	8.52828e-07	3.39189e-05	2.8288e-05	Actb/Adcy1/Anks1b/Apba2/Apbb1/Bsn/Cacng2/Capzb/Cdc42/Cdk5/Cplx1/Ctnnb1/Dgkz/Gabbr1/Gria2/Gsk3b/Iqsec1/Itpr1/Lrrc4/Myo5a/Ncam1/Nefh/Nefl/Nrxn1/Pfn1/Pfn2/Ppp3ca/Ppp3r1/Prkcz/Rock2/Sh3gl2/Syn1/Syn2/Synj1/Syp/Syt11/Tubb2b	37
GO:0098982	CC	GO:0098982	GABA-ergic synapse	34/2214	97/14571	1.01545e-06	4.01635e-05	3.34959e-05	Arhgef7/Atp2b1/Atp2b2/Atp2b3/Bsn/Calb1/Camk4/Clstn1/Cnr1/Ctbp1/Ctbp2/Erc1/Flot1/Gabbr1/Gabra1/Gabra6/Gabrb1/Gabrd/Gap43/Glrb/Gphn/Itpr1/Kcnd2/Nrxn1/Nrxn3/Pak1/Pclo/Phb2/Plcb1/Rims1/Rims2/Slc32a1/Slc6a1/Slitrk3	34
GO:0009141	BP	GO:0009141	nucleoside triphosphate metabolic process	33/2214	93/14571	1.0621e-06	4.17778e-05	3.48422e-05	Ak1/Ak7/Ak9/Aldoa/Atp5a1/Atp5b/Atp5c1/Atp5d/Atp5e/Atp5g1/Atp5g3/Atp5h/Atp5j/Atp5j2/Atp5k/Atp5l/Atp5o/Cox5b/Cyc1/Dut/Guk1/Itpa/Map2k1/Ndufc2/Nme1/Nme2/Parp1/Pkm/Ran/Smpdl3a/Stoml2/Uqcc3/Vcp	33
GO:0031594	CC	GO:0031594	neuromuscular junction	32/2214	89/14571	1.102e-06	4.24396e-05	3.53941e-05	Ank3/Apbb1/App/Ascc1/Camk2d/Cdk5/Dlg1/Dlgap3/Dlgap4/Dnajc5/Gria1/Kcnc3/Kcnc4/Myh10/Nefl/Nefm/Pclo/Pls3/Prkar1a/Prkce/Ptn/Rph3a/Serpine2/Spock1/Stx1b/Syngr1/Syngr3/Syp/Syt2/Tuba1a/Unc13c/Vamp1	32
GO:1990351	CC	GO:1990351	transporter complex	66/2214	244/14571	1.1059e-06	4.24396e-05	3.53941e-05	Abhd12/Atp1a1/Atp1a2/Atp1a3/Atp1b1/Atp1b2/Atp2a2/Atp5g1/Atp5g3/Cacna1a/Cacnb4/Cacng2/Cacng5/Calm1/Calm2/Calm3/Clic1/Clic6/Cnih2/Cntnap2/Dlg1/Dlgap3/Dpp6/Eps8/Gabra1/Gabra6/Gabrb1/Gabrd/Glra1/Glrb/Gria1/Gria2/Gria4/Grid2/Grin1/Grin2a/Kcna1/Kcnab1/Kcnc1/Kcnc3/Kcnc4/Kcnd2/Kcnip1/Kcnip4/Kcnj3/Kcnk1/Kcnma1/Micu1/Micu3/Nrn1/Olfm1/Olfm3/Pde4b/Scn1b/Scn2b/Smdt1/Snap25/Sumo1/Timm10/Timm10b/Timm13/Timm9/Tr…	66
GO:0004129	MF	GO:0004129	cytochrome-c oxidase activity	12/2214	18/14571	1.11449e-06	4.24396e-05	3.53941e-05	Cox4i1/Cox5a/Cox6a1/Cox6c/Cox7a1/Cox7a2/Cox7a2l/Cox7b/Cox7c/Cox8a/Cox8b/Ndufa4	12
GO:0005685	CC	GO:0005685	U1 snRNP	12/2214	18/14571	1.11449e-06	4.24396e-05	3.53941e-05	Luc7l2/Luc7l3/Snrnp70/Snrpa/Snrpb/Snrpd1/Snrpd2/Snrpd3/Snrpe/Snrpf/Snrpg/Snrpn	12
GO:0015002	MF	GO:0015002	heme-copper terminal oxidase activity	12/2214	18/14571	1.11449e-06	4.24396e-05	3.53941e-05	Cox4i1/Cox5a/Cox6a1/Cox6c/Cox7a1/Cox7a2/Cox7a2l/Cox7b/Cox7c/Cox8a/Cox8b/Ndufa4	12
GO:0016676	MF	GO:0016676	oxidoreductase activity, acting on a heme group of donors, oxygen as acceptor	12/2214	18/14571	1.11449e-06	4.24396e-05	3.53941e-05	Cox4i1/Cox5a/Cox6a1/Cox6c/Cox7a1/Cox7a2/Cox7a2l/Cox7b/Cox7c/Cox8a/Cox8b/Ndufa4	12
GO:1903829	BP	GO:1903829	positive regulation of cellular protein localization	74/2214	284/14571	1.20471e-06	4.56324e-05	3.80569e-05	Acsl3/Ank3/Arpc2/Asph/Bicd1/Cacnb4/Cacng2/Camk1/Camk4/Cct2/Cct3/Cct4/Cct6a/Cct7/Cd81/Cdc42/Cdk5/Cfl1/Clip3/Dlg1/Dpp6/Fbxw7/Fis1/Gnai1/Gnl3l/Gsk3b/Hnrnpk/Hnrnpm/Hpca/Hsp90aa1/Hsp90ab1/Kif5b/Lamtor5/Lrp1/Map1a/Mapk1/Mapt/Mgat3/Mtcl1/Myo1c/Myo5a/Npm1/Nrxn1/Oaz1/Ogt/Pak1/Pard6a/Park7/Parp1/Pdcd10/Pdcd5/Pgrmc1/Pik3r1/Pik3r2/Ppp1r9b/Prkcd/Prnp/Ptn/Ptpn22/Ran/Rer1/Rock2/Rufy3/Sar1b/Sqstm1/Syt11/Tardbp/T…	74
GO:0009152	BP	GO:0009152	purine ribonucleotide biosynthetic process	39/2214	120/14571	1.52122e-06	5.7318e-05	4.78026e-05	Acat1/Acot7/Acsl6/Adcy1/Ak1/Ak9/Aldoa/Atp5a1/Atp5b/Atp5c1/Atp5d/Atp5e/Atp5g1/Atp5g3/Atp5h/Atp5j/Atp5j2/Atp5k/Atp5l/Atp5o/Cox5b/Cyc1/Dld/Guk1/Hprt/Map2k1/Mpc1/Mpc2/Ndufc2/Nme1/Nme2/Parp1/Pdhx/Pdk2/Pkm/Snca/Stoml2/Uqcc3/Vcp	39
GO:0060291	BP	GO:0060291	long-term synaptic potentiation	34/2214	99/14571	1.73325e-06	6.49653e-05	5.41803e-05	Adcy1/Apoe/App/Calb1/Calb2/Camk2b/Creb1/Dbi/Fam107a/Gfap/Grin2a/Gsk3b/Hnrnpk/Mapk1/Mecp2/Nsg1/Ntrk2/Paip2/Pak1/Prkcz/Prnp/Prrt1/Ptn/Rab3a/Reln/Rims1/Serpine2/Slc24a2/Snap25/Snap47/Snca/Sqstm1/Tshz3/Vamp2	34
GO:1902414	BP	GO:1902414	protein localization to cell junction	39/2214	121/14571	1.91955e-06	7.15731e-05	5.96911e-05	Actb/Anks1b/Bsn/Cacng2/Cacng5/Cdk5/Clstn1/Cnih2/Cplx1/Dlg1/Dlgap1/Gphn/Grin1/Grin2a/Gsk3b/Hspb1/Kif5a/Kif5b/Kif5c/Lamtor2/Lamtor3/Lgi1/Map1a/Map2k1/Mapt/Nptn/Nptx1/Nrxn1/Nrxn2/Nsg1/Pclo/Prkcz/Rapgef4/Reln/Snap25/Snap47/Stx1b/Stx7/Vamp2	39
GO:0030534	BP	GO:0030534	adult behavior	45/2214	148/14571	1.9777e-06	7.32424e-05	6.10833e-05	Abhd12/Agtpbp1/Aldh2/App/Atp1a2/Atp1a3/Cacna1a/Cacnb4/Cdk5/Cend1/Chd7/Chl1/Cnp/Cntnap2/Cstb/Cxcl12/Dab1/Dnm1/Efnb3/Eps8/Glra1/Glrb/Grin1/Id2/Kcnj10/Kcnma1/Mapt/Mecp2/Ndufs4/Nrxn1/Nrxn2/Oxr1/Pafah1b1/Park7/Parp1/Ppp1r1b/Prex2/Slc1a2/Slc7a11/Snca/Sptbn2/Tpgs1/Uchl1/Usp46/Zic1	45
GO:0031256	CC	GO:0031256	leading edge membrane	41/2214	130/14571	1.98478e-06	7.32424e-05	6.10833e-05	Amph/Ank1/Appl2/Arpc2/Atf4/Atp2b1/Cdc37/Cdc42/Cdkl5/Cntnap2/Eef1a1/Eps8/Eps8l2/Fam107a/Gabarapl1/Gabbr1/Gabra1/Gabra6/Gria1/Grin1/Hpca/Hsp90aa1/Kcnc1/Kcnc3/Kcnc4/Lamp5/Map2/Mapt/Myo1c/Nme1/Pacsin1/Palm/Ppp1r9b/Psd3/Ptprz1/Rac1/Rps3/Slc12a5/Slc1a2/Thy1/Tiam1	41
GO:0043484	BP	GO:0043484	regulation of RNA splicing	43/2214	139/14571	2.00176e-06	7.34904e-05	6.12902e-05	Acin1/BC005624/Celf1/Celf2/Celf4/Clk4/Ddx5/Hnrnpa2b1/Hnrnpf/Hnrnph1/Hnrnpk/Hnrnpl/Hnrnpu/Hspa8/Ik/Khdrbs1/Malat1/Mbnl1/Ncl/Npm1/Pcbp4/Pik3r1/Pqbp1/Prdx6/Prpf19/Puf60/Rbfox1/Rbfox3/Rbm25/Rbm39/Rbm5/Rbm8a/Rps13/Rps26/Snrnp70/Snw1/Son/Srsf2/Srsf3/Srsf7/Tia1/Tra2b/Zbtb7a	43
GO:0045277	CC	GO:0045277	respiratory chain complex IV	11/2214	16/14571	2.02409e-06	7.39309e-05	6.16575e-05	Cox4i1/Cox5a/Cox6a1/Cox6b1/Cox7b/Cox7c/Cox8a/Cox8b/Ndufa4/Uqcrc2/Uqcrfs1	11
GO:0031113	BP	GO:0031113	regulation of microtubule polymerization	21/2214	48/14571	2.06971e-06	7.52135e-05	6.27273e-05	Camsap2/Capzb/Cdkn1b/Ckap5/Clip1/Clip3/Dctn1/Fkbp4/Inpp5j/Map1b/Map2/Mapre1/Mapre3/Mapt/Mecp2/Pak1/Rac1/Rps3/Snca/Stmn2/Tubb4a	21
GO:0051588	BP	GO:0051588	regulation of neurotransmitter transport	40/2214	126/14571	2.19121e-06	7.92266e-05	6.60741e-05	Adcy1/Apba2/Arl6ip5/Atp2a2/Cacna1a/Cacnb4/Cplx1/Cplx2/Dnm1l/Erc1/Flot1/Gfap/Gpm6b/Gsk3b/Kcnc3/Kcnc4/Napa/Napb/Nrn1/Nrxn3/Ntrk2/Pfn2/Pnkd/Prkcb/Prkce/Prkcg/Prrt2/Rab3a/Rab3b/Rims1/Rims2/Rims3/Snca/Stx1b/Stxbp1/Syp/Syt1/Syt2/Syt4/Vamp1	40
GO:0060074	BP	GO:0060074	synapse maturation	16/2214	31/14571	2.34645e-06	8.44131e-05	7.03996e-05	Adgrl1/Camk2b/Clstn1/Dab2ip/Hnrnpk/Igsf21/Nefl/Neurl1a/Neurod2/Nfia/Nrxn1/Palm/Pfn1/Reln/Sybu/Ywhaz	16
GO:0099072	BP	GO:0099072	regulation of postsynaptic membrane neurotransmitter receptor levels	32/2214	92/14571	2.53402e-06	9.07052e-05	7.56472e-05	Ap2m1/Cacng2/Cacng5/Caly/Clstn1/Cplx1/Dlg1/Dnm1/Eps8/Frrs1l/Gphn/Gsk3b/Hpca/Iqsec1/Lgi1/Map2k1/Nedd4/Nptx1/Nsg1/Pacsin1/Pip5k1c/Ppp3r1/Prkcz/Rapgef4/Snap25/Snap47/Stx1b/Syne1/Synj1/Usp46/Vamp2/Ywhae	32
GO:0005686	CC	GO:0005686	U2 snRNP	12/2214	19/14571	2.60513e-06	9.18724e-05	7.66206e-05	Htatsf1/Sf3b1/Sf3b2/Sf3b5/Sf3b6/Snrpb/Snrpd1/Snrpd2/Snrpd3/Snrpe/Snrpg/Snrpn	12
GO:0016675	MF	GO:0016675	oxidoreductase activity, acting on a heme group of donors	12/2214	19/14571	2.60513e-06	9.18724e-05	7.66206e-05	Cox4i1/Cox5a/Cox6a1/Cox6c/Cox7a1/Cox7a2/Cox7a2l/Cox7b/Cox7c/Cox8a/Cox8b/Ndufa4	12
GO:0098993	CC	GO:0098993	anchored component of synaptic vesicle membrane	12/2214	19/14571	2.60513e-06	9.18724e-05	7.66206e-05	Dnajc5/Rab11b/Rab14/Rab2a/Rab35/Rab3a/Rab3b/Rab3c/Rab4a/Rab5c/Rab7/Syn1	12
GO:0033176	CC	GO:0033176	proton-transporting V-type ATPase complex	13/2214	22/14571	2.8606e-06	9.98979e-05	8.33137e-05	Atp6ap1/Atp6ap1l/Atp6v0a1/Atp6v0b/Atp6v0d1/Atp6v0e2/Atp6v1a/Atp6v1b2/Atp6v1c1/Atp6v1d/Atp6v1f/Atp6v1g1/Atp6v1g2	13
GO:0070003	MF	GO:0070003	threonine-type peptidase activity	13/2214	22/14571	2.8606e-06	9.98979e-05	8.33137e-05	Psma1/Psma2/Psma3/Psma4/Psma5/Psma6/Psma7/Psmb1/Psmb2/Psmb3/Psmb4/Psmb5/Psmb6	13
GO:0036465	BP	GO:0036465	synaptic vesicle recycling	28/2214	76/14571	2.93318e-06	0.000101935	8.50129e-05	Actb/Amph/Ap2m1/Bin1/Cd24a/Cdk5/Cltc/Cyfip1/Dnm1/Dnm1l/Itsn1/Mff/Napb/Pacsin1/Pip5k1c/Ppp3cb/Rab3a/Sh3gl2/Slc17a7/Snca/Sncb/Stx1b/Synj1/Syp/Syt1/Syt11/Syt2/Vamp2	28
GO:0044389	MF	GO:0044389	ubiquitin-like protein ligase binding	74/2214	291/14571	3.19226e-06	0.000110044	9.17757e-05	Abi2/Apbb1/Bag1/Cacybp/Calr/Cct2/Chek2/Ckb/Clu/Cul2/Dnaja1/Dnm1l/Eif4e2/Fbxw7/Gabarap/Gabarapl1/Gabarapl2/Gpi1/Gpr37/Gsk3b/Hif1a/Hsp90aa1/Hsp90ab1/Hspa8/Hspa9/Hspd1/Isg15/Jak1/Jkamp/Jun/Map1lc3a/Map1lc3b/Nae1/Ndufs2/Nedd8/Pcbp2/Pik3r1/Pink1/Prdx6/Prkacb/Prkar1a/Psma3/Ptpn22/Rala/Rnf20/Rpl23/Rraga/Ski/Slc25a5/Spop/Sqstm1/Stub1/Sumo1/Sumo3/Syt11/Tollip/Tpi1/Traf6/Trib2/Trim37/Tuba1b/Tubb5/Uba52/Ubb…	74
GO:0010970	BP	GO:0010970	transport along microtubule	46/2214	155/14571	3.19726e-06	0.000110044	9.17757e-05	Actr10/Agtpbp1/App/Arhgap21/Arl3/Arl8b/Bicd1/Bloc1s1/Bsn/Caly/Cdc42/Cnih2/Dctn1/Dync1i1/Dync1i2/Dynll1/Fez1/Hif1a/Hnrnpu/Hspa8/Hspb1/Ift27/Kif1a/Kif1b/Kif5a/Kif5b/Kif5c/Klc2/Map1a/Map1b/Map2/Map2k1/Mapt/Mecp2/Myo5a/Nefh/Nefl/Nefm/Pafah1b1/Prkcz/Pura/Sod1/Sybu/Trak1/Ubb/Uchl1	46
GO:0016358	BP	GO:0016358	dendrite development	72/2214	281/14571	3.22552e-06	0.000110486	9.21438e-05	Abi2/Actr2/Apoe/App/Arf1/Bdnf/Btbd3/Cacna1a/Camk1/Camk1d/Camk2b/Camsap2/Caprin1/Cdc42/Cdk5/Cdkl5/Cfl1/Cux1/Cyfip1/Dab1/Dab2ip/Dclk1/Dgkg/Dnm1l/Eif4g2/Elavl4/Grin1/Gsk3b/Hdac2/Hnrnpk/Hprt/Id1/Iqsec1/Itpka/Itsn1/Kif1a/Klf7/Lzts3/Map1a/Map1b/Map2/Mecp2/Nedd4/Nedd4l/Neurl1a/Ntrk2/Pacsin1/Pafah1b1/Pak1/Palm/Phactr1/Ppp1r9b/Ppp3ca/Pqbp1/Prex2/Ptn/Ptprz1/Rac1/Rapgef4/Reln/Rock2/Slc12a5/Slc25a46/Srcin1/S…	72
GO:0051648	BP	GO:0051648	vesicle localization	47/2214	160/14571	3.43125e-06	0.000116973	9.75541e-05	5730455P16Rik/Ahi1/Ap1ar/Arf1/Bloc1s1/Ccdc186/Cdk5/Cep19/Cnih2/Ctnnb1/Dctn1/Dctn2/Dnm1/Dync1i1/F8a/Gbf1/Kif1a/Kif1b/Kif5a/Kif5b/Kif5c/Lin7a/Map2/Map2k1/Mecp2/Myo1c/Myo5a/Nrxn1/Pafah1b1/Pclo/Pdcd6/Pef1/Prkcz/Rab11b/Rab3a/Sar1b/Snca/Sybu/Syn1/Syn2/Syndig1/Synj1/Syt11/Syt4/Tmed9/Tpgs1/Trak1	47
GO:0043523	BP	GO:0043523	regulation of neuron apoptotic process	64/2214	242/14571	3.65029e-06	0.00012385	0.00010329	Aars/Apoe/App/Atf4/Bag1/Bax/Bdnf/Cacna1a/Cdc42/Cdk5/Chl1/Coro1a/Cpeb4/Ctnnb1/Dnajc5/Egln2/Egln3/Faim2/Fbxw7/Fgfr3/Fis1/G6pdx/Gpi1/Grid2/Grin1/Gsk3b/Hif1a/Hsp90ab1/Hspd1/Itsn1/Jun/Kcnma1/Lrp1/Mag/Map3k12/Mecp2/Mt1/Mt3/Nae1/Nefl/Npm1/Ntrk2/Oxr1/Park7/Parp1/Pcp4/Pin1/Pink1/Prdx2/Prdx3/Prkcg/Prnp/Ptprz1/Ralbp1/Set/Snca/Sncb/Sod1/Sod2/Srpk2/Stxbp1/Trim2/Vegfb/Xiap	64
GO:0098930	BP	GO:0098930	axonal transport	24/2214	61/14571	3.91178e-06	0.000132097	0.000110167	Actr10/Agtpbp1/Arl8b/Bloc1s1/Bsn/Caly/Cnih2/Fez1/Hif1a/Hspb1/Kif1a/Kif1b/Kif5a/Kif5b/Kif5c/Map1a/Map2/Mecp2/Nefl/Pafah1b1/Sod1/Sybu/Trak1/Uchl1	24
GO:0019905	MF	GO:0019905	syntaxin binding	27/2214	73/14571	4.0255e-06	0.000134666	0.00011231	Cacna1a/Cplx1/Cplx2/Myo5a/Napa/Napb/Napg/Nsf/Prrt2/Rab4a/Snap25/Snap29/Snap47/Sptan1/Stx7/Stxbp1/Stxbp3/Sybu/Syp/Syt1/Syt2/Syt4/Tmed9/Unc13c/Vamp1/Vamp2/Vamp8	27
GO:0032272	BP	GO:0032272	negative regulation of protein polymerization	27/2214	73/14571	4.0255e-06	0.000134666	0.00011231	Add3/Arpc2/Capza2/Capzb/Cfl1/Clip3/Eps8/Evl/Fkbp4/Gsn/Inpp5j/Map2/Mapre1/Mkks/Mtpn/Pfn1/Pfn2/Prkcd/Snca/Sptan1/Stmn2/Tmod2/Tmsb10/Tmsb4x/Tpm1/Tubb4a/Vdac2	27
GO:0044325	MF	GO:0044325	ion channel binding	40/2214	129/14571	4.21688e-06	0.000140412	0.000117102	Ank1/Ank2/Ank3/Ap2m1/Atp2a2/Calm1/Calm2/Calm3/Camk2d/Cntnap2/Ctnnb1/Dlg1/Fkbp1a/Grina/Hsp90aa1/Hsp90ab1/Id2/Itpr1/Kcnab1/Kcnc1/Kcnip1/Nedd4l/Pde4b/Phpt1/Ppp1r9b/Ppp2ca/Prnp/Rims1/Rims2/Rims3/S100a10/Scn1b/Snap25/Trappc2/Vamp2/Vdac1/Ywhae/Ywhah/Ywhaq/Ywhaz	40
GO:0007611	BP	GO:0007611	learning or memory	66/2214	253/14571	4.28035e-06	0.000141866	0.000118314	Abi2/Adcy1/Amph/Apbb1/Apoe/App/Atp1a2/Atp1a3/B2m/Bdnf/Brinp1/Calb1/Camk4/Cck/Cdk5/Cnr1/Cntnap2/Comt/Creb1/Dbi/Elavl4/Gatm/Gria1/Grin1/Grin2a/Hif1a/Igf2/Jph3/Jph4/Jun/Kcnab1/Map1a/Mapt/Mecp2/Meis2/Ncam1/Ndrg4/Neurod2/Nrxn1/Nrxn2/Ntrk2/Pafah1b1/Paip2/Pak1/Pgrmc1/Pja2/Plcb1/Ppp1r1b/Prkcz/Prnp/Prrt1/Ptn/Ptprz1/Reln/S100b/Slc12a5/Slc17a7/Slc24a2/Slc6a1/Slc7a11/Snap25/Synj1/Syt11/Syt4/Tmod2/Vdac1	66
GO:0000314	CC	GO:0000314	organellar small ribosomal subunit	15/2214	29/14571	4.70977e-06	0.000154666	0.00012899	Mrpl42/Mrps10/Mrps11/Mrps12/Mrps14/Mrps18a/Mrps18c/Mrps21/Mrps22/Mrps24/Mrps25/Mrps34/Mrps36/Mrps5/Mrps7	15
GO:0005763	CC	GO:0005763	mitochondrial small ribosomal subunit	15/2214	29/14571	4.70977e-06	0.000154666	0.00012899	Mrpl42/Mrps10/Mrps11/Mrps12/Mrps14/Mrps18a/Mrps18c/Mrps21/Mrps22/Mrps24/Mrps25/Mrps34/Mrps36/Mrps5/Mrps7	15
GO:1903311	BP	GO:1903311	regulation of mRNA metabolic process	61/2214	229/14571	4.76841e-06	0.000155877	0.00013	Acin1/Ahcyl1/BC005624/Cdk11b/Celf1/Celf2/Celf4/Ddx5/Dhx9/Elavl4/Fus/Hnrnpa0/Hnrnpa2b1/Hnrnpc/Hnrnpd/Hnrnpk/Hnrnpl/Hnrnpm/Hnrnpr/Hnrnpu/Hspa8/Ik/Iws1/Khdrbs1/Malat1/Mbnl1/Ncl/Npm1/Pabpc1/Pcbp4/Polr2g/Prdx6/Prpf19/Puf60/Pum2/Rbfox1/Rbfox3/Rbm25/Rbm39/Rbm5/Rbm8a/Rnf20/Rock2/Safb/Sltm/Snrnp70/Snw1/Son/Srpk2/Srsf2/Srsf3/Srsf7/Supt5/Tardbp/Tia1/Tnrc6a/Tra2b/Vim/Ybx1/Ythdf2/Zbtb7a	61
GO:0005684	CC	GO:0005684	U2-type spliceosomal complex	30/2214	86/14571	4.83041e-06	0.000157186	0.000131091	Bcas2/Cdc40/Crnkl1/Cwc15/Htatsf1/Ik/Lsm4/Lsm6/Lsm8/Luc7l2/Luc7l3/Prpf19/Prpf8/Rbm8a/Sf3b1/Sf3b2/Sf3b5/Sf3b6/Snrnp70/Snrpb/Snrpd1/Snrpd2/Snrpd3/Snrpf/Snrpg/Snrpn/Snw1/Txnl4a/Wbp4/Zmat2	30
GO:0000315	CC	GO:0000315	organellar large ribosomal subunit	23/2214	58/14571	5.29342e-06	0.000169393	0.000141272	Mrpl11/Mrpl12/Mrpl13/Mrpl14/Mrpl15/Mrpl16/Mrpl18/Mrpl20/Mrpl27/Mrpl28/Mrpl32/Mrpl33/Mrpl34/Mrpl40/Mrpl41/Mrpl42/Mrpl45/Mrpl48/Mrpl50/Mrpl52/Mrpl57/Mrps18a/Ndufab1	23
GO:0005762	CC	GO:0005762	mitochondrial large ribosomal subunit	23/2214	58/14571	5.29342e-06	0.000169393	0.000141272	Mrpl11/Mrpl12/Mrpl13/Mrpl14/Mrpl15/Mrpl16/Mrpl18/Mrpl20/Mrpl27/Mrpl28/Mrpl32/Mrpl33/Mrpl34/Mrpl40/Mrpl41/Mrpl42/Mrpl45/Mrpl48/Mrpl50/Mrpl52/Mrpl57/Mrps18a/Ndufab1	23
GO:0017075	MF	GO:0017075	syntaxin-1 binding	14/2214	26/14571	5.30018e-06	0.000169393	0.000141272	Cplx1/Cplx2/Myo5a/Nsf/Prrt2/Snap25/Stxbp1/Stxbp3/Sybu/Syp/Syt1/Syt4/Unc13c/Vamp2	14
GO:0044305	CC	GO:0044305	calyx of Held	14/2214	26/14571	5.30018e-06	0.000169393	0.000141272	Actb/Atp1a3/Calb1/Cplx1/Cplx2/Glra1/Itsn1/Kcna1/Kcnc1/Kcnc4/Prkcb/Prkcg/Tprgl/Unc13c	14
GO:0099637	BP	GO:0099637	neurotransmitter receptor transport	24/2214	62/14571	5.46949e-06	0.000173998	0.000145112	Ap2m1/Cacng2/Cacng5/Caly/Clstn1/Cplx1/Dnm1/Hpca/Iqsec1/Kif5a/Kif5b/Kif5c/Nedd4/Nsg1/Pacsin1/Pip5k1c/Ppp3r1/Snap25/Snap47/Stx1b/Syne1/Synj1/Usp46/Vamp2	24
GO:0043195	CC	GO:0043195	terminal bouton	26/2214	70/14571	5.52287e-06	0.000173998	0.000145112	Bdnf/Calb1/Calb2/Cck/Cplx1/Cplx2/Cyfip1/Gria2/Gria4/Grin1/Grin2a/Hspa8/Kcnma1/Npy/Ntrk2/Pclo/Pfn2/Ppp2ca/Prnp/Rab3a/Rpl26/Snca/Sncb/Syp/Syt11/Unc13c	26
GO:0048488	BP	GO:0048488	synaptic vesicle endocytosis	25/2214	66/14571	5.54148e-06	0.000173998	0.000145112	Actb/Amph/Ap2m1/Bin1/Cd24a/Cdk5/Cltc/Dnm1/Dnm1l/Itsn1/Mff/Napb/Pacsin1/Pip5k1c/Ppp3cb/Sh3gl2/Slc17a7/Snca/Sncb/Synj1/Syp/Syt1/Syt11/Syt2/Vamp2	25
GO:0140238	BP	GO:0140238	presynaptic endocytosis	25/2214	66/14571	5.54148e-06	0.000173998	0.000145112	Actb/Amph/Ap2m1/Bin1/Cd24a/Cdk5/Cltc/Dnm1/Dnm1l/Itsn1/Mff/Napb/Pacsin1/Pip5k1c/Ppp3cb/Sh3gl2/Slc17a7/Snca/Sncb/Synj1/Syp/Syt1/Syt11/Syt2/Vamp2	25
GO:0000028	BP	GO:0000028	ribosomal small subunit assembly	12/2214	20/14571	5.60968e-06	0.000174704	0.000145701	Mrps11/Mrps7/Rpl38/Rps10/Rps14/Rps15/Rps19/Rps2/Rps25/Rps27l/Rps28/Rps5	12
GO:0060077	CC	GO:0060077	inhibitory synapse	13/2214	23/14571	5.66271e-06	0.000174704	0.000145701	Bsn/Gad1/Gad2/Glra1/Gphn/Igsf21/Maf1/Nrxn1/Pclo/Rims1/Rims2/Slc32a1/Syt11	13
GO:0101031	CC	GO:0101031	chaperone complex	13/2214	23/14571	5.66271e-06	0.000174704	0.000145701	Cct2/Cct3/Cct4/Cct6a/Cct7/Cdc37/Hsp90ab1/Hspa8/Ppp5c/Psmg2/Ptges3/Stip1/Stub1	13
GO:0051402	BP	GO:0051402	neuron apoptotic process	68/2214	265/14571	5.6775e-06	0.000174704	0.000145701	Aars/Apoe/App/Atf4/Atn1/Bag1/Bax/Bdnf/Cacna1a/Cdc42/Cdk5/Chl1/Coro1a/Cpeb4/Ctnnb1/Dnajc5/Egln2/Egln3/Faim2/Fam162a/Fbxw7/Fgfr3/Fis1/G6pdx/Gpi1/Gpx1/Grid2/Grin1/Gsk3b/Hif1a/Hsp90ab1/Hspd1/Itsn1/Jun/Kcnma1/Lrp1/Mag/Map3k12/Mecp2/Mt1/Mt3/Nae1/Nefl/Npm1/Ntrk2/Oxr1/Park7/Parp1/Pcp4/Pin1/Pink1/Polb/Prdx2/Prdx3/Prkcg/Prnp/Ptprz1/Ralbp1/Set/Snca/Sncb/Sod1/Sod2/Srpk2/Stxbp1/Trim2/Vegfb/Xiap	68
GO:0006605	BP	GO:0006605	protein targeting	65/2214	250/14571	5.68599e-06	0.000174704	0.000145701	Aip/Ank3/Arpc2/Arxes1/Arxes2/Atpif1/Cacng2/Cdk5/Chmp4b/Dnajc15/Fbxw7/Fis1/Gcc2/Gdi1/Golga7b/Grpel1/Grpel2/Hpca/Hsp90aa1/Hspa8/Hspd1/M6pr/Mff/Mtcl1/Myo1c/Naca/Ndufa13/Nedd4/Ogt/Pak1/Pdcd5/Pink1/Pmm1/Prnp/Rab7/Romo1/Rtp4/Samm50/Sec61a1/Sec61b/Sec61g/Sec62/Sgta/Sgtb/Spcs1/Srp14/Srp19/Syngr1/Timm10/Timm13/Timm17a/Timm9/Tomm20/Tomm22/Tomm40/Tomm7/Trak1/Vti1b/Yif1b/Ywhab/Ywhae/Ywhag/Ywhaq/Ywhaz/Zfand6	65
GO:0140029	BP	GO:0140029	exocytic process	31/2214	91/14571	5.92974e-06	0.000181415	0.000151298	Cadps2/Cplx1/Cplx2/Ctbp2/Erc1/Napa/Napb/Ncam1/Nrxn1/Pclo/Prrt2/Rab3a/Rab3b/Rab3c/Rims1/Rims2/Snap25/Snap29/Snap47/Snca/Stx1b/Stxbp1/Stxbp3/Synj1/Syt1/Syt2/Unc13c/Vamp1/Vamp2/Vamp8/Ywhaz	31
GO:0006164	BP	GO:0006164	purine nucleotide biosynthetic process	41/2214	136/14571	7.01538e-06	0.000213715	0.000178236	Acat1/Acot7/Acsl6/Adcy1/Ak1/Ak9/Aldoa/Atp5a1/Atp5b/Atp5c1/Atp5d/Atp5e/Atp5g1/Atp5g3/Atp5h/Atp5j/Atp5j2/Atp5k/Atp5l/Atp5o/Cox5b/Cyc1/Dld/Guk1/Hpca/Hprt/Map2k1/Mpc1/Mpc2/Ndufc2/Nme1/Nme2/Oasl2/Parp1/Pdhx/Pdk2/Pkm/Snca/Stoml2/Uqcc3/Vcp	41
GO:0031333	BP	GO:0031333	negative regulation of protein-containing complex assembly	39/2214	127/14571	7.16409e-06	0.000217321	0.000181243	Add3/Arpc2/Capza2/Capzb/Cfl1/Clip3/Clu/Cryab/Ddx3x/Dnajc15/Eps8/Evl/Fkbp4/Gsk3b/Gsn/Inpp5j/Lmo4/Map2/Mapre1/Mkks/Mtpn/Pfn1/Pfn2/Pmepa1/Prkcd/Prkcz/Prrt2/Rpl13a/Snca/Sptan1/Stmn2/Stxbp1/Tmod2/Tmsb10/Tmsb4x/Tpm1/Tubb4a/Vdac2/Xaf1	39
GO:0099173	BP	GO:0099173	postsynapse organization	52/2214	188/14571	7.41173e-06	0.000223604	0.000186483	Abi2/Actb/Actr2/Apoe/App/Arf1/Arhgef7/Camk2b/Caprin1/Cbln1/Cdc42/Cdk5/Cdkl5/Cfl1/Chmp4b/Cnksr2/Dgkz/Dnm1l/Gap43/Glrb/Gphn/Grid2/Grin1/Grin2a/Hnrnpk/Hspa8/Itpka/Kif1a/Lrfn1/Lrrc4/Lzts3/Myh10/Ndrg1/Ndrg2/Nptx1/Nrcam/Nrxn1/Nrxn2/Pafah1b1/Prnp/Ptn/Rapgef4/Reln/Rer1/Rheb/Rock2/Rph3a/Slc7a11/Sptbn2/Srcin1/Tiam1/Ube3a	52
GO:0051881	BP	GO:0051881	regulation of mitochondrial membrane potential	26/2214	71/14571	7.46492e-06	0.000223604	0.000186483	Arl6ip5/Atp5g1/Atpif1/Bax/Cck/Clic1/Got1/Gsk3b/Mapt/Mllt11/Mtch2/Ndufc2/Ndufs4/Park7/Parp1/Pink1/Ppa2/Prdx3/Prkce/Slc25a33/Sod1/Sod2/Stoml2/Tusc2/Ubb/Vcp	26
GO:0120114	CC	GO:0120114	Sm-like protein family complex	26/2214	71/14571	7.46492e-06	0.000223604	0.000186483	Ddx39b/Htatsf1/Lsm1/Lsm10/Lsm4/Lsm6/Lsm8/Luc7l2/Luc7l3/Prpf8/Sf3b1/Sf3b2/Sf3b5/Sf3b6/Snrnp70/Snrpa/Snrpb/Snrpd1/Snrpd2/Snrpd3/Snrpe/Snrpf/Snrpg/Snrpn/Txnl4a/Zmat2	26
GO:1902495	CC	GO:1902495	transmembrane transporter complex	62/2214	237/14571	7.50417e-06	0.000223843	0.000186683	Abhd12/Atp1a1/Atp1a2/Atp1a3/Atp1b1/Atp1b2/Atp2a2/Atp5g1/Atp5g3/Cacna1a/Cacnb4/Cacng2/Cacng5/Calm1/Calm2/Calm3/Clic1/Clic6/Cnih2/Cntnap2/Dlg1/Dlgap3/Dpp6/Eps8/Gabra1/Gabra6/Gabrb1/Gabrd/Glra1/Glrb/Gria1/Gria2/Gria4/Grid2/Grin1/Grin2a/Kcna1/Kcnab1/Kcnc1/Kcnc3/Kcnc4/Kcnd2/Kcnip1/Kcnip4/Kcnj3/Kcnk1/Kcnma1/Micu1/Micu3/Nrn1/Olfm1/Olfm3/Pde4b/Scn1b/Scn2b/Smdt1/Snap25/Sumo1/Trpc3/Ttyh1/Unc80/Vamp2	62
GO:0051650	BP	GO:0051650	establishment of vesicle localization	42/2214	141/14571	7.60623e-06	0.000225946	0.000188436	5730455P16Rik/Ahi1/Ap1ar/Arf1/Bloc1s1/Ccdc186/Cdk5/Cep19/Cnih2/Ctnnb1/Dctn1/Dctn2/Dnm1/Dync1i1/F8a/Gbf1/Kif1a/Kif1b/Kif5a/Kif5b/Kif5c/Lin7a/Map2/Map2k1/Mecp2/Myo1c/Myo5a/Pafah1b1/Pclo/Pdcd6/Pef1/Prkcz/Rab11b/Rab3a/Sar1b/Snca/Sybu/Synj1/Syt11/Syt4/Tmed9/Trak1	42
GO:0050905	BP	GO:0050905	neuromuscular process	36/2214	114/14571	7.92547e-06	0.000234456	0.000195534	Aars/Agtpbp1/Aplp2/App/Atp2b2/Cacna1a/Camk2b/Camta1/Cntnap1/Dctn1/Fabp7/Glra1/Glrb/Grid2/Grin1/Grin2a/Herc1/Icmt/Jph3/Jph4/Kcna1/Kcnma1/Mecp2/Myh10/Myo5a/Nefl/Nrxn1/Opa3/Pafah1b1/Penk/Pnkd/Prrt2/Psap/Rbfox1/Slc1a3/Uchl1	36
GO:1990778	BP	GO:1990778	protein localization to cell periphery	80/2214	330/14571	9.13871e-06	0.000269235	0.000224539	Acsl3/Actb/Ank1/Ank2/Ank3/Anxa2/Ap2m1/Arl3/Atp1b1/Bbip1/Bsg/Cacng2/Cacng5/Camk2b/Camk2d/Cd81/Cdk5/Clip1/Clip3/Clstn1/Cltc/Cplx1/Csnk2a1/Dlg1/Dpp6/Efr3a/Flot1/Gnai1/Gorasp2/Gphn/Grin1/Grin2a/Gsk3b/Hectd1/Kcnip4/Kif1b/Kif5b/Lgi1/Lin7a/Lin7c/Lrp1/Mal/Map2k1/Myo5a/Nptx1/Nrxn1/Nsf/Nsg1/Pacsin1/Palm/Pdzd11/Pgrmc1/Pik3r1/Pik3r2/Ppp1r9b/Prkcz/Prnp/Ptch1/Rab3a/Rab3b/Rab3c/Rabep1/Rac1/Ramp1/Rapgef4/Rer1/Ro…	80
GO:0000276	CC	GO:0000276	mitochondrial proton-transporting ATP synthase complex, coupling factor F(o)	8/2214	10/14571	9.47473e-06	0.000274614	0.000229025	Atp5g1/Atp5g3/Atp5h/Atp5j/Atp5j2/Atp5k/Atp5l/Atp5o	8
GO:0034709	CC	GO:0034709	methylosome	8/2214	10/14571	9.47473e-06	0.000274614	0.000229025	Prmt1/Prmt5/Snrpb/Snrpd1/Snrpd2/Snrpd3/Snrpf/Wdr77	8
GO:0045263	CC	GO:0045263	proton-transporting ATP synthase complex, coupling factor F(o)	8/2214	10/14571	9.47473e-06	0.000274614	0.000229025	Atp5g1/Atp5g3/Atp5h/Atp5j/Atp5j2/Atp5k/Atp5l/Atp5o	8
GO:0090129	BP	GO:0090129	positive regulation of synapse maturation	8/2214	10/14571	9.47473e-06	0.000274614	0.000229025	Adgrl1/Camk2b/Dab2ip/Hnrnpk/Neurl1a/Neurod2/Nrxn1/Reln	8
GO:0022613	BP	GO:0022613	ribonucleoprotein complex biogenesis	91/2214	388/14571	9.56522e-06	0.000276119	0.00023028	Aatf/Cebpz/Celf1/Celf2/Celf4/Chd7/Coil/Crnkl1/Ddx39b/Ddx3x/Dhx9/Ebna1bp2/Eif2s2/Eif3a/Eif4h/Eif5/Eif6/Exosc8/Fdxacb1/Frg1/Glul/Gnl3l/Gtf2h5/Hsp90aa1/Hsp90ab1/Las1l/Lsm4/Lsm6/Luc7l2/Luc7l3/Mbnl1/Mrpl11/Mrpl20/Mrps11/Mrps7/Ncl/Nhp2/Nop10/Nop16/Npm1/Pih1d2/Polr2d/Pop7/Prmt5/Prpf19/Prpf8/Psip1/Ptges3/Puf60/Ran/Rbm5/Rpl12/Rpl13a/Rpl14/Rpl26/Rpl3/Rpl35/Rpl35a/Rpl38/Rpl6/Rpl7/Rpl7a/Rpl7l1/Rplp0/Rps10/Rp…	91
GO:0072384	BP	GO:0072384	organelle transport along microtubule	27/2214	76/14571	9.6515e-06	0.00027749	0.000231424	Actr10/Agtpbp1/Arhgap21/Bicd1/Bloc1s1/Cdc42/Cnih2/Dync1i1/Fez1/Hif1a/Kif1a/Kif1b/Kif5a/Kif5b/Map1b/Map2/Map2k1/Mapt/Mecp2/Nefh/Nefl/Pafah1b1/Prkcz/Sybu/Trak1/Ubb/Uchl1	27
GO:0031647	BP	GO:0031647	regulation of protein stability	67/2214	264/14571	9.84768e-06	0.000281998	0.000235183	Ank2/Apbb1/Asph/Atp1b1/Atp1b2/Bag1/Calr/Ccnh/Cct2/Cct3/Cct4/Cct6a/Cct7/Cd81/Cdc37/Cdkn2aip/Chek2/Clu/Creb1/Crebbp/Cryab/Ctsh/Dad1/Dpm3/Fam107a/Fbxw7/Flot1/Gnaq/Gnl3l/Gsn/Hsp90aa1/Hsp90ab1/Hspa8/Hspd1/Id1/Isoc2a/Nckap1/Nedd4l/Npm1/Park7/Pdcd10/Pfn1/Pfn2/Phb2/Pik3r1/Pin1/Pink1/Ppib/Prnp/Ptges3/Rnf5/Rpl23/Rps7/Serf2/Snca/Stub1/Stxbp1/Sugt1/Sumo1/Tardbp/Tesc/Tomm7/Trim44/Ube2b/Usp2/Usp3/Usp7	67
GO:0010038	BP	GO:0010038	response to metal ion	61/2214	234/14571	9.97758e-06	0.000284375	0.000237165	Ahcyl1/Ank3/Anxa5/App/Aqp9/Asph/B2m/Camk2b/Cdkn1b/Creb1/Crip1/Cuta/Fos/Fus/Gatm/Gdi1/Glra1/Glud1/Gphn/Grin2a/Gsk3b/Gsn/Hnrnpd/Hpca/Id2/Jun/Jund/Kcna1/Kcnma1/Krt10/Lcat/Mapk1/Mapt/Mecp2/Mt1/Mt2/Mt3/Ncam1/Nedd4l/Neurod2/Nptx1/Nrxn1/Park7/Pdcd6/Pef1/Ppp1ca/Ppp2ca/Ppp3ca/Ppp5c/Prnp/Snca/Sod1/Sumo1/Syt1/Syt11/Syt13/Syt2/Syt4/Tfrc/Trf/Trpc3	61
GO:0097120	BP	GO:0097120	receptor localization to synapse	26/2214	72/14571	1.00101e-05	0.000284375	0.000237165	Anks1b/Cacng2/Cacng5/Clstn1/Cnih2/Cplx1/Dlg1/Gphn/Gsk3b/Kif5a/Kif5b/Kif5c/Lgi1/Map2k1/Nptn/Nptx1/Nrxn1/Nsg1/Prkcz/Rapgef4/Reln/Snap25/Snap47/Stx1b/Stx7/Vamp2	26
GO:0008324	MF	GO:0008324	cation transmembrane transporter activity	106/2214	469/14571	1.04771e-05	0.000296466	0.000247249	Anxa2/Anxa5/Atp1a1/Atp1a2/Atp1a3/Atp1b1/Atp1b2/Atp2a2/Atp2b1/Atp2b2/Atp2b3/Atp5a1/Atp5b/Atp5c1/Atp5d/Atp5e/Atp5g1/Atp5g3/Atp5h/Atp5j/Atp5j2/Atp5k/Atp5l/Atp5o/Atp6ap1/Atp6v0a1/Atp6v0b/Atp6v0d1/Atp6v0e2/Atp6v1a/Atp6v1c1/Atp6v1d/Atp6v1e1/Atp6v1f/Atp6v1g1/Atp6v1g2/Cacna1a/Cacnb4/Cacng2/Cacng5/Cdk5/Cnr1/Cox4i1/Cox5a/Cox6a1/Cox6c/Cox7a1/Cox7a2/Cox7a2l/Cox7b/Cox7c/Cox8a/Cox8b/Erc1/Gpm6a/Gria1/Gria2/Gria…	106
GO:0070585	BP	GO:0070585	protein localization to mitochondrion	30/2214	89/14571	1.05887e-05	0.000298443	0.000248898	Aip/Atpif1/Bag1/Bax/Dnaja1/Dnajc15/Dnm1l/Fbxw7/Fis1/Grpel1/Grpel2/Hsp90aa1/Hspd1/Mapt/Mff/Mtch2/Ndufa13/Pdcd5/Pink1/Romo1/Samm50/Timm10/Timm13/Timm17a/Timm9/Tomm20/Tomm22/Tomm40/Tomm7/Ywhaz	30
GO:0008090	BP	GO:0008090	retrograde axonal transport	13/2214	24/14571	1.06352e-05	0.000298579	0.000249012	Actr10/Agtpbp1/Bsn/Caly/Kif1a/Kif1b/Kif5a/Kif5b/Map1a/Mecp2/Nefl/Pafah1b1/Sod1	13
GO:0009260	BP	GO:0009260	ribonucleotide biosynthetic process	39/2214	129/14571	1.08041e-05	0.000302134	0.000251977	Acat1/Acot7/Acsl6/Adcy1/Ak1/Ak9/Aldoa/Atp5a1/Atp5b/Atp5c1/Atp5d/Atp5e/Atp5g1/Atp5g3/Atp5h/Atp5j/Atp5j2/Atp5k/Atp5l/Atp5o/Cox5b/Cyc1/Dld/Guk1/Hprt/Map2k1/Mpc1/Mpc2/Ndufc2/Nme1/Nme2/Parp1/Pdhx/Pdk2/Pkm/Snca/Stoml2/Uqcc3/Vcp	39
GO:0031369	MF	GO:0031369	translation initiation factor binding	16/2214	34/14571	1.09147e-05	0.000304041	0.000253567	Celf1/Ddx3x/Eif2s2/Eif3c/Eif3f/Eif3m/Eif4e/Eif4g1/Eif5/Polr2d/Polr2g/Rbx1/Rps19/Rps24/Rps3a1/Syt11	16
GO:0034643	BP	GO:0034643	establishment of mitochondrion localization, microtubule-mediated	12/2214	21/14571	1.12761e-05	0.000311681	0.000259938	Actr10/Agtpbp1/Fez1/Hif1a/Kif1b/Map1b/Mapt/Nefl/Sybu/Trak1/Ubb/Uchl1	12
GO:0047497	BP	GO:0047497	mitochondrion transport along microtubule	12/2214	21/14571	1.12761e-05	0.000311681	0.000259938	Actr10/Agtpbp1/Fez1/Hif1a/Kif1b/Map1b/Mapt/Nefl/Sybu/Trak1/Ubb/Uchl1	12
GO:0015399	MF	GO:0015399	primary active transmembrane transporter activity	29/2214	85/14571	1.13391e-05	0.000312218	0.000260387	Anxa5/Atp1a1/Atp1a2/Atp1a3/Atp1b1/Atp1b2/Atp2a2/Atp2b1/Atp2b2/Atp2b3/Atp5b/Atp5e/Atp5l/Atp6ap1/Atp6v0a1/Atp6v0b/Atp6v0d1/Atp6v0e2/Atp6v1a/Atp6v1c1/Atp6v1d/Atp6v1e1/Atp6v1f/Atp6v1g1/Atp6v1g2/Ralbp1/Sec61g/Timm17a/Tomm20	29
GO:0034248	BP	GO:0034248	regulation of cellular amide metabolic process	85/2214	358/14571	1.14123e-05	0.00031303	0.000261064	Aars/Abcf1/Aplp1/Apoe/App/Barhl2/Bin1/Calr/Caprin1/Clu/Cnbp/Cnot6/Coa3/Cpeb4/Cyfip1/Ddx25/Ddx39b/Ddx3x/Dhx9/Dph3/Eef2/Eif2b2/Eif3c/Eif3k/Eif4e/Eif4e2/Eif4g1/Eif4g2/Eif4g3/Eif5/Eif5a/Eif5b/Eif6/Elavl4/Hnrnpd/Hnrnpl/Hnrnpr/Jmjd4/Khdrbs1/Lrrtm3/Mapk1/Matr3/Mrpl13/Ncl/Neurl1a/Ngrn/Npm1/Ntrk2/Olfm1/Paip2/Pdk2/Pin1/Pink1/Pkm/Polr2d/Polr2g/Ppp1ca/Ppp1r15b/Prkcd/Prnp/Pstk/Pum2/Rara/Rock2/Rpl13a/Rpl26/Rpl…	85
GO:0006887	BP	GO:0006887	exocytosis	79/2214	327/14571	1.18558e-05	0.000323952	0.000270173	Adcy1/Apba2/Arf1/Atp2a2/Atp6ap1/Cacna1a/Cacnb4/Cadps2/Cdk16/Cdk5/Chmp2a/Coro1a/Cplx1/Cplx2/Ctbp2/Dnm1l/Erc1/Exoc7/Exph5/Gsk3b/Itsn1/Lin7a/Lin7c/Myh10/Myo5a/Napa/Napb/Ncam1/Nrn1/Nrxn1/Nrxn3/Nsf/Pak1/Pclo/Pfn2/Pip5k1c/Ppp3cb/Prkcb/Prkce/Prkcg/Prrt2/Rab11b/Rab3a/Rab3b/Rab3c/Rab7/Rala/Rapgef4/Rims1/Rims2/Rims3/Sdc4/Snap25/Snap29/Snap47/Snca/Sptbn2/Srcin1/Stx1b/Stxbp1/Stxbp3/Syn2/Syngr1/Syngr3/Synj1/S…	79
GO:0021697	BP	GO:0021697	cerebellar cortex formation	15/2214	31/14571	1.34897e-05	0.000367198	0.000306239	Agtpbp1/Atp2b2/Cacna1a/Cbln1/Cdk5/Cend1/Faim2/Grid2/Herc1/Map2k1/Nfix/Nrxn1/Psap/Rora/Slc25a46	15
GO:0046390	BP	GO:0046390	ribose phosphate biosynthetic process	40/2214	135/14571	1.42623e-05	0.000386757	0.000322551	Acat1/Acot7/Acsl6/Adcy1/Ak1/Ak9/Aldoa/Atp5a1/Atp5b/Atp5c1/Atp5d/Atp5e/Atp5g1/Atp5g3/Atp5h/Atp5j/Atp5j2/Atp5k/Atp5l/Atp5o/Cox5b/Cyc1/Dld/G6pdx/Guk1/Hprt/Map2k1/Mpc1/Mpc2/Ndufc2/Nme1/Nme2/Parp1/Pdhx/Pdk2/Pkm/Snca/Stoml2/Uqcc3/Vcp	40
GO:0008022	MF	GO:0008022	protein C-terminus binding	57/2214	217/14571	1.51242e-05	0.000408581	0.000340752	Akap7/Amph/Arl6ip5/Atf4/Atp1b1/Atp2a2/Atp2b2/Banf1/Cdc37/Clic6/Cltc/Coil/Coro1a/Ctnnb1/Dgkz/Dlg1/Dnm1/Dynll1/Gria1/Homer3/Id1/Itpr1/Kcnk3/Map2k1/Mapre3/Myo1c/Ncl/Nedd4/Nefl/Nsf/Pabpc1/Pdzd11/Pfkm/Phb2/Pik3r1/Plekhb1/Ppp1r9b/Ppp2ca/Pqbp1/Prdx3/Prrc2c/Rab3a/Rabac1/Rasgrf1/Rbfox1/Sh3gl2/Snx17/Stip1/Stmn3/Synj1/Syt1/Tcf4/Top2b/Usp7/Vamp2/Ywhab/Ywhaq	57
GO:0051640	BP	GO:0051640	organelle localization	106/2214	473/14571	1.54215e-05	0.000415047	0.000346144	5730455P16Rik/Actr10/Actr2/Agtpbp1/Ahi1/Akap9/Ap1ar/Arf1/Arhgap21/Arl8b/Atp6ap1/Bicd1/Bin1/Bloc1s1/Ccdc186/Cdc42/Cdc42bpa/Cdk5/Cenpc1/Cep19/Chmp2a/Chmp4b/Cnih2/Cplx2/Ctbp2/Ctnnb1/Dab1/Dctn1/Dctn2/Dlg1/Dnm1/Dnm1l/Dync1i1/Eif6/F8a/Fez1/Gbf1/Gja1/Hif1a/Hnrnpu/Kif1a/Kif1b/Kif5a/Kif5b/Kif5c/Kpnb1/Lin7a/Map1b/Map2/Map2k1/Map4/Mapt/Mecp2/Myh10/Myo1c/Myo5a/Ncam1/Ndrg4/Nefh/Nefl/Npm1/Nrxn1/Nsf/Ogt/Pafah1b…	106
GO:0099111	BP	GO:0099111	microtubule-based transport	50/2214	183/14571	1.58616e-05	0.000425293	0.000354689	Actr10/Agtpbp1/Ak7/App/Aqp4/Arhgap21/Arl3/Arl8b/Bicd1/Bloc1s1/Bsn/Caly/Cdc42/Cnih2/Dctn1/Dpcd/Dync1i1/Dync1i2/Dynll1/Fez1/Gja1/Hif1a/Hnrnpu/Hspa8/Hspb1/Ift27/Kif1a/Kif1b/Kif5a/Kif5b/Kif5c/Klc2/Map1a/Map1b/Map2/Map2k1/Mapt/Mecp2/Myo5a/Nefh/Nefl/Nefm/Pafah1b1/Prkcz/Pura/Sod1/Sybu/Trak1/Ubb/Uchl1	50
GO:1904062	BP	GO:1904062	regulation of cation transmembrane transport	72/2214	294/14571	1.74965e-05	0.000467378	0.000389788	Akap7/Akap9/Ank2/Ank3/App/Arf1/Asph/Atp1a2/Atp1b1/Atp1b2/Bax/Bin1/Cacna1a/Cacnb4/Cacng2/Cacng5/Camk2d/Cd63/Cdk5/Cfl1/Chd7/Cnih2/Coro1a/Cox17/Dbi/Dlg1/Dpp6/Fkbp1a/Fxyd1/G6pdx/Gjc2/Grin2a/Hpca/Jph3/Kcna1/Kcnab1/Kcnc1/Kcnip1/Kcnip4/Kif5b/Myo5a/Nedd4/Nedd4l/Neto2/Nrxn1/Park7/Pde4b/Phb2/Pink1/Plcb1/Plp1/Ppp2ca/Prkce/Prnp/Prrt1/Ptpn22/Rasgrf1/Reln/Rgs4/Rph3a/Scn1b/Scn2b/Slc25a4/Sln/Snca/Sumo1/Tesc/Thy1…	72
GO:0031072	MF	GO:0031072	heat shock protein binding	38/2214	127/14571	1.81067e-05	0.00048188	0.000401883	Ahsa1/Bag1/Bax/Cd24a/Cdc37/Cdk5/Cdkn1b/Cltc/Creb1/Dnaja1/Dnaja2/Dnajb14/Dnajb6/Dnajc8/Eno1/Fgf1/Fkbp1a/Fkbp4/Gpr37/Hdac2/Hif1a/Hnrnpk/Hsp90ab1/Hspa8/Hspa9/Kpnb1/Lman2/Mapt/Ppp5c/Ptges3/Pttg1/Rps3/Snca/St13/Stip1/Stub1/Tfrc/Tpr	38
GO:0072522	BP	GO:0072522	purine-containing compound biosynthetic process	41/2214	141/14571	1.84289e-05	0.000488639	0.000407519	Acat1/Acot7/Acsl6/Adcy1/Ak1/Ak9/Aldoa/Atp5a1/Atp5b/Atp5c1/Atp5d/Atp5e/Atp5g1/Atp5g3/Atp5h/Atp5j/Atp5j2/Atp5k/Atp5l/Atp5o/Cox5b/Cyc1/Dld/Guk1/Hpca/Hprt/Map2k1/Mpc1/Mpc2/Ndufc2/Nme1/Nme2/Oasl2/Parp1/Pdhx/Pdk2/Pkm/Snca/Stoml2/Uqcc3/Vcp	41
GO:0071011	CC	GO:0071011	precatalytic spliceosome	20/2214	50/14571	1.85123e-05	0.000489038	0.000407852	Ik/Lsm4/Lsm6/Lsm8/Prpf38b/Prpf8/Sf3b1/Sf3b2/Sf3b5/Sf3b6/Snrpb/Snrpd1/Snrpd2/Snrpd3/Snrpe/Snrpf/Snrpg/Txnl4a/Wbp4/Zmat2	20
GO:0030705	BP	GO:0030705	cytoskeleton-dependent intracellular transport	50/2214	184/14571	1.86175e-05	0.000490009	0.000408662	Actr10/Agtpbp1/App/Arhgap21/Arl3/Arl8b/Bicd1/Bloc1s1/Bsn/Caly/Ccdc186/Cdc42/Cnih2/Dctn1/Dync1i1/Dync1i2/Dynll1/F8a/Fez1/Hif1a/Hnrnpu/Hspa8/Hspb1/Ift27/Kif1a/Kif1b/Kif5a/Kif5b/Kif5c/Klc2/Map1a/Map1b/Map2/Map2k1/Mapt/Mecp2/Myo1c/Myo5a/Nefh/Nefl/Nefm/Pafah1b1/Prkcz/Pura/Sod1/Sybu/Syt4/Trak1/Ubb/Uchl1	50
GO:0009150	BP	GO:0009150	purine ribonucleotide metabolic process	68/2214	274/14571	1.8729e-05	0.000491139	0.000409605	Acat1/Acot7/Acsl3/Acsl6/Adcy1/Ak1/Ak9/Aldoa/Aldoc/App/Atp2b2/Atp5a1/Atp5b/Atp5c1/Atp5d/Atp5e/Atp5g1/Atp5g3/Atp5h/Atp5j/Atp5j2/Atp5k/Atp5l/Atp5o/Cacnb4/Cox5b/Cyc1/Dld/Eif6/Eno1/Eno2/Gpd1/Gpi1/Guk1/Hif1a/Hint1/Hprt/Itpa/Map2k1/Mif/Mpc1/Mpc2/Mtch2/Ncor1/Ndufc2/Nme1/Nme2/Nudt4/Ogt/Parp1/Pdhx/Pdk2/Pfkm/Pfkp/Pgk1/Pkm/Ran/Rora/Slc4a4/Snca/Stoml2/Sucla2/Suclg1/Tpi1/Uqcc3/Vcp/Zbtb20/Zbtb7a	68
GO:0042063	BP	GO:0042063	gliogenesis	73/2214	300/14571	1.93688e-05	0.000506063	0.000422051	App/Arhgef7/Aspa/Atp1b2/Bag1/Bin1/Cd9/Cdk5/Ckap5/Clu/Cnp/Cntnap1/Creb1/Ctnnb1/Dab1/Dab2ip/Dbi/Dner/Eif2b2/Enpp2/Fa2h/Fgfr3/Fubp1/Gap43/Gfap/Gjc2/Gpr37l1/Grin1/Hdac2/Id2/Id4/Il33/Kcnj10/Lrp1/Mag/Map2k1/Mapk1/Mecp2/Metrn/Mmp24/Mt3/Nab2/Ndn/Ndrg1/Nfib/Nfix/Ntrk2/Olig1/Opalin/Pafah1b1/Plp1/Ppp3r1/Prmt5/Prpf19/Ptn/Ptprz1/Reln/Rheb/Rnf112/S100a8/Serpine2/Ski/Slc25a46/Sod1/Sox10/Sox5/Srgap2/Synj1/Tiam1/…	73
GO:0010959	BP	GO:0010959	regulation of metal ion transport	81/2214	342/14571	2.00207e-05	0.000521193	0.000434669	Ahcyl1/Akap7/Akap9/Ank2/Ank3/Arf1/Asph/Atf4/Atp1a1/Atp1a2/Atp1b1/Atp1b2/Atp2b1/Atp2b2/B2m/Bax/Bin1/Cacna1a/Cacnb4/Camk2d/Cd63/Cdk5/Chd7/Cntn1/Coro1a/Ctnnb1/Cxcl12/Dbi/Dlg1/Dpp6/Fkbp1a/Fxyd1/G6pdx/Gja1/Gjc2/Gnao1/Gnaq/Gnas/Grin1/Homer3/Hpca/Il16/Itpr1/Jph3/Jph4/Kcna1/Kcnab1/Kcnc1/Kcnip1/Kcnip4/Kif5b/Mif/Myo5a/Nedd4/Nedd4l/Neto2/Nkain4/Pde4b/Plcb1/Plcb4/Plp1/Ppp2ca/Prkce/Prnp/Ptpn22/Rgs4/Scn1b/Scn2…	81
GO:0090128	BP	GO:0090128	regulation of synapse maturation	10/2214	16/14571	2.13064e-05	0.000552655	0.000460908	Adgrl1/Camk2b/Clstn1/Dab2ip/Hnrnpk/Neurl1a/Neurod2/Nrxn1/Reln/Ywhaz	10
GO:0051204	BP	GO:0051204	protein insertion into mitochondrial membrane	11/2214	19/14571	2.24518e-05	0.000578174	0.000482191	Bax/Hsp90aa1/Ndufa13/Pdcd5/Romo1/Samm50/Timm10/Timm13/Timm9/Tomm22/Tomm40	11
GO:0097449	CC	GO:0097449	astrocyte projection	11/2214	19/14571	2.24518e-05	0.000578174	0.000482191	App/Aqp4/Atp1b2/Gfap/Gjb2/Kcnj10/Mlc1/Pink1/Slc1a2/Slc7a11/Syt4	11
GO:0061564	BP	GO:0061564	axon development	101/2214	450/14571	2.27863e-05	0.000584685	0.000487621	Actb/Adcy1/Ank3/Apbb1/Apoe/App/Atp5g1/Barhl2/Bdnf/Bex1/Bhlhe22/Bsg/Cacna1a/Camsap2/Cck/Cdk5/Cdkl5/Chl1/Cnp/Cnr1/Crabp2/Creb1/Crmp1/Cxcl12/Cyfip1/Dab1/Dclk1/Efnb3/Eif2b2/Eif4g2/Etv1/Evl/Fgfr3/Flot1/Flrt3/Gap43/Gdi1/Grcc10/Grin1/Gsk3b/Hsp90aa1/Hsp90ab1/Jun/Kif5a/Kif5b/Kif5c/Klf7/Lgi1/Lrp1/Mag/Map1a/Map1b/Map2/Map2k1/Mapt/Metrn/Mgll/Mif/Myh10/Ncam1/Ndn/Nefh/Nefl/Nefm/Nfib/Nptn/Nptx1/Nrcam/Nrep/Nrn1/…	101
GO:0098889	CC	GO:0098889	intrinsic component of presynaptic membrane	34/2214	110/14571	2.32388e-05	0.000594165	0.000495527	Adgrl1/Atp1a3/Atp2b1/Atp2b2/Atp2b3/Cacna1a/Cadm3/Cnr1/Cntn1/Efnb3/Gabbr1/Glra1/Gpm6a/Gria1/Gria2/Grin1/Grin2a/Kcna1/Kcnc1/Kcnc3/Kcnc4/Kcnj3/Kcnma1/Ncam1/Nrxn1/Prrt2/Psenen/Rgs7bp/Slc1a2/Slc1a6/Slc6a1/Slc6a5/Snap25/Syt11	34
GO:0046928	BP	GO:0046928	regulation of neurotransmitter secretion	35/2214	115/14571	2.56259e-05	0.000652868	0.000544485	Adcy1/Apba2/Atp2a2/Cacna1a/Cacnb4/Cplx1/Cplx2/Dnm1l/Erc1/Gsk3b/Kcnc3/Kcnc4/Napa/Napb/Nrn1/Nrxn3/Ntrk2/Pfn2/Pnkd/Prkcb/Prkce/Prkcg/Prrt2/Rab3a/Rims1/Rims2/Rims3/Snca/Stx1b/Stxbp1/Syp/Syt1/Syt2/Syt4/Vamp1	35
GO:0016651	MF	GO:0016651	oxidoreductase activity, acting on NAD(P)H	23/2214	63/14571	2.61899e-05	0.000664869	0.000554494	Cbr1/Cyb5r3/Dld/Ndufa10/Ndufa12/Ndufa13/Ndufa2/Ndufa5/Ndufa7/Ndufa9/Ndufb7/Ndufb8/Ndufc2/Ndufs2/Ndufs3/Ndufs4/Ndufs7/Ndufs8/Ndufv1/Ndufv2/Pgk1/Txn1/Txnrd1	23
GO:1901215	BP	GO:1901215	negative regulation of neuron death	57/2214	221/14571	2.68513e-05	0.000679252	0.000566488	Aars/Apoe/App/Atf4/Bag1/Bax/Bdnf/Cacna1a/Cdk5/Chl1/Chmp4b/Coro1a/Cpeb4/Creb1/Ctnnb1/Dnajc5/Faim2/Gpi1/Grin1/Gsk3b/Hif1a/Hsp90ab1/Hspd1/Itpr1/Itsn1/Jun/Lrp1/Mag/Map3k12/Mecp2/Mt1/Mt3/Ncoa7/Nefl/Nenf/Npm1/Ntrk2/Oxr1/Park7/Pcp4/Pin1/Pink1/Ppp5c/Prdx2/Prdx3/Prkcg/Psmc1/Ptprz1/Set/Slc7a11/Snca/Sncb/Sod1/Sod2/Stxbp1/Vegfb/Xiap	57
GO:1901293	BP	GO:1901293	nucleoside phosphate biosynthetic process	48/2214	177/14571	2.87053e-05	0.000723597	0.000603472	Acat1/Acot7/Acsl6/Adcy1/Ak1/Ak7/Ak9/Aldoa/Atp5a1/Atp5b/Atp5c1/Atp5d/Atp5e/Atp5g1/Atp5g3/Atp5h/Atp5j/Atp5j2/Atp5k/Atp5l/Atp5o/Cox5b/Cyc1/Dld/Dut/G6pdx/Gars/Guk1/Hpca/Hprt/Map2k1/Mapk1/Mpc1/Mpc2/Nadk2/Ndufc2/Nme1/Nme2/Nmnat2/Oasl2/Parp1/Pdhx/Pdk2/Pkm/Snca/Stoml2/Uqcc3/Vcp	48
GO:0050773	BP	GO:0050773	regulation of dendrite development	49/2214	182/14571	2.92725e-05	0.000735305	0.000613236	Abi2/Actr2/Apoe/Arf1/Camk1/Camk1d/Camk2b/Camsap2/Caprin1/Cdk5/Cdkl5/Cfl1/Cux1/Cyfip1/Dab2ip/Dgkg/Dnm1l/Eif4g2/Elavl4/Grin1/Gsk3b/Hdac2/Hnrnpk/Id1/Itpka/Itsn1/Kif1a/Lzts3/Mecp2/Nedd4/Nedd4l/Neurl1a/Ntrk2/Pacsin1/Pafah1b1/Palm/Ppp3ca/Pqbp1/Ptn/Ptprz1/Rac1/Rapgef4/Reln/Srcin1/Syne1/Tiam1/Ube3a/Vldlr/Ywhah	49
GO:0051656	BP	GO:0051656	establishment of organelle localization	79/2214	335/14571	2.96294e-05	0.000741669	0.000618543	5730455P16Rik/Actr10/Actr2/Agtpbp1/Ahi1/Ap1ar/Arf1/Arhgap21/Atp6ap1/Bicd1/Bloc1s1/Ccdc186/Cdc42/Cdc42bpa/Cdk5/Cenpc1/Cep19/Chmp2a/Chmp4b/Cnih2/Cplx2/Ctnnb1/Dctn1/Dctn2/Dlg1/Dnm1/Dync1i1/Eif6/F8a/Fez1/Gbf1/Gja1/Hif1a/Hnrnpu/Kif1a/Kif1b/Kif5a/Kif5b/Kif5c/Kpnb1/Lin7a/Map1b/Map2/Map2k1/Map4/Mapt/Mecp2/Myh10/Myo1c/Myo5a/Nefh/Nefl/Npm1/Pafah1b1/Pclo/Pdcd10/Pdcd6/Pef1/Prkcz/Rab11b/Rab3a/Ran/Rps15/Sar1b/…	79
GO:0031386	MF	GO:0031386	protein tag	8/2214	11/14571	3.00807e-05	0.000750342	0.000625777	Isg15/Nedd8/Sumo1/Sumo3/Uba52/Ubb/Ubc/Ubl5	8
GO:0005874	CC	GO:0005874	microtubule	88/2214	383/14571	3.04596e-05	0.000757154	0.000631458	Apoe/Arl3/Bicd1/Bod1l/Camsap2/Cct2/Cct3/Cct4/Cct6a/Cct7/Cdk2ap2/Cdk5/Cfap20/Ckap5/Clip1/Clip3/Cltc/Cnp/Cspp1/Dctn1/Dctn2/Dctn3/Dlg1/Dnah12/Dnm1/Dnm1l/Dync1i1/Dync1i2/Dync1li1/Dynll1/Dynll2/Dynlrb1/Dynlrb2/Eif3a/Fez1/Fkbp4/Gabarap/Gabarapl1/Gsk3b/Hnrnpu/Hspa8/Kif1a/Kif1b/Kif5a/Kif5b/Kif5c/Kifap3/Klc2/Lrrc49/Map1a/Map1b/Map1lc3a/Map1lc3b/Map2/Map2k1/Map4/Mapre1/Mapre2/Mapre3/Mapt/Mtus2/Myo5a/Ndrg1/…	88
GO:0099522	CC	GO:0099522	region of cytosol	17/2214	40/14571	3.06946e-05	0.000760354	0.000634127	Aldoc/Anks1b/Calb1/Ctbp2/Eif4e/Hnrnpa2b1/Hnrnpab/Hspa8/Nedd4/Pin1/Prkcb/Prkcd/Prkce/Prkcg/Rims3/Sh3gl2/Sncb	17
GO:0031623	BP	GO:0031623	receptor internalization	35/2214	116/14571	3.14076e-05	0.000775335	0.000646621	Ahi1/Ap2m1/App/Arf1/Cacng2/Cacng5/Caly/Cd63/Cd81/Cd9/Cltc/Dnm1/Flot1/Grb2/Gria1/Gria2/Hpca/Iqsec1/Lrpap1/Mkln1/Napb/Nedd4/Nsf/Pacsin1/Pip5k1c/Ppp3r1/Ramp1/Sh3gl2/Snap25/Snca/Syne1/Synj1/Tfrc/Ubqln2/Usp46	35
GO:0099056	CC	GO:0099056	integral component of presynaptic membrane	31/2214	98/14571	3.17978e-05	0.000782269	0.000652404	Adgrl1/Atp1a3/Atp2b1/Atp2b2/Atp2b3/Cacna1a/Cadm3/Cnr1/Efnb3/Gabbr1/Glra1/Gpm6a/Gria1/Gria2/Grin1/Grin2a/Kcna1/Kcnc1/Kcnc3/Kcnc4/Kcnj3/Kcnma1/Ncam1/Nrxn1/Prrt2/Psenen/Slc1a2/Slc1a6/Slc6a1/Slc6a5/Syt11	31
GO:0000149	MF	GO:0000149	SNARE binding	33/2214	107/14571	3.20166e-05	0.000784956	0.000654644	Cacna1a/Cplx1/Cplx2/Gria2/Myo5a/Napa/Napb/Napg/Nsf/Prrt2/Rab4a/Snap25/Snap29/Snap47/Snca/Sptan1/Stx1b/Stx7/Stxbp1/Stxbp3/Sybu/Syp/Syt1/Syt11/Syt13/Syt2/Syt4/Tmed9/Unc13c/Vamp1/Vamp2/Vamp8/Vti1b	33
GO:0005689	CC	GO:0005689	U12-type spliceosomal complex	13/2214	26/14571	3.2851e-05	0.000802663	0.000669412	Sf3b1/Sf3b2/Sf3b5/Sf3b6/Snrpb/Snrpd1/Snrpd2/Snrpd3/Snrpf/Snrpg/Ybx1/Zcrb1/Zrsr2	13
GO:0090659	BP	GO:0090659	walking behavior	18/2214	44/14571	3.36103e-05	0.000816341	0.000680819	Abhd12/Agtpbp1/Cacna1a/Cacnb4/Cend1/Chd7/Dab1/Efnb3/Glra1/Glrb/Kcnj10/Kcnma1/Mapt/Ndufs4/Oxr1/Psap/Uchl1/Zic1	18
GO:0031346	BP	GO:0031346	positive regulation of cell projection organization	96/2214	427/14571	3.36389e-05	0.000816341	0.000680819	Acsl6/Actr2/Ahi1/Anln/Apbb1/Apoe/Arf1/Arpc2/Atp1b2/Atp5g1/Bdnf/Brk1/Camk1/Camk1d/Camk2b/Caprin1/Cd24a/Cdc42/Cdkl5/Cfl1/Cnr1/Cntn1/Crabp2/Cux1/Cxcl12/Cyfip1/Dab2ip/Dnm1l/Dynll1/Eef1a1/Eif2b2/Eif4g2/Elavl4/Enpp2/Eps8/Eps8l2/Fez1/Fut9/Gdi1/Gpm6a/Grin1/Gsk3b/Hnrnpk/Hsp90aa1/Hspb1/Itpka/Itpr1/Itsn1/Lrp1/Map1b/Map2k1/Mapt/Mecp2/Metrn/Mien1/Mif/Nckap1/Ndrg4/Nedd4l/Nefl/Negr1/Neurl1a/Nme1/Nme2/Ntrk2/Pacs…	96
GO:0007409	BP	GO:0007409	axonogenesis	93/2214	412/14571	3.78021e-05	0.000914276	0.000762496	Actb/Adcy1/Ank3/Apbb1/Apoe/App/Atp5g1/Barhl2/Bdnf/Bhlhe22/Bsg/Cacna1a/Cck/Cdk5/Cdkl5/Chl1/Cnp/Crabp2/Creb1/Crmp1/Cxcl12/Cyfip1/Dab1/Dclk1/Efnb3/Eif2b2/Eif4g2/Etv1/Evl/Fgfr3/Flot1/Flrt3/Gap43/Gdi1/Grcc10/Grin1/Gsk3b/Hsp90aa1/Hsp90ab1/Kif5a/Kif5b/Kif5c/Klf7/Lgi1/Lrp1/Mag/Map1a/Map1b/Map2/Map2k1/Mapt/Metrn/Mgll/Myh10/Ncam1/Ndn/Nefh/Nefl/Nefm/Nfib/Nptn/Nptx1/Nrcam/Nrn1/Ntrk2/Olfm1/Pafah1b1/Pak1/Pip5k…	93
GO:0031629	BP	GO:0031629	synaptic vesicle fusion to presynaptic active zone membrane	12/2214	23/14571	3.85148e-05	0.000917356	0.000765064	Cplx1/Cplx2/Prrt2/Rab3a/Snap25/Snap29/Snap47/Stx1b/Stxbp1/Syt1/Syt2/Vamp1	12
GO:0051654	BP	GO:0051654	establishment of mitochondrion localization	12/2214	23/14571	3.85148e-05	0.000917356	0.000765064	Actr10/Agtpbp1/Fez1/Hif1a/Kif1b/Map1b/Mapt/Nefl/Sybu/Trak1/Ubb/Uchl1	12
GO:0090151	BP	GO:0090151	establishment of protein localization to mitochondrial membrane	12/2214	23/14571	3.85148e-05	0.000917356	0.000765064	Bax/Hsp90aa1/Mtch2/Ndufa13/Pdcd5/Romo1/Samm50/Timm10/Timm13/Timm9/Tomm22/Tomm40	12
GO:0099500	BP	GO:0099500	vesicle fusion to plasma membrane	12/2214	23/14571	3.85148e-05	0.000917356	0.000765064	Cplx1/Cplx2/Prrt2/Rab3a/Snap25/Snap29/Snap47/Stx1b/Stxbp1/Syt1/Syt2/Vamp1	12
GO:0009165	BP	GO:0009165	nucleotide biosynthetic process	47/2214	174/14571	3.85702e-05	0.000917356	0.000765064	Acat1/Acot7/Acsl6/Adcy1/Ak1/Ak9/Aldoa/Atp5a1/Atp5b/Atp5c1/Atp5d/Atp5e/Atp5g1/Atp5g3/Atp5h/Atp5j/Atp5j2/Atp5k/Atp5l/Atp5o/Cox5b/Cyc1/Dld/Dut/G6pdx/Gars/Guk1/Hpca/Hprt/Map2k1/Mapk1/Mpc1/Mpc2/Nadk2/Ndufc2/Nme1/Nme2/Nmnat2/Oasl2/Parp1/Pdhx/Pdk2/Pkm/Snca/Stoml2/Uqcc3/Vcp	47
GO:0032273	BP	GO:0032273	positive regulation of protein polymerization	33/2214	108/14571	3.94676e-05	0.000935592	0.000780273	Abi2/Actr2/Ap1ar/Arf1/Arpc1a/Arpc2/Arpc5l/Bin1/Brk1/Cdkn1b/Ckap5/Clip1/Coro1a/Cyfip1/Dctn1/Dlg1/Evl/Grb2/Gsn/Hsp90aa1/Map1b/Mapre1/Mapt/Mecp2/Myo1c/Nckap1/Pak1/Pfn1/Pfn2/Prkce/Rac1/Rps3/Tenm1	33
GO:0099699	CC	GO:0099699	integral component of synaptic membrane	51/2214	194/14571	4.06136e-05	0.00095958	0.000800279	Adcy1/Adgrl1/Adgrl2/Atp1a3/Atp2b1/Atp2b2/Atp2b3/Cacna1a/Cacng2/Cacng5/Cadm3/Clstn1/Cnih2/Cnr1/Efnb3/Flrt3/Gabbr1/Gabra1/Gabra6/Gabrd/Glra1/Gpm6a/Gria1/Gria2/Gria4/Grid2/Grin1/Grin2a/Kcna1/Kcnc1/Kcnc3/Kcnc4/Kcnd2/Kcnj3/Kcnma1/Lrfn1/Lrrc4/Lrrtm3/Ncam1/Nrcam/Nrxn1/Prrt1/Prrt2/Psenen/Ptprz1/Slc1a2/Slc1a6/Slc6a1/Slc6a5/Slitrk3/Syt11	51
GO:0005665	CC	GO:0005665	RNA polymerase II, core complex	9/2214	14/14571	4.10774e-05	0.000967345	0.000806755	Polr2c/Polr2d/Polr2e/Polr2f/Polr2g/Polr2i/Polr2j/Polr2k/Polr2m	9
GO:0050821	BP	GO:0050821	protein stabilization	45/2214	165/14571	4.32944e-05	0.00101621	0.00084751	Ank2/Apbb1/Atp1b1/Atp1b2/Bag1/Calr/Ccnh/Cct2/Cct3/Cct4/Cct6a/Cct7/Cdc37/Chek2/Clu/Creb1/Cryab/Fbxw7/Flot1/Gnaq/Hsp90aa1/Hsp90ab1/Hspd1/Nckap1/Npm1/Park7/Pdcd10/Pfn1/Pfn2/Phb2/Pik3r1/Pin1/Pink1/Ppib/Ptges3/Rpl23/Rps7/Stxbp1/Sugt1/Sumo1/Tesc/Trim44/Ube2b/Usp2/Usp7	45
GO:0097526	CC	GO:0097526	spliceosomal tri-snRNP complex	14/2214	30/14571	4.37359e-05	0.00101989	0.000850575	Lsm4/Lsm6/Lsm8/Prpf8/Snrpb/Snrpd1/Snrpd2/Snrpd3/Snrpe/Snrpf/Snrpg/Snrpn/Txnl4a/Zmat2	14
GO:0098918	MF	GO:0098918	structural constituent of synapse	14/2214	30/14571	4.37359e-05	0.00101989	0.000850575	Actb/Bsn/Camk2b/Ctbp2/Dlg1/Dlgap1/Erc1/Nefh/Nefl/Pclo/Pls3/Rims1/Rims2/Sptbn2	14
GO:0006626	BP	GO:0006626	protein targeting to mitochondrion	24/2214	69/14571	4.42188e-05	0.0010278	0.000857175	Aip/Atpif1/Dnajc15/Fbxw7/Fis1/Grpel1/Grpel2/Hsp90aa1/Hspd1/Mff/Ndufa13/Pdcd5/Pink1/Romo1/Samm50/Timm10/Timm13/Timm17a/Timm9/Tomm20/Tomm22/Tomm40/Tomm7/Ywhaz	24
GO:0010976	BP	GO:0010976	positive regulation of neuron projection development	79/2214	339/14571	4.58192e-05	0.00106155	0.000885323	Acsl6/Actr2/Ahi1/Apbb1/Apoe/Arf1/Atp1b2/Atp5g1/Bdnf/Camk1/Camk1d/Camk2b/Caprin1/Cd24a/Cdkl5/Cfl1/Cnr1/Cntn1/Crabp2/Cux1/Cxcl12/Cyfip1/Dab2ip/Dnm1l/Eef1a1/Eif2b2/Eif4g2/Elavl4/Fez1/Fut9/Gdi1/Gsk3b/Hnrnpk/Hspb1/Itpka/Itpr1/Itsn1/Lrp1/Map1b/Map2k1/Mapt/Mecp2/Metrn/Mif/Ndrg4/Nedd4l/Nefl/Negr1/Neurl1a/Nme1/Nme2/Ntrk2/Pacsin1/Pafah1b1/Pak1/Palm/Pcp4/Plk5/Ppp2r5b/Ptn/Ptprz1/Rac1/Reln/Rims1/Rims2/Rpl4/Ru…	79
GO:1903578	BP	GO:1903578	regulation of ATP metabolic process	27/2214	82/14571	4.60979e-05	0.00106456	0.000887834	App/Atpif1/Cox7a1/Cox7a2/Cox7a2l/Dnajc15/Dnm1l/Eif6/Gadd45gip1/Gpd1/Hif1a/Map2k1/Mif/Mtch2/Ncor1/Ndufc2/Ogt/Park7/Parp1/Pgk1/Pink1/Slc25a33/Slc4a4/Uqcc2/Vcp/Zbtb20/Zbtb7a	27
GO:0045055	BP	GO:0045055	regulated exocytosis	56/2214	220/14571	4.68218e-05	0.00107781	0.000898878	Adcy1/Apba2/Arf1/Atp2a2/Cacna1a/Cacnb4/Cadps2/Cdk5/Coro1a/Cplx1/Cplx2/Ctbp2/Dnm1l/Erc1/Gsk3b/Napa/Napb/Nrn1/Nrxn3/Pclo/Pfn2/Ppp3cb/Prkcb/Prkce/Prkcg/Prrt2/Rab11b/Rab3a/Rapgef4/Rims1/Rims2/Rims3/Snap25/Snap29/Snap47/Snca/Sptbn2/Stx1b/Stxbp1/Stxbp3/Syn2/Syngr1/Syngr3/Synj1/Syp/Syt1/Syt11/Syt13/Syt2/Syt4/Unc13c/Vamp1/Vamp2/Vamp8/Ywhaz/Zp3	56
GO:0045211	CC	GO:0045211	postsynaptic membrane	70/2214	292/14571	4.75313e-05	0.00109063	0.000909574	Adcy1/Adgrl2/Akap9/Ank1/Ank2/Ank3/Apbb1/Atp2b2/Cacng2/Cacng5/Cadps2/Cbln1/Clstn1/Cnih2/Cnksr2/Cntn1/Comt/Ctnnb1/Dlg1/Dlgap1/Dnm1/Efnb3/Faim2/Flrt3/Gabbr1/Gabra1/Gabra6/Gabrb1/Gabrd/Glra1/Glrb/Gphn/Gria1/Gria2/Gria4/Grid2/Grin1/Grin2a/Hspa8/Hspb1/Igsf21/Kcna1/Kcnc1/Kcnc3/Kcnc4/Kcnd2/Kcnma1/Kctd12/Lin7a/Lin7c/Lrfn1/Lrrc4/Lrrtm3/Ncam1/Nrcam/Nsg1/Ntrk2/Pacsin1/Prrt1/Prrt2/Ptprz1/Rgs7bp/Rph3a/Slc1a6/S…	70
GO:0044295	CC	GO:0044295	axonal growth cone	18/2214	45/14571	4.81139e-05	0.00110047	0.000917781	Cyfip1/Fkbp4/Flrt3/Gpm6a/Hsp90aa1/Hsp90ab1/Kif5b/Kif5c/Lrp1/Mapt/Nrxn1/Olfm1/Pard6a/Ptch1/Snap25/Taok2/Tiam1/Trak1	18
GO:0043524	BP	GO:0043524	negative regulation of neuron apoptotic process	44/2214	161/14571	4.9632e-05	0.00113139	0.000943567	Aars/Apoe/Bag1/Bax/Bdnf/Cacna1a/Chl1/Coro1a/Cpeb4/Dnajc5/Faim2/Gpi1/Grin1/Hif1a/Hsp90ab1/Hspd1/Itsn1/Jun/Lrp1/Mag/Map3k12/Mecp2/Mt1/Mt3/Nefl/Npm1/Ntrk2/Oxr1/Park7/Pcp4/Pin1/Pink1/Prdx2/Prdx3/Prkcg/Ptprz1/Set/Snca/Sncb/Sod1/Sod2/Stxbp1/Vegfb/Xiap	44
GO:0061077	BP	GO:0061077	chaperone-mediated protein folding	19/2214	49/14571	4.97818e-05	0.00113139	0.000943567	Bag1/Cct2/Clu/Dnajb13/Dnajb14/Dnajb5/Dnajb6/Dnajc5/Fkbp1a/Fkbp4/Hspa8/Hspa9/Hspb1/Hspe1/Pdcd5/Ptges3/Sgta/Sgtb/St13	19
GO:0072594	BP	GO:0072594	establishment of protein localization to organelle	88/2214	388/14571	5.04534e-05	0.00114302	0.00095327	Aip/Ap2m1/Apod/Appl2/Arxes1/Arxes2/Atpif1/Bax/Cacng2/Cacng5/Caly/Cct2/Cct3/Cct4/Cct6a/Cct7/Cfl1/Chmp4b/Ddx5/Dnaja1/Dnajc15/Dnm1/Fbxw7/Fis1/Gcc2/Grpel1/Grpel2/Hpca/Hsp90aa1/Hsp90ab1/Hspa8/Hspd1/Iqsec1/Kpnb1/Lamp5/M6pr/Mapk1/Mapt/Mff/Mtch2/Ndufa13/Nedd4/Pacsin1/Pdcd5/Phb2/Phip/Pik3r1/Pik3r2/Pink1/Pip5k1c/Pkig/Pmm1/Ppp2ca/Ppp3ca/Ppp3r1/Prkcd/Ptpn22/Rab7/Ran/Romo1/Samm50/Sec61a1/Sec61b/Sec61g/Sec62/S…	88
GO:0034250	BP	GO:0034250	positive regulation of cellular amide metabolic process	40/2214	142/14571	5.14488e-05	0.0011619	0.000969011	Abcf1/Apoe/App/Barhl2/Clu/Cnbp/Coa3/Ddx39b/Ddx3x/Dhx9/Eef2/Eif3c/Eif4g1/Eif4g2/Eif4g3/Eif5a/Eif6/Hnrnpd/Hnrnpl/Jmjd4/Khdrbs1/Lrrtm3/Mapk1/Ngrn/Npm1/Pink1/Pkm/Polr2d/Polr2g/Prkcd/Rock2/Rpl26/Rps27l/Rps3a1/Rps9/Uhmk1/Uqcc2/Usp16/Vim/Ythdf2	40
GO:0032409	BP	GO:0032409	regulation of transporter activity	59/2214	236/14571	5.20169e-05	0.00117103	0.000976629	Actb/Ahcyl1/Akap7/Akap9/Ank2/Ank3/App/Asph/Atp1a2/Atp1b1/Atp1b2/Cacna1a/Cacnb4/Cacng2/Cacng5/Camk2d/Cdk5/Cfl1/Cnih2/Cox17/Dlg1/Fkbp1a/Fxyd1/Gja1/Grin2a/Hpca/Jph3/Kcna1/Kcnab1/Kcnc1/Kif5b/Myo5a/Nedd4/Nedd4l/Neto2/Nrxn1/Park7/Pde4b/Phb2/Pink1/Plcb1/Ppp2ca/Prkcd/Prnp/Prrt1/Rasgrf1/Reln/Rph3a/Scn1b/Scn2b/Slc25a4/Sln/Snca/Sumo1/Syngr3/Tesc/Vamp2/Ywhae/Ywhah	59
GO:0036002	MF	GO:0036002	pre-mRNA binding	15/2214	34/14571	5.29897e-05	0.00118919	0.000991775	Celf2/Celf4/Ddx5/Elavl4/Hnrnpa2b1/Hnrnpk/Hnrnpl/Hnrnpu/Lsm1/Prpf8/Slbp/Srsf2/Tardbp/Tra2b/Zrsr2	15
GO:0072655	BP	GO:0072655	establishment of protein localization to mitochondrion	28/2214	87/14571	5.34109e-05	0.0011949	0.000996535	Aip/Atpif1/Bax/Dnaja1/Dnajc15/Fbxw7/Fis1/Grpel1/Grpel2/Hsp90aa1/Hspd1/Mapt/Mff/Mtch2/Ndufa13/Pdcd5/Pink1/Romo1/Samm50/Timm10/Timm13/Timm17a/Timm9/Tomm20/Tomm22/Tomm40/Tomm7/Ywhaz	28
GO:0010001	BP	GO:0010001	glial cell differentiation	56/2214	221/14571	5.35997e-05	0.00119539	0.000996943	App/Aspa/Bag1/Bin1/Cdk5/Ckap5/Clu/Cnp/Cntnap1/Ctnnb1/Dab1/Dner/Eif2b2/Enpp2/Fa2h/Fgfr3/Gap43/Gfap/Gpr37l1/Hdac2/Id2/Id4/Kcnj10/Lrp1/Mag/Map2k1/Mapk1/Mecp2/Metrn/Mmp24/Mt3/Nab2/Ndrg1/Nfib/Nfix/Ntrk2/Olig1/Opalin/Plp1/Ppp3r1/Prmt5/Prpf19/Ptn/Ptprz1/Reln/Rheb/Rnf112/S100a8/Serpine2/Ski/Slc25a46/Sod1/Sox10/Sox5/Tmem98/Vim	56
GO:0017157	BP	GO:0017157	regulation of exocytosis	54/2214	211/14571	5.42186e-05	0.00119859	0.000999608	Adcy1/Apba2/Arf1/Atp2a2/Atp6ap1/Cacna1a/Cacnb4/Cadps2/Cdk5/Chmp2a/Cplx1/Cplx2/Dnm1l/Erc1/Exph5/Gsk3b/Myo5a/Napa/Napb/Ncam1/Nrn1/Nrxn3/Nsf/Pclo/Pfn2/Prkcb/Prkce/Prkcg/Prrt2/Rab3a/Rab3b/Rab3c/Rab7/Rala/Rapgef4/Rims1/Rims2/Rims3/Sdc4/Snca/Stx1b/Stxbp1/Stxbp3/Syp/Syt1/Syt11/Syt13/Syt2/Syt4/Vamp1/Vamp2/Vamp8/Vsnl1/Zp3	54
GO:0015267	MF	GO:0015267	channel activity	77/2214	330/14571	5.43774e-05	0.00119859	0.000999608	Ano3/Anxa2/Aqp4/Aqp9/Atp5a1/Atp5b/Atp5c1/Atp5d/Atp5e/Atp5g1/Atp5g3/Atp5h/Atp5j/Atp5j2/Atp5l/Atp5o/Atp6ap1/Bax/Cacna1a/Cacnb4/Cacng2/Cacng5/Cdk5/Clic1/Clic6/Cnr1/Erc1/Gabra1/Gabra6/Gabrb1/Gabrd/Gja1/Gjb1/Gjb2/Gjb6/Gjc2/Glra1/Glrb/Gpm6a/Gria1/Gria2/Gria4/Grid2/Grin1/Grin2a/Itpr1/Kcna1/Kcnab1/Kcnc1/Kcnc3/Kcnc4/Kcnd2/Kcnip1/Kcnip4/Kcnj10/Kcnj12/Kcnj3/Kcnk1/Kcnk10/Kcnk3/Kcnma1/Kcnt1/Mpv17/Scn1b/Scn2b/…	77
GO:0022803	MF	GO:0022803	passive transmembrane transporter activity	77/2214	330/14571	5.43774e-05	0.00119859	0.000999608	Ano3/Anxa2/Aqp4/Aqp9/Atp5a1/Atp5b/Atp5c1/Atp5d/Atp5e/Atp5g1/Atp5g3/Atp5h/Atp5j/Atp5j2/Atp5l/Atp5o/Atp6ap1/Bax/Cacna1a/Cacnb4/Cacng2/Cacng5/Cdk5/Clic1/Clic6/Cnr1/Erc1/Gabra1/Gabra6/Gabrb1/Gabrd/Gja1/Gjb1/Gjb2/Gjb6/Gjc2/Glra1/Glrb/Gpm6a/Gria1/Gria2/Gria4/Grid2/Grin1/Grin2a/Itpr1/Kcna1/Kcnab1/Kcnc1/Kcnc3/Kcnc4/Kcnd2/Kcnip1/Kcnip4/Kcnj10/Kcnj12/Kcnj3/Kcnk1/Kcnk10/Kcnk3/Kcnma1/Kcnt1/Mpv17/Scn1b/Scn2b/…	77
GO:0098657	BP	GO:0098657	import into cell	52/2214	201/14571	5.44127e-05	0.00119859	0.000999608	Acsl3/Acsl6/Actb/Ap2m1/Arl6ip5/Atp1a1/Atp1a2/Atp1a3/Atp1b1/Atp1b2/Cacng2/Cacng5/Caly/Dlg1/Dnm1/Fabp3/Flot1/Gfap/Gpm6b/Hpca/Iqsec1/Irs2/Kcnj10/Kcnj12/Kcnj3/Nedd4/Pacsin1/Park7/Pip5k1c/Ppp3r1/Prkcd/Prnp/Rab3b/Rgs4/Slc12a5/Slc12a6/Slc17a6/Slc1a2/Slc1a3/Slc1a6/Slc24a2/Slc29a1/Slc5a1/Slc6a1/Slc6a5/Slc7a11/Snap25/Snca/Syne1/Syngr3/Synj1/Usp46	52
GO:0006417	BP	GO:0006417	regulation of translation	73/2214	309/14571	5.50263e-05	0.00120838	0.00100778	Aars/Abcf1/Aplp1/App/Barhl2/Calr/Caprin1/Cnbp/Cnot6/Coa3/Cpeb4/Cyfip1/Ddx25/Ddx39b/Ddx3x/Dhx9/Dph3/Eef2/Eif2b2/Eif3c/Eif3k/Eif4e/Eif4e2/Eif4g1/Eif4g2/Eif4g3/Eif5/Eif5a/Eif5b/Eif6/Elavl4/Hnrnpd/Hnrnpl/Hnrnpr/Jmjd4/Khdrbs1/Mapk1/Matr3/Mrpl13/Ncl/Neurl1a/Ngrn/Npm1/Paip2/Pink1/Pkm/Polr2d/Polr2g/Ppp1ca/Ppp1r15b/Pstk/Pum2/Rara/Rock2/Rpl13a/Rpl26/Rpl38/Rplp1/Rps27l/Rps3/Rps3a1/Rps9/Sarnp/Tardbp/Tia1/Tnr…	73
GO:0006163	BP	GO:0006163	purine nucleotide metabolic process	71/2214	299/14571	5.82179e-05	0.00127456	0.00106297	Acat1/Acot7/Acsl3/Acsl6/Adcy1/Ak1/Ak7/Ak9/Aldoa/Aldoc/App/Atp2b2/Atp5a1/Atp5b/Atp5c1/Atp5d/Atp5e/Atp5g1/Atp5g3/Atp5h/Atp5j/Atp5j2/Atp5k/Atp5l/Atp5o/Cacnb4/Cox5b/Cyc1/Dld/Eif6/Eno1/Eno2/Gpd1/Gpi1/Guk1/Hif1a/Hint1/Hpca/Hprt/Itpa/Map2k1/Mif/Mpc1/Mpc2/Mtch2/Ncor1/Ndufc2/Nme1/Nme2/Nudt4/Oasl2/Ogt/Parp1/Pdhx/Pdk2/Pfkm/Pfkp/Pgk1/Pkm/Ran/Rora/Slc4a4/Snca/Stoml2/Sucla2/Suclg1/Tpi1/Uqcc3/Vcp/Zbtb20/Zbtb7a	71
GO:0120111	CC	GO:0120111	neuron projection cytoplasm	16/2214	38/14571	6.01254e-05	0.00131231	0.00109445	Abhd12/Bsn/Cdkl5/Dync1i1/Dynll1/Gabarapl1/Gria2/Hnrnpa2b1/Hpca/Kcnab1/Map2/Map2k1/Mapk1/Pqbp1/Sod1/Uhmk1	16
GO:0022898	BP	GO:0022898	regulation of transmembrane transporter activity	57/2214	227/14571	6.06581e-05	0.00131688	0.00109826	Actb/Ahcyl1/Akap7/Akap9/Ank2/Ank3/App/Asph/Atp1a2/Atp1b1/Atp1b2/Cacna1a/Cacnb4/Cacng2/Cacng5/Camk2d/Cdk5/Cfl1/Cnih2/Cox17/Dlg1/Fkbp1a/Fxyd1/Gja1/Grin2a/Hpca/Jph3/Kcna1/Kcnab1/Kcnc1/Kif5b/Myo5a/Nedd4/Nedd4l/Neto2/Nrxn1/Park7/Pde4b/Phb2/Pink1/Plcb1/Ppp2ca/Prnp/Prrt1/Rasgrf1/Reln/Rph3a/Scn1b/Scn2b/Slc25a4/Sln/Snca/Sumo1/Tesc/Vamp2/Ywhae/Ywhah	57
GO:2000300	BP	GO:2000300	regulation of synaptic vesicle exocytosis	29/2214	92/14571	6.07027e-05	0.00131688	0.00109826	Adcy1/Apba2/Atp2a2/Cacnb4/Cplx1/Cplx2/Dnm1l/Erc1/Gsk3b/Napa/Napb/Nrn1/Nrxn3/Pfn2/Prkcb/Prkce/Prkcg/Prrt2/Rab3a/Rims1/Rims2/Rims3/Stx1b/Stxbp1/Syp/Syt1/Syt2/Syt4/Vamp1	29
GO:0099240	CC	GO:0099240	intrinsic component of synaptic membrane	54/2214	212/14571	6.21843e-05	0.00134495	0.00112167	Adcy1/Adgrl1/Adgrl2/Atp1a3/Atp2b1/Atp2b2/Atp2b3/Cacna1a/Cacng2/Cacng5/Cadm3/Clstn1/Cnih2/Cnr1/Cntn1/Efnb3/Flrt3/Gabbr1/Gabra1/Gabra6/Gabrd/Glra1/Gpm6a/Gria1/Gria2/Gria4/Grid2/Grin1/Grin2a/Kcna1/Kcnc1/Kcnc3/Kcnc4/Kcnd2/Kcnj3/Kcnma1/Lrfn1/Lrrc4/Lrrtm3/Ncam1/Nrcam/Nrxn1/Prrt1/Prrt2/Psenen/Ptprz1/Rgs7bp/Slc1a2/Slc1a6/Slc6a1/Slc6a5/Slitrk3/Snap25/Syt11	54
GO:0009259	BP	GO:0009259	ribonucleotide metabolic process	68/2214	284/14571	6.30308e-05	0.00135915	0.00113352	Acat1/Acot7/Acsl3/Acsl6/Adcy1/Ak1/Ak9/Aldoa/Aldoc/App/Atp2b2/Atp5a1/Atp5b/Atp5c1/Atp5d/Atp5e/Atp5g1/Atp5g3/Atp5h/Atp5j/Atp5j2/Atp5k/Atp5l/Atp5o/Cacnb4/Cox5b/Cyc1/Dld/Eif6/Eno1/Eno2/Gpd1/Gpi1/Guk1/Hif1a/Hint1/Hprt/Itpa/Map2k1/Mif/Mpc1/Mpc2/Mtch2/Ncor1/Ndufc2/Nme1/Nme2/Nudt4/Ogt/Parp1/Pdhx/Pdk2/Pfkm/Pfkp/Pgk1/Pkm/Ran/Rora/Slc4a4/Snca/Stoml2/Sucla2/Suclg1/Tpi1/Uqcc3/Vcp/Zbtb20/Zbtb7a	68
GO:0007628	BP	GO:0007628	adult walking behavior	17/2214	42/14571	6.50478e-05	0.00139101	0.00116009	Abhd12/Agtpbp1/Cacna1a/Cacnb4/Cend1/Chd7/Dab1/Efnb3/Glra1/Glrb/Kcnj10/Kcnma1/Mapt/Ndufs4/Oxr1/Uchl1/Zic1	17
GO:0021696	BP	GO:0021696	cerebellar cortex morphogenesis	17/2214	42/14571	6.50478e-05	0.00139101	0.00116009	Agtpbp1/Atp2b2/Cacna1a/Cbln1/Cdk5/Cend1/Faim2/Grid2/Herc1/Map2k1/Nfix/Nrxn1/Psap/Rora/Serpine2/Slc25a46/Sptbn2	17
GO:0031253	CC	GO:0031253	cell projection membrane	61/2214	248/14571	6.50913e-05	0.00139101	0.00116009	Ank1/Appl2/Aqp4/Arpc1a/Arpc2/Atf4/Atp1b2/Atp2b1/Car4/Cd24a/Cdc37/Cdkl5/Cntnap2/Ctnnb1/Dlg1/Eef1a1/Eps8/Eps8l2/Fam107a/Gabarapl1/Gabbr1/Gabra1/Gabra6/Gap43/Gna13/Gnb1/Gpi1/Gria1/Grin1/Hpca/Hsp90aa1/Hsp90ab1/Kcnc1/Kcnc3/Kcnc4/Kcnk1/Lamp5/Map2/Mapre1/Mapt/Myo1c/Ndrg4/Nme1/Pacsin1/Palm/Pcmt1/Ppp1r9b/Prkcb/Psd3/Ptprz1/Rab35/Rac1/Rps3/Slc12a5/Slc1a2/Slc5a1/Slc7a11/Snap29/Thy1/Tiam1/Ttyh1	61
GO:0031503	BP	GO:0031503	protein-containing complex localization	60/2214	243/14571	6.62056e-05	0.00140986	0.00117581	Anks1b/Ap2m1/Arl3/Cacng2/Cacng5/Caly/Clstn1/Cnih2/Cplx1/Ddx25/Ddx39b/Dlg1/Dnm1/Dynll1/Eif5a/Eif6/Fkbp4/Gphn/Gsk3b/Hnrnpa2b1/Hnrnpu/Hpca/Ift27/Iqsec1/Iws1/Kif5a/Kif5b/Kif5c/Lgi1/Map2k1/Nedd4/Npm1/Nptn/Nptx1/Nrxn1/Nsg1/Nxf1/Pacsin1/Pip5k1c/Polr2d/Ppp3r1/Prkcz/Pura/Ran/Rapgef4/Reln/Rps15/Sarnp/Snap25/Snap47/Srsf3/Stx1b/Stx7/Syne1/Synj1/Thoc2/Thoc7/Tpr/Usp46/Vamp2	60
GO:0048791	BP	GO:0048791	calcium ion-regulated exocytosis of neurotransmitter	12/2214	24/14571	6.63944e-05	0.00140986	0.00117581	Atp2a2/Cacna1a/Rims1/Rims2/Rims3/Snap25/Stx1b/Stxbp1/Syt1/Syt2/Syt4/Unc13c	12
GO:0045121	CC	GO:0045121	membrane raft	74/2214	316/14571	6.65641e-05	0.00140986	0.00117581	Actb/Add3/Anxa2/App/Atp1a1/Atp1a2/Atp1b1/Atp2b1/Atp2b2/Atp2b3/Atp5a1/Atp5b/Bsg/Cd24a/Cd55/Clip3/Cnr1/Cntn1/Cpe/Ctnnb1/Ctsb/Dlg1/Ednrb/Eef2/Eno1/Eno2/Faim2/Flot1/Fxyd1/Gabbr1/Gja1/Gnai1/Gnaq/Gnas/Gpm6b/Gsk3b/H2-D1/Hspa8/Hspd1/Itpr1/Kcnd2/Kcnma1/Lamtor2/Lamtor3/Lamtor5/Ldhb/Mal/Mapk1/Mapt/Mlc1/Mog/Myo1c/Nae1/Nedd4/Park7/Pgk1/Pllp/Ppp2ca/Prkar1a/Prkcz/Prnp/Ptch1/S100a10/Sdc4/Slc1a2/Slc25a4/Slc25a5/S…	74
GO:0032589	CC	GO:0032589	neuron projection membrane	21/2214	58/14571	6.68858e-05	0.00141249	0.00117801	Ank1/Atf4/Atp2b1/Cntnap2/Gabarapl1/Gabbr1/Gabra1/Gabra6/Gria1/Grin1/Hpca/Kcnc1/Kcnc3/Kcnc4/Lamp5/Mapt/Palm/Ppp1r9b/Slc12a5/Slc1a2/Thy1	21
GO:0008089	BP	GO:0008089	anterograde axonal transport	19/2214	50/14571	6.8947e-05	0.00145174	0.00121073	Agtpbp1/Arl8b/Bloc1s1/Caly/Cnih2/Fez1/Hspb1/Kif1a/Kif1b/Kif5a/Kif5b/Kif5c/Map1a/Map2/Mecp2/Nefl/Sod1/Sybu/Trak1	19
GO:0098857	CC	GO:0098857	membrane microdomain	74/2214	317/14571	7.41784e-05	0.00155731	0.00129878	Actb/Add3/Anxa2/App/Atp1a1/Atp1a2/Atp1b1/Atp2b1/Atp2b2/Atp2b3/Atp5a1/Atp5b/Bsg/Cd24a/Cd55/Clip3/Cnr1/Cntn1/Cpe/Ctnnb1/Ctsb/Dlg1/Ednrb/Eef2/Eno1/Eno2/Faim2/Flot1/Fxyd1/Gabbr1/Gja1/Gnai1/Gnaq/Gnas/Gpm6b/Gsk3b/H2-D1/Hspa8/Hspd1/Itpr1/Kcnd2/Kcnma1/Lamtor2/Lamtor3/Lamtor5/Ldhb/Mal/Mapk1/Mapt/Mlc1/Mog/Myo1c/Nae1/Nedd4/Park7/Pgk1/Pllp/Ppp2ca/Prkar1a/Prkcz/Prnp/Ptch1/S100a10/Sdc4/Slc1a2/Slc25a4/Slc25a5/S…	74
GO:0009636	BP	GO:0009636	response to toxic substance	29/2214	93/14571	7.55655e-05	0.00158179	0.0013192	Akr1a1/Aldh2/Bax/Blmh/Cnp/Esd/Gabrb1/Gjc2/Gpx1/Gria1/Hif1a/Mapk1/Mbp/Mt1/Mt2/Mt3/Park7/Pink1/Prdx1/Prdx2/Prdx6/Ralbp1/Scn1b/Scn2b/Sesn1/Slc6a1/Slc7a11/Sod1/Sod2	29
GO:0007018	BP	GO:0007018	microtubule-based movement	73/2214	312/14571	7.65413e-05	0.00159755	0.00133234	Actr10/Actr2/Agtpbp1/Ak7/Anxa5/App/Aqp4/Arhgap21/Arl3/Arl8b/Ash1l/Bicd1/Bloc1s1/Bsn/Caly/Cdc42/Cfap20/Cnih2/Dctn1/Dnah12/Dnah6/Dnaja1/Dnali1/Dpcd/Dync1i1/Dync1i2/Dync1li1/Dynll1/Dynlrb1/Dynlrb2/Enkur/Fez1/Gja1/Hif1a/Hnrnpu/Hspa8/Hspb1/Ift27/Kif1a/Kif1b/Kif5a/Kif5b/Kif5c/Kifap3/Klc2/Kpnb1/Ktn1/Map1a/Map1b/Map2/Map2k1/Map4/Mapt/Mecp2/Mkks/Myo5a/Nefh/Nefl/Nefm/Neurl1a/Pafah1b1/Pltp/Prkcz/Pura/Slirp/…	73
GO:0045727	BP	GO:0045727	positive regulation of translation	34/2214	116/14571	7.7465e-05	0.00161213	0.0013445	Abcf1/Barhl2/Cnbp/Coa3/Ddx39b/Ddx3x/Dhx9/Eef2/Eif3c/Eif4g1/Eif4g2/Eif4g3/Eif5a/Eif6/Hnrnpd/Hnrnpl/Jmjd4/Khdrbs1/Mapk1/Ngrn/Npm1/Pink1/Pkm/Polr2d/Polr2g/Rpl26/Rps27l/Rps3a1/Rps9/Uhmk1/Uqcc2/Usp16/Vim/Ythdf2	34
GO:0098684	CC	GO:0098684	photoreceptor ribbon synapse	8/2214	12/14571	7.81617e-05	0.00161722	0.00134875	Amph/Cltc/Ctbp2/Dnm1/Hspa8/Pacsin1/Rims2/Sh3gl2	8
GO:0099519	BP	GO:0099519	dense core granule cytoskeletal transport	8/2214	12/14571	7.81617e-05	0.00161722	0.00134875	Kif1a/Kif1b/Kif5a/Kif5b/Map2/Mecp2/Sybu/Syt4	8
GO:0032388	BP	GO:0032388	positive regulation of intracellular transport	45/2214	169/14571	8.09598e-05	0.00166861	0.0013916	Ank3/Anxa2/Arf1/Arpc2/Asph/Caly/Camk1/Camk4/Cd81/Cdc42/Cdk5/Dhx9/Fbxw7/Fez1/Fis1/Gsk3b/Hpca/Hsp90aa1/Hsp90ab1/Khdrbs1/Kif5b/Map2/Mapk1/Mecp2/Mlc1/Mtcl1/Myo1c/Oaz1/Pak1/Pdcd10/Pdcd5/Pik3r1/Pik3r2/Prkcd/Prnp/Ptpn22/Ran/Rufy3/Sar1b/Tardbp/Tomm7/Tpr/Vamp2/Ywhae/Zic1	45
GO:0042626	MF	GO:0042626	ATPase-coupled transmembrane transporter activity	26/2214	80/14571	8.11114e-05	0.00166861	0.0013916	Anxa5/Atp1a1/Atp1a2/Atp1a3/Atp1b1/Atp1b2/Atp2a2/Atp2b1/Atp2b2/Atp2b3/Atp5b/Atp5e/Atp5l/Atp6ap1/Atp6v0a1/Atp6v0b/Atp6v0d1/Atp6v0e2/Atp6v1a/Atp6v1c1/Atp6v1d/Atp6v1e1/Atp6v1f/Atp6v1g1/Atp6v1g2/Ralbp1	26
GO:0045666	BP	GO:0045666	positive regulation of neuron differentiation	92/2214	415/14571	8.41435e-05	0.00172603	0.00143949	Acsl6/Actr2/Ahi1/Apbb1/Apoe/App/Arf1/Atp1b2/Atp5g1/Bdnf/Bend6/Bnip2/Brinp1/Camk1/Camk1d/Camk2b/Caprin1/Cd24a/Cdkl5/Cfl1/Cnr1/Cntn1/Crabp2/Cux1/Cxcl12/Cyfip1/Dab1/Dab2ip/Dnm1l/Eef1a1/Eif2b2/Eif4g1/Eif4g2/Elavl4/Fez1/Fut9/Gdi1/Gsk3b/Hnrnpk/Hspb1/Itpka/Itpr1/Itsn1/Lrp1/Map1b/Map2k1/Mapt/Mecp2/Metrn/Mif/Nap1l2/Ndrg4/Nedd4l/Nefl/Negr1/Neurl1a/Neurod1/Neurod2/Nme1/Nme2/Ntrk2/Pacsin1/Pafah1b1/Pak1/Palm/…	92
GO:0062237	BP	GO:0062237	protein localization to postsynapse	22/2214	63/14571	8.48762e-05	0.00173608	0.00144787	Cacng2/Cacng5/Clstn1/Cplx1/Dlg1/Gphn/Grin1/Grin2a/Gsk3b/Kif5a/Kif5b/Kif5c/Lgi1/Map2k1/Nptx1/Nsg1/Prkcz/Rapgef4/Snap25/Snap47/Stx1b/Vamp2	22
GO:0021533	BP	GO:0021533	cell differentiation in hindbrain	13/2214	28/14571	8.77293e-05	0.00178933	0.00149228	Agtpbp1/Atp2b2/Cacna1a/Cbln1/Cend1/Faim2/Grid2/Herc1/Nfix/Nrxn1/Psap/Rora/Slc25a46	13
GO:0005682	CC	GO:0005682	U5 snRNP	9/2214	15/14571	8.8811e-05	0.00179098	0.00149366	Prpf8/Snrpb/Snrpd1/Snrpd2/Snrpd3/Snrpe/Snrpg/Snrpn/Txnl4a	9
GO:0008553	MF	GO:0008553	proton-exporting ATPase activity, phosphorylative mechanism	9/2214	15/14571	8.8811e-05	0.00179098	0.00149366	Atp2a2/Atp5e/Atp5l/Atp6v0b/Atp6v0d1/Atp6v1c1/Atp6v1e1/Atp6v1g1/Atp6v1g2	9
GO:0031115	BP	GO:0031115	negative regulation of microtubule polymerization	9/2214	15/14571	8.8811e-05	0.00179098	0.00149366	Capzb/Clip3/Fkbp4/Inpp5j/Map2/Mapre1/Snca/Stmn2/Tubb4a	9
GO:0033270	CC	GO:0033270	paranode region of axon	9/2214	15/14571	8.8811e-05	0.00179098	0.00149366	Ank3/Cntnap1/Cntnap2/Dlg1/Ermn/Gjc2/Kcna1/Mag/Sptan1	9
GO:0036473	BP	GO:0036473	cell death in response to oxidative stress	27/2214	85/14571	9.28635e-05	0.00186744	0.00155743	Aldh2/App/Arl6ip5/Atf4/Ctnnb1/Endog/Fbxw7/Gpr37/Gpr37l1/Gpx1/Hif1a/Hspb1/Mapt/Ncoa7/Oxr1/Park7/Parp1/Pdcd10/Pink1/Psap/Ralbp1/Rnf112/Slc7a11/Sod1/Sod2/Stk25/Txn1	27
GO:0042743	BP	GO:0042743	hydrogen peroxide metabolic process	14/2214	32/14571	0.000105052	0.00210075	0.001752	Cycs/Gpx1/Park7/Pink1/Prdx1/Prdx2/Prdx3/Prdx4/Prdx5/Prdx6/Snca/Sod1/Sod2/Txnrd1	14
GO:0051205	BP	GO:0051205	protein insertion into membrane	14/2214	32/14571	0.000105052	0.00210075	0.001752	Bax/Hsp90aa1/Mal/Ndufa13/Pdcd5/Romo1/Rtp4/Samm50/Sgta/Timm10/Timm13/Timm9/Tomm22/Tomm40	14
GO:0019693	BP	GO:0019693	ribose phosphate metabolic process	69/2214	294/14571	0.000107647	0.00214665	0.00179028	Acat1/Acot7/Acsl3/Acsl6/Adcy1/Ak1/Ak9/Aldoa/Aldoc/App/Atp2b2/Atp5a1/Atp5b/Atp5c1/Atp5d/Atp5e/Atp5g1/Atp5g3/Atp5h/Atp5j/Atp5j2/Atp5k/Atp5l/Atp5o/Cacnb4/Cox5b/Cyc1/Dld/Eif6/Eno1/Eno2/G6pdx/Gpd1/Gpi1/Guk1/Hif1a/Hint1/Hprt/Itpa/Map2k1/Mif/Mpc1/Mpc2/Mtch2/Ncor1/Ndufc2/Nme1/Nme2/Nudt4/Ogt/Parp1/Pdhx/Pdk2/Pfkm/Pfkp/Pgk1/Pkm/Ran/Rora/Slc4a4/Snca/Stoml2/Sucla2/Suclg1/Tpi1/Uqcc3/Vcp/Zbtb20/Zbtb7a	69
GO:0019226	BP	GO:0019226	transmission of nerve impulse	22/2214	64/14571	0.000110972	0.0022068	0.00184045	Ank3/Cacna1a/Cacnb4/Cacng2/Cacng5/Cntnap1/Dpp6/Glra1/Gria1/Kcna1/Kcnc4/Kcnd2/Kcnma1/Mag/Myh14/Nrcam/Ntrk2/Pafah1b1/Pak1/Rapgef4/Scn1b/Sod1	22
GO:1901214	BP	GO:1901214	regulation of neuron death	77/2214	337/14571	0.000113002	0.00224095	0.00186893	Aars/Apoe/App/Atf4/Atp5g1/Bag1/Bax/Bdnf/Cacna1a/Cdc42/Cdk5/Chl1/Chmp4b/Clu/Coro1a/Cpeb4/Creb1/Ctnnb1/Dnajc5/Egln2/Egln3/Faim2/Fbxw7/Fgfr3/Fis1/Fos/G6pdx/Gpi1/Grid2/Grin1/Gsk3b/Hif1a/Hsp90ab1/Hspd1/Itpr1/Itsn1/Jun/Kcnma1/Lrp1/Mag/Map3k12/Mapt/Mecp2/Mt1/Mt3/Nae1/Ncoa7/Nefl/Nenf/Npm1/Ntrk2/Oxr1/Park7/Parp1/Pcp4/Pin1/Pink1/Ppp5c/Prdx2/Prdx3/Prkcg/Prnp/Psmc1/Ptprz1/Ralbp1/Set/Slc7a11/Snca/Sncb/Sod1/So…	77
GO:0044089	BP	GO:0044089	positive regulation of cellular component biogenesis	102/2214	474/14571	0.000120472	0.00238249	0.00198697	Abi2/Actr2/Adgrl1/Adgrl2/Anln/Ap1ar/Apoe/Arf1/Arpc1a/Arpc2/Arpc5l/Bax/Bdnf/Bin1/Brk1/Caly/Cbln1/Cck/Cd24a/Cd47/Cdc42/Cdkn1b/Cfl1/Chmp2a/Ckap5/Clip1/Clstn1/Clu/Cnot6/Coro1a/Creb1/Cyfip1/Dab2ip/Dctn1/Ddx3x/Dlg1/Dynll1/Eif4g1/Enpp2/Eps8/Eps8l2/Evl/Flot1/Flrt3/G3bp2/Gnl3l/Gpm6a/Grb2/Grid2/Gsk3b/Gsn/Hsp90aa1/Id1/Lrrtm3/Map1b/Mapre1/Mapt/Mecp2/Mien1/Myo1c/Nckap1/Neurl1a/Nrxn1/Ntrk2/Pak1/Palm/Park7/Pfn1…	102
GO:0098589	CC	GO:0098589	membrane region	75/2214	327/14571	0.000121369	0.00239362	0.00199625	Actb/Add3/Anxa2/App/Atp1a1/Atp1a2/Atp1b1/Atp2b1/Atp2b2/Atp2b3/Atp5a1/Atp5b/Bsg/Cd24a/Cd55/Clip3/Cnr1/Cntn1/Cpe/Ctnnb1/Ctsb/Dlg1/Ednrb/Eef2/Eif5a/Eno1/Eno2/Faim2/Flot1/Fxyd1/Gabbr1/Gja1/Gnai1/Gnaq/Gnas/Gpm6b/Gsk3b/H2-D1/Hspa8/Hspd1/Itpr1/Kcnd2/Kcnma1/Lamtor2/Lamtor3/Lamtor5/Ldhb/Mal/Mapk1/Mapt/Mlc1/Mog/Myo1c/Nae1/Nedd4/Park7/Pgk1/Pllp/Ppp2ca/Prkar1a/Prkcz/Prnp/Ptch1/S100a10/Sdc4/Slc1a2/Slc25a4/Slc…	75
GO:0071417	BP	GO:0071417	cellular response to organonitrogen compound	95/2214	436/14571	0.000127091	0.00249957	0.00208462	Actb/Adrm1/Ahcyl1/Akap7/Anxa5/Aplp1/App/Appl2/Arpc2/Atf4/Atp1a3/Atp2b1/Atp5g1/Bag1/Bcar1/Cacna1a/Caly/Car2/Cdk5/Cfl1/Col1a2/Cpeb4/Ctnnb1/Cyfip1/Esrra/Fis1/Gabra1/Gabrb1/Gja1/Glra1/Gnal/Gnao1/Gnaq/Gnas/Gpd1/Grb14/Grb2/Grin2a/Gsk3b/Hdac2/Hnrnpd/Hnrnpk/Hsp90b1/Igf2/Irs2/Itpr1/Lamtor2/Lamtor3/Lamtor5/Lrp1/Mapk1/Mecp2/Myo1c/Myo5a/Neurl1a/Nsg1/Ntrk2/Nucks1/Ogt/Pak1/Palm/Parp1/Pde4b/Pdk2/Phip/Pik3r1/Pik…	95
GO:0098839	CC	GO:0098839	postsynaptic density membrane	28/2214	91/14571	0.000129186	0.00253381	0.00211317	Adcy1/Akap9/Atp2b2/Cacng2/Cacng5/Clstn1/Cnih2/Cnksr2/Dlg1/Efnb3/Gria1/Gria2/Gria4/Grid2/Grin1/Grin2a/Hspb1/Lrfn1/Lrrc4/Lrrtm3/Nrcam/Pacsin1/Prrt1/Ptprz1/Rgs7bp/Slitrk3/Syndig1/Tiam1	28
GO:0048156	MF	GO:0048156	tau protein binding	11/2214	22/14571	0.000134572	0.00263224	0.00219526	Aatf/Apbb1/Apoe/Bin1/Clu/Fkbp4/Gsk3b/Hsp90aa1/Hsp90ab1/Ppp2ca/Snca	11
GO:0046540	CC	GO:0046540	U4/U6 x U5 tri-snRNP complex	13/2214	29/14571	0.000136987	0.00267217	0.00222856	Lsm4/Lsm6/Lsm8/Prpf8/Snrpb/Snrpd1/Snrpd2/Snrpd3/Snrpe/Snrpf/Snrpn/Txnl4a/Zmat2	13
GO:0070990	MF	GO:0070990	snRNP binding	7/2214	10/14571	0.000145426	0.00282142	0.00235303	Snrnp70/Snrpb/Snrpd1/Snrpd2/Snrpd3/Snrpe/Snrpg	7
GO:0099612	BP	GO:0099612	protein localization to axon	7/2214	10/14571	0.000145426	0.00282142	0.00235303	Ank3/Cntnap1/Cntnap2/Copa/Cope/Mal/Ugt8a	7
GO:1905475	BP	GO:1905475	regulation of protein localization to membrane	46/2214	178/14571	0.000146558	0.0028357	0.00236494	Acsl3/Actb/Ank3/Ap2m1/Arpc2/Cacng2/Camk2b/Camk2d/Cd81/Cdk5/Clip3/Cltc/Csnk2a1/Dlg1/Dpp6/Fis1/Gdi1/Gsk3b/Gsn/Hectd1/Hpca/Kif5b/Lrp1/Map2k1/Mtcl1/Myo1c/Myo5a/Nrxn1/Ogt/Pak1/Pdcd5/Pgrmc1/Pik3r1/Pik3r2/Ppp1r9b/Prkcz/Prnp/Ptn/Rapgef4/Rer1/Slc7a11/Sqstm1/Stx7/Tmem59/Vamp8/Vti1b	46
GO:0034765	BP	GO:0034765	regulation of ion transmembrane transport	87/2214	394/14571	0.000149642	0.00288527	0.00240628	Acsl6/Ahcyl1/Akap7/Akap9/Ank2/Ank3/App/Arf1/Arl6ip5/Asph/Atp1a2/Atp1b1/Atp1b2/Bax/Bin1/Cacna1a/Cacnb4/Cacng2/Cacng5/Camk2d/Cd63/Cdk5/Cfl1/Chd7/Clic1/Clic6/Cnih2/Coro1a/Cox17/Dbi/Dlg1/Dpp6/Fkbp1a/Fxyd1/G6pdx/Gja1/Gjc2/Grin2a/Hpca/Irs2/Jph3/Kcna1/Kcnab1/Kcnc1/Kcnc3/Kcnc4/Kcnd2/Kcnip1/Kcnip4/Kcnj10/Kcnj12/Kcnj3/Kcnma1/Kif5b/Myo5a/Nedd4/Nedd4l/Neto2/Nrxn1/Park7/Pde4b/Phb2/Pink1/Plcb1/Plp1/Ppp2ca/Prkc…	87
GO:0034702	CC	GO:0034702	ion channel complex	56/2214	229/14571	0.000149926	0.00288527	0.00240628	Abhd12/Atp5g1/Atp5g3/Cacna1a/Cacnb4/Cacng2/Cacng5/Calm1/Calm2/Calm3/Clic1/Clic6/Cnih2/Cntnap2/Dlg1/Dlgap3/Dpp6/Eps8/Gabra1/Gabra6/Gabrb1/Gabrd/Glra1/Glrb/Gria1/Gria2/Gria4/Grid2/Grin1/Grin2a/Kcna1/Kcnab1/Kcnc1/Kcnc3/Kcnc4/Kcnd2/Kcnip1/Kcnip4/Kcnj3/Kcnk1/Kcnma1/Micu1/Micu3/Nrn1/Olfm1/Olfm3/Pde4b/Scn1b/Scn2b/Smdt1/Snap25/Sumo1/Trpc3/Ttyh1/Unc80/Vamp2	56
GO:0098831	CC	GO:0098831	presynaptic active zone cytoplasmic component	10/2214	19/14571	0.000158364	0.00303948	0.00253489	Bsn/Ctbp1/Ctbp2/Ctnnb1/Erc1/Pclo/Rims1/Rims2/Rims3/Unc13c	10
GO:0070997	BP	GO:0070997	neuron death	82/2214	368/14571	0.000167552	0.00320724	0.0026748	Aars/Apoe/App/Atf4/Atn1/Atp5g1/Bag1/Bax/Bdnf/Cacna1a/Cdc42/Cdk5/Chl1/Chmp4b/Clu/Coro1a/Cpeb4/Creb1/Ctnnb1/Dnajc5/Egln2/Egln3/Faim2/Fam162a/Fbxw7/Fgfr3/Fis1/Fos/G6pdx/Gpi1/Gpx1/Grid2/Grin1/Gsk3b/Hif1a/Hsp90ab1/Hspd1/Itpr1/Itsn1/Jun/Kcnma1/Lrp1/Mag/Map3k12/Mapt/Mecp2/Mt1/Mt3/Nae1/Ncoa7/Ndufs4/Nefl/Nenf/Npm1/Ntrk2/Oxr1/Park7/Parp1/Pcp4/Pin1/Pink1/Polb/Ppp5c/Prdx2/Prdx3/Prkcg/Prnp/Psmc1/Ptprz1/Ralbp1…	82
GO:0007613	BP	GO:0007613	memory	36/2214	130/14571	0.000173723	0.00328613	0.0027406	Adcy1/Apoe/App/Atp1a3/Bdnf/Brinp1/Calb1/Camk4/Cck/Cnr1/Comt/Creb1/Gria1/Grin1/Grin2a/Igf2/Jph3/Map1a/Mapt/Mecp2/Ntrk2/Paip2/Pgrmc1/Pja2/Plcb1/Ppp1r1b/Prkcz/Ptn/Reln/S100b/Slc17a7/Slc24a2/Slc6a1/Snap25/Syt11/Syt4	36
GO:0009117	BP	GO:0009117	nucleotide metabolic process	81/2214	363/14571	0.000174448	0.00328613	0.0027406	Acat1/Acot7/Acsl3/Acsl6/Adcy1/Ak1/Ak7/Ak9/Aldoa/Aldoc/App/Atp2b2/Atp5a1/Atp5b/Atp5c1/Atp5d/Atp5e/Atp5g1/Atp5g3/Atp5h/Atp5j/Atp5j2/Atp5k/Atp5l/Atp5o/Cacnb4/Cnp/Cox5b/Cyc1/Dld/Dut/Eif6/Eno1/Eno2/G6pdx/Gars/Gpd1/Gpi1/Guk1/Hif1a/Hint1/Hpca/Hprt/Itpa/Map2k1/Mapk1/Mif/Mpc1/Mpc2/Mtch2/Nadk2/Ncor1/Ndufc2/Nme1/Nme2/Nmnat2/Nt5c/Nt5m/Nudt4/Oasl2/Ogt/Park7/Parp1/Pdhx/Pdk2/Pfkm/Pfkp/Pgk1/Pkm/Ran/Rora/Slc4a4/S…	81
GO:0005852	CC	GO:0005852	eukaryotic translation initiation factor 3 complex	9/2214	16/14571	0.000175603	0.00328613	0.0027406	Ddx3x/Eif3a/Eif3c/Eif3f/Eif3g/Eif3h/Eif3i/Eif3k/Eif3m	9
GO:0014072	BP	GO:0014072	response to isoquinoline alkaloid	9/2214	16/14571	0.000175603	0.00328613	0.0027406	Cnr1/Gpi1/Grin1/Mecp2/Ppp1r1b/Ppp1r9b/Ppp5c/Prkce/Prkcg	9
GO:0044327	CC	GO:0044327	dendritic spine head	9/2214	16/14571	0.000175603	0.00328613	0.0027406	Atp1a3/Dnm1/Fus/Hpca/Ppp1r1b/Ppp1r9b/Rgs7bp/Srgap2/Syne1	9
GO:0006103	BP	GO:0006103	2-oxoglutarate metabolic process	8/2214	13/14571	0.000176071	0.00328613	0.0027406	Dld/Got1/Got2/Idh3a/Idh3b/Idh3g/Mrps36/Phyh	8
GO:0032253	BP	GO:0032253	dense core granule localization	8/2214	13/14571	0.000176071	0.00328613	0.0027406	Kif1a/Kif1b/Kif5a/Kif5b/Map2/Mecp2/Sybu/Syt4	8
GO:0098833	CC	GO:0098833	presynaptic endocytic zone	8/2214	13/14571	0.000176071	0.00328613	0.0027406	Amph/Clta/Cltc/Dnm1/Dnm1l/Itsn1/Pacsin1/Pip5k1c	8
GO:1901950	BP	GO:1901950	dense core granule transport	8/2214	13/14571	0.000176071	0.00328613	0.0027406	Kif1a/Kif1b/Kif5a/Kif5b/Map2/Mecp2/Sybu/Syt4	8
GO:0071007	CC	GO:0071007	U2-type catalytic step 2 spliceosome	12/2214	26/14571	0.000176264	0.00328613	0.0027406	Bcas2/Cdc40/Crnkl1/Cwc15/Prpf19/Prpf8/Snrpb/Snrpd1/Snrpd2/Snrpd3/Snrpf/Snw1	12
GO:1902903	BP	GO:1902903	regulation of supramolecular fiber organization	73/2214	320/14571	0.000176978	0.00329087	0.00274455	Abi2/Actr2/Add3/Ap1ar/Apoe/App/Arf1/Arpc1a/Arpc2/Arpc5l/Bin1/Brk1/Camsap2/Capza2/Capzb/Cd47/Cdkn1b/Cfl1/Ckap5/Clip1/Clip3/Clu/Coro1a/Cryab/Cyfip1/Dctn1/Dlg1/Eps8/Evl/Fkbp4/Grb2/Gsn/Hdac2/Hspa8/Id1/Inpp5j/Kank2/Map1a/Map1b/Map2/Mapre1/Mapre3/Mapt/Mecp2/Mkks/Mtpn/Myo1c/Nckap1/Pak1/Pfn1/Pfn2/Pik3r1/Pik3r2/Prkcd/Prkce/Rac1/Rgcc/Rgs4/Rock2/Rps3/S100a10/S1pr1/Sdc4/Sh3bp1/Snca/Sptan1/Stmn2/Tenm1/Tmod2/T…	73
GO:0000380	BP	GO:0000380	alternative mRNA splicing, via spliceosome	25/2214	79/14571	0.000177985	0.00330103	0.00275302	Celf1/Celf2/Celf4/Ddx5/Dhx9/Hnrnpl/Hnrnpm/Hnrnpu/Ik/Khdrbs1/Malat1/Mbnl1/Pqbp1/Puf60/Rbfox1/Rbfox3/Rbm25/Rbm5/Rbm8a/Rsrc1/Srsf2/Srsf3/Srsf7/Tra2b/Zbtb7a	25
GO:0099738	CC	GO:0099738	cell cortex region	17/2214	45/14571	0.000178931	0.00330999	0.0027605	Anln/Bsn/Clta/Ctbp1/Ctbp2/Ctnnb1/Dctn1/Eno1/Eno2/Erc1/Gnai1/Pclo/Prkcz/Rims1/Rims2/Rims3/Unc13c	17
GO:0032386	BP	GO:0032386	regulation of intracellular transport	69/2214	299/14571	0.000183869	0.00338674	0.0028245	Ank3/Anxa2/Apod/Arf1/Arpc2/Asph/Atpif1/Caly/Camk1/Camk4/Cd81/Cdc42/Cdk5/Cnih2/Cryab/Dhx9/Erlec1/Fbxw7/Fez1/Fis1/Gcc2/Gdi1/Gsk3b/Hpca/Hsp90aa1/Hsp90ab1/Iws1/Khdrbs1/Kif5b/Map1b/Map2/Map2k1/Mapk1/Mapt/Mecp2/Mlc1/Mtcl1/Myo1c/Ndrg4/Nefh/Oaz1/Ogt/Pak1/Park7/Pdcd10/Pdcd5/Pik3r1/Pik3r2/Pink1/Pkig/Ppp2ca/Prkcd/Prnp/Ptpn22/Rab11b/Ran/Rufy3/Sar1b/Snx3/Tardbp/Thoc2/Tomm7/Tpr/Txn1/Uhmk1/Use1/Vamp2/Ywhae/Zic1	69
GO:0034762	BP	GO:0034762	regulation of transmembrane transport	100/2214	468/14571	0.000184026	0.00338674	0.0028245	Acsl6/Actb/Ahcyl1/Ahi1/Ak1/Akap7/Akap9/Ank2/Ank3/App/Appl2/Arf1/Arl6ip5/Asph/Atp1a2/Atp1b1/Atp1b2/Bax/Bin1/Cacna1a/Cacnb4/Cacng2/Cacng5/Camk2d/Car2/Cd63/Cdk5/Cfl1/Chd7/Clic1/Clic6/Clip3/Cnih2/Coro1a/Cox17/Dbi/Dlg1/Dpp6/Fkbp1a/Fxyd1/G6pdx/Gja1/Gjc2/Grin2a/Hpca/Irs2/Jph3/Kcna1/Kcnab1/Kcnc1/Kcnc3/Kcnc4/Kcnd2/Kcnip1/Kcnip4/Kcnj10/Kcnj12/Kcnj3/Kcnma1/Kif5b/Mif/Myo5a/Nedd4/Nedd4l/Neto2/Nrxn1/Oaz1/Park7…	100
GO:0006753	BP	GO:0006753	nucleoside phosphate metabolic process	82/2214	370/14571	0.00020194	0.0037069	0.00309151	Acat1/Acot7/Acsl3/Acsl6/Adcy1/Ak1/Ak7/Ak9/Aldoa/Aldoc/App/Atp2b2/Atp5a1/Atp5b/Atp5c1/Atp5d/Atp5e/Atp5g1/Atp5g3/Atp5h/Atp5j/Atp5j2/Atp5k/Atp5l/Atp5o/Cacnb4/Cnp/Cox5b/Cyc1/Dld/Dut/Eif6/Eno1/Eno2/G6pdx/Gars/Gpd1/Gpi1/Guk1/Hif1a/Hint1/Hpca/Hprt/Itpa/Map2k1/Mapk1/Mif/Mpc1/Mpc2/Mtch2/Nadk2/Ncor1/Ndufc2/Nme1/Nme2/Nmnat2/Nt5c/Nt5m/Nudt4/Oasl2/Ogt/Park7/Parp1/Pdhx/Pdk2/Pfkm/Pfkp/Pgk1/Pkm/Ran/Rora/Slc4a4/S…	82
GO:0030100	BP	GO:0030100	regulation of endocytosis	50/2214	201/14571	0.000213218	0.0039039	0.00325581	Ahi1/Anxa2/Ap2m1/Apoe/App/Appl2/Arf1/Arhgap21/B2m/Bicd1/Bin1/Caly/Cd63/Cdc42/Clip3/Clu/Dnm1/Dnm1l/Flot1/Hnrnpk/Hpca/Iqsec1/Itsn1/Lrp1/Lrpap1/Mff/Mkln1/Napb/Nedd4/Nedd4l/Nsf/Pacsin1/Pip5k1c/Ppp3ca/Ppp3cb/Ppp3r1/Rab4a/Rab5c/Sgip1/Sh3gl2/Slc17a7/Snca/Syne1/Synj1/Syt11/Syt4/Trf/Ubqln2/Usp46/Vamp8	50
GO:0007612	BP	GO:0007612	learning	39/2214	146/14571	0.000218127	0.00397347	0.00331383	Amph/Apbb1/App/Atp1a2/Atp1a3/Bdnf/Cck/Cdk5/Cntnap2/Comt/Creb1/Elavl4/Grin1/Grin2a/Hif1a/Jph3/Jph4/Jun/Map1a/Mecp2/Meis2/Ndrg4/Neurod2/Nrxn1/Nrxn2/Ntrk2/Pak1/Pgrmc1/Ppp1r1b/Ptn/Reln/Slc12a5/Slc24a2/Slc6a1/Slc7a11/Snap25/Synj1/Syt11/Vdac1	39
GO:2001242	BP	GO:2001242	regulation of intrinsic apoptotic signaling pathway	39/2214	146/14571	0.000218127	0.00397347	0.00331383	Atad5/Bax/Bclaf1/Cdkn2d/Clu/Cxcl12/Ddx3x/Dnaja1/Dnm1l/Erp29/Fbxw7/Fis1/Gpx1/Grina/Hdac2/Hif1a/Hnrnpk/Hspb1/Ivns1abp/Map2k1/Mif/Mtch2/Ndufa13/Ndufs3/Park7/Parp1/Pink1/Ptpmt1/Ralbp1/Rpl26/Rps3/Rps7/S100a8/Sod1/Sod2/Spop/Tpt1/Ubb/Vdac2	39
GO:0097470	CC	GO:0097470	ribbon synapse	11/2214	23/14571	0.000222624	0.00404509	0.00337356	Amph/Atp2a2/Bsn/Cltc/Ctbp2/Dnm1/Hspa8/Pacsin1/Pclo/Rims2/Sh3gl2	11
GO:0004857	MF	GO:0004857	enzyme inhibitor activity	59/2214	248/14571	0.000224446	0.00406788	0.00339256	Anxa2/App/Atpif1/Bin1/Birc6/Bod1l/Bst2/Camk2n1/Camk2n2/Cd55/Cdkn1b/Cdkn2d/Cst3/Cstb/Dgkz/Dynll1/Ensa/Hexim1/Hnrnpc/Hspb1/Lxn/Npm1/Oaz1/Pcsk1n/Pebp1/Phactr1/Pkib/Pkig/Ppp1r11/Ppp1r12c/Ppp1r14a/Ppp1r17/Ppp1r1b/Ppp1r2/Ppp1r35/Ppp1r9b/Prdx3/Prdx5/Prkar1a/Prnp/Ptn/Pttg1/Rpl23/Rps6ka1/Rps7/Scg5/Serpinb1a/Serpinb1b/Serpine2/Ski/Snca/Spock1/Spred2/Ten1/Tesc/Timp4/Trib2/Usp14/Xiap	59
GO:0031300	CC	GO:0031300	intrinsic component of organelle membrane	79/2214	355/14571	0.000228333	0.00412788	0.0034426	Asph/Atp6v0a1/Atp6v1g2/B2m/Calr/Chchd10/Chchd6/Clstn1/Cnr1/Coa3/Cox16/Cux1/Dnajc5/Dpm3/Emc10/Emc2/Emc4/Emc6/Emc7/Ergic3/Fis1/Fkbp8/Fundc2/H2-D1/H2-T23/Ier3ip1/Itm2b/Itpr1/Mff/Micu1/Mpc1/Mpc2/Pet100/Pink1/Ptpmt1/Rab11b/Rab14/Rab2a/Rab35/Rab3a/Rab3b/Rab3c/Rab4a/Rab5c/Rab7/Rer1/Rnf152/Scd2/Sec62/Sfxn1/Slc17a6/Slc17a7/Slc22a17/Slc25a17/Slc25a3/Slc32a1/Smdt1/Spcs1/Stx7/Syn1/Syngr1/Syp/Syt1/Syt11/Syt2/…	79
GO:0032412	BP	GO:0032412	regulation of ion transmembrane transporter activity	53/2214	217/14571	0.000229762	0.00413644	0.00344974	Ahcyl1/Akap7/Akap9/Ank2/Ank3/App/Asph/Atp1a2/Atp1b1/Atp1b2/Cacna1a/Cacnb4/Cacng2/Cacng5/Camk2d/Cdk5/Cfl1/Cnih2/Cox17/Dlg1/Fkbp1a/Fxyd1/Grin2a/Hpca/Jph3/Kcna1/Kcnab1/Kcnc1/Kif5b/Myo5a/Nedd4/Nedd4l/Neto2/Nrxn1/Park7/Pde4b/Phb2/Pink1/Plcb1/Ppp2ca/Prnp/Prrt1/Rasgrf1/Reln/Rph3a/Scn1b/Scn2b/Sln/Sumo1/Tesc/Vamp2/Ywhae/Ywhah	53
GO:0021680	BP	GO:0021680	cerebellar Purkinje cell layer development	14/2214	34/14571	0.000229963	0.00413644	0.00344974	Aars/Agtpbp1/Atp2b2/Cacna1a/Cend1/Faim2/Herc1/Myh10/Nfix/Psap/Rora/Slc25a46/Sptbn2/Uqcrq	14
GO:0010608	BP	GO:0010608	posttranscriptional regulation of gene expression	89/2214	410/14571	0.000234282	0.00420357	0.00350573	Aars/Abcf1/Aplp1/App/Bag1/Barhl2/Calr/Caprin1/Cdc37/Ckap5/Cnbp/Cnot6/Coa3/Cpeb4/Cyfip1/Ddx25/Ddx39b/Ddx3x/Ddx5/Dhx9/Dph3/Eef2/Eif2b2/Eif3c/Eif3k/Eif4e/Eif4e2/Eif4g1/Eif4g2/Eif4g3/Eif5/Eif5a/Eif5b/Eif6/Elavl4/Fus/Hnrnpa0/Hnrnpa2b1/Hnrnpc/Hnrnpd/Hnrnpl/Hnrnpm/Hnrnpr/Hnrnpu/Jmjd4/Khdrbs1/Map2k1/Mapk1/Matr3/Mecp2/Mrpl13/Ncl/Ncor1/Neurl1a/Ngrn/Npm1/Paip2/Pcbp4/Pink1/Pkm/Polr2d/Polr2g/Ppp1ca/Ppp1r15b/P…	89
GO:0060590	MF	GO:0060590	ATPase regulator activity	15/2214	38/14571	0.000242107	0.0043223	0.00360475	Ahsa1/Atp1b1/Atp1b2/Atpif1/Bag1/Dnaja1/Dnaja2/Dnajb6/Dnajc15/Grpel1/Grpel2/Pfn1/Rab3a/Rab4a/Rab6a	15
GO:0099590	BP	GO:0099590	neurotransmitter receptor internalization	15/2214	38/14571	0.000242107	0.0043223	0.00360475	Ap2m1/Cacng2/Cacng5/Caly/Dnm1/Hpca/Iqsec1/Nedd4/Pacsin1/Pip5k1c/Ppp3r1/Snap25/Syne1/Synj1/Usp46	15
GO:0032590	CC	GO:0032590	dendrite membrane	16/2214	42/14571	0.000246236	0.00438018	0.00365303	Atf4/Atp2b1/Gabarapl1/Gabra1/Gabra6/Gria1/Grin1/Hpca/Kcnc1/Kcnc3/Kcnc4/Lamp5/Palm/Ppp1r9b/Slc12a5/Thy1	16
GO:0048306	MF	GO:0048306	calcium-dependent protein binding	24/2214	76/14571	0.000246573	0.00438018	0.00365303	Anxa2/Calm1/Calm2/Calm3/Cplx2/Ddx5/Hnrnpm/Mgp/Myo5a/Nrxn1/Pdcd6/Pef1/S100a10/S100a11/S100a8/S100b/Snap25/Sntn/Stmn2/Syn1/Syn2/Syt1/Vamp2/Vldlr	24
GO:0043112	BP	GO:0043112	receptor metabolic process	47/2214	187/14571	0.000252061	0.00446659	0.00372509	Ahi1/Anxa2/Ap1ar/Ap2m1/Apoe/App/Arf1/Cacng2/Cacng5/Caly/Cd63/Cd81/Cd9/Cdk5/Cltc/Cnpy2/Dnm1/Flot1/Gprasp1/Grb2/Gria1/Gria2/Hdac2/Hif1a/Hnrnpk/Hpca/Iqsec1/Lrpap1/Mkln1/Napb/Nedd4/Nsf/Nsg1/Pacsin1/Pip5k1c/Plekhj1/Ppp3r1/Rab11b/Ramp1/Sh3gl2/Snap25/Snca/Syne1/Synj1/Tfrc/Ubqln2/Usp46	47
GO:1903203	BP	GO:1903203	regulation of oxidative stress-induced neuron death	12/2214	27/14571	0.000273625	0.004826	0.00402483	App/Atf4/Ctnnb1/Fbxw7/Hif1a/Ncoa7/Oxr1/Park7/Parp1/Pink1/Ralbp1/Slc7a11	12
GO:0021692	BP	GO:0021692	cerebellar Purkinje cell layer morphogenesis	10/2214	20/14571	0.000273691	0.004826	0.00402483	Agtpbp1/Atp2b2/Cacna1a/Cend1/Faim2/Herc1/Psap/Rora/Slc25a46/Sptbn2	10
GO:0090316	BP	GO:0090316	positive regulation of intracellular protein transport	36/2214	133/14571	0.000283412	0.00498513	0.00415754	Ank3/Arpc2/Asph/Camk1/Camk4/Cd81/Cdc42/Cdk5/Fbxw7/Fis1/Gsk3b/Hpca/Hsp90aa1/Hsp90ab1/Kif5b/Mapk1/Mtcl1/Myo1c/Oaz1/Pak1/Pdcd10/Pdcd5/Pik3r1/Pik3r2/Prkcd/Prnp/Ptpn22/Ran/Rufy3/Sar1b/Tardbp/Tomm7/Tpr/Vamp2/Ywhae/Zic1	36
GO:0099106	MF	GO:0099106	ion channel regulator activity	28/2214	95/14571	0.00028953	0.00508026	0.00423688	Akap9/Ank2/Camk2d/Dlg1/Dpp6/Ensa/Fxyd1/Gnb2/Itpr1/Kcnab1/Kcnip1/Kcnip4/Lynx1/Nedd4/Nedd4l/Nrxn1/Nrxn2/Nrxn3/Phpt1/Prkcb/Prkcz/Scn1b/Stx7/Sumo1/Tspan13/Vamp8/Vti1b/Ywhae	28
GO:0034703	CC	GO:0034703	cation channel complex	45/2214	178/14571	0.000293546	0.00513813	0.00428514	Abhd12/Atp5g1/Atp5g3/Cacna1a/Cacnb4/Cacng2/Cacng5/Calm1/Calm2/Calm3/Cnih2/Cntnap2/Dlgap3/Dpp6/Eps8/Gria1/Gria2/Gria4/Grin1/Grin2a/Kcna1/Kcnab1/Kcnc1/Kcnc3/Kcnc4/Kcnd2/Kcnip1/Kcnip4/Kcnj3/Kcnk1/Kcnma1/Micu1/Micu3/Nrn1/Olfm1/Olfm3/Pde4b/Scn1b/Scn2b/Smdt1/Snap25/Sumo1/Trpc3/Unc80/Vamp2	45
GO:0043467	BP	GO:0043467	regulation of generation of precursor metabolites and energy	32/2214	114/14571	0.000297885	0.00520137	0.00433788	App/Cisd1/Cox17/Cox7a1/Cox7a2/Cox7a2l/Dnajc15/Eif6/Epm2aip1/Gadd45gip1/Gpd1/Hif1a/Hmgb1/Igf2/Irs2/Mif/Mtch2/Ncor1/Ogt/Park7/Pgk1/Phb2/Pink1/Pomc/Ppp1ca/Ppp1cb/Slc25a33/Slc4a4/Uqcc2/Vcp/Zbtb20/Zbtb7a	32
GO:0014046	BP	GO:0014046	dopamine secretion	13/2214	31/14571	0.000309155	0.00537195	0.00448014	Cnr1/Cxcl12/Gabbr1/Pcp4/Pink1/Prkcb/Rab3a/Snca/Syt1/Syt11/Syt13/Syt2/Syt4	13
GO:0014059	BP	GO:0014059	regulation of dopamine secretion	13/2214	31/14571	0.000309155	0.00537195	0.00448014	Cnr1/Cxcl12/Gabbr1/Pcp4/Pink1/Prkcb/Rab3a/Snca/Syt1/Syt11/Syt13/Syt2/Syt4	13
GO:0021587	BP	GO:0021587	cerebellum morphogenesis	18/2214	51/14571	0.000314846	0.00545759	0.00455157	Agtpbp1/Atp2b2/Cacna1a/Cbln1/Cdk5/Cend1/Dab1/Faim2/Grid2/Herc1/Map2k1/Nfix/Nrxn1/Psap/Rora/Serpine2/Slc25a46/Sptbn2	18
GO:0001678	BP	GO:0001678	cellular glucose homeostasis	34/2214	124/14571	0.000317924	0.00549762	0.00458495	Aqp4/Camk2n1/Ccdc186/Cdk16/Dynll1/Gpx1/Hif1a/Jagn1/Kif5b/Klf7/Lrp1/Mpc2/Neurod1/Nrxn1/Nucks1/Ogt/Oxct1/Phpt1/Pik3r1/Pik3r2/Ppp2ca/Ppp3ca/Ppp3cb/Prkce/Ptpmt1/Rab11b/Rac1/Smarcb1/Stxbp3/Sybu/Tiam1/Tra2b/Vsnl1/Zbtb20	34
GO:0021702	BP	GO:0021702	cerebellar Purkinje cell differentiation	9/2214	17/14571	0.000322889	0.00555664	0.00463417	Agtpbp1/Atp2b2/Cacna1a/Cend1/Faim2/Herc1/Psap/Rora/Slc25a46	9
GO:0042744	BP	GO:0042744	hydrogen peroxide catabolic process	9/2214	17/14571	0.000322889	0.00555664	0.00463417	Gpx1/Prdx1/Prdx2/Prdx3/Prdx4/Prdx5/Prdx6/Snca/Txnrd1	9
GO:0021695	BP	GO:0021695	cerebellar cortex development	21/2214	64/14571	0.000329084	0.00564967	0.00471176	Aars/Agtpbp1/Atp2b2/Cacna1a/Cbln1/Cdk5/Cend1/Faim2/Grid2/Herc1/Map2k1/Myh10/Neurod2/Nfix/Nrxn1/Psap/Rora/Serpine2/Slc25a46/Sptbn2/Uqcrq	21
GO:0030544	MF	GO:0030544	Hsp70 protein binding	16/2214	43/14571	0.000337363	0.00577795	0.00481875	Bax/Cd24a/Cdkn1b/Creb1/Dnaja1/Dnajb14/Dnajc8/Fgf1/Fkbp1a/Gpr37/Rps3/Snca/St13/Stip1/Stub1/Tfrc	16
GO:0097193	BP	GO:0097193	intrinsic apoptotic signaling pathway	60/2214	257/14571	0.000340112	0.00580408	0.00484053	Aldh2/Arl6ip5/Atad5/Atf4/Bax/Bclaf1/Cdip1/Cdkn2d/Chek2/Clu/Crip1/Cxcl12/Dab2ip/Ddx3x/Ddx5/Dnaja1/Dnm1l/Erp29/Fbxw7/Fis1/Gpx1/Grina/Gsk3b/Hdac2/Hif1a/Hint1/Hnrnpk/Hspb1/Itpr1/Ivns1abp/Map2k1/Mapt/Mif/Mllt11/Mtch2/Ndufa13/Ndufs3/Park7/Parp1/Pdcd10/Pdk2/Pik3r1/Pink1/Polb/Ptpmt1/Ralbp1/Rpl26/Rps27l/Rps3/Rps7/S100a8/Snw1/Sod1/Sod2/Spop/Stk25/Tpt1/Ubb/Ube2k/Vdac2	60
GO:0071326	BP	GO:0071326	cellular response to monosaccharide stimulus	31/2214	110/14571	0.00034051	0.00580408	0.00484053	Aqp4/Camk2n1/Ccdc186/Cdk16/Dynll1/Gpx1/Hif1a/Jagn1/Kif5b/Klf7/Lrp1/Mpc2/Neurod1/Nrxn1/Ogt/Oxct1/Phpt1/Plcb1/Ppp2ca/Ppp3ca/Ppp3cb/Prkce/Ptpmt1/Rab11b/Rac1/Smarcb1/Sybu/Tiam1/Tra2b/Vsnl1/Zbtb20	31
GO:0005751	CC	GO:0005751	mitochondrial respiratory chain complex IV	7/2214	11/14571	0.00034728	0.00586362	0.0048902	Cox4i1/Cox5a/Cox6a1/Cox7c/Ndufa4/Uqcrc2/Uqcrfs1	7
GO:0030007	BP	GO:0030007	cellular potassium ion homeostasis	7/2214	11/14571	0.00034728	0.00586362	0.0048902	Atp1a1/Atp1a2/Atp1a3/Atp1b1/Atp1b2/Camk2d/Kcnma1	7
GO:0031630	BP	GO:0031630	regulation of synaptic vesicle fusion to presynaptic active zone membrane	7/2214	11/14571	0.00034728	0.00586362	0.0048902	Cplx1/Cplx2/Prrt2/Rab3a/Syt1/Syt2/Vamp1	7
GO:0036376	BP	GO:0036376	sodium ion export across plasma membrane	7/2214	11/14571	0.00034728	0.00586362	0.0048902	Atp1a1/Atp1a2/Atp1a3/Atp1b1/Atp1b2/Fxyd1/Slc4a4	7
GO:0002020	MF	GO:0002020	protease binding	32/2214	115/14571	0.000353574	0.00595585	0.00496711	Adrm1/Aldoa/Anxa2/Atp5a1/Atp9a/Bfar/Bin1/Chl1/Cltc/Cntnap2/Col1a2/Cst3/Cstb/Ddt/F3/Flot1/Gsk3b/Hspd1/Lrp1/Mbp/Mif/Ndufs7/Ntrk2/Park7/Pink1/Prnp/Psap/Sumo1/Timp4/Ubc/Vcp/Xiap	32
GO:0001671	MF	GO:0001671	ATPase activator activity	11/2214	24/14571	0.000354818	0.00596278	0.00497289	Ahsa1/Atp1b1/Atp1b2/Dnaja1/Dnaja2/Dnajb6/Dnajc15/Grpel1/Rab3a/Rab4a/Rab6a	11
GO:0019896	BP	GO:0019896	axonal transport of mitochondrion	8/2214	14/14571	0.000356063	0.00596338	0.00497339	Actr10/Agtpbp1/Fez1/Hif1a/Nefl/Sybu/Trak1/Uchl1	8
GO:0050885	BP	GO:0050885	neuromuscular process controlling balance	20/2214	60/14571	0.000358186	0.00596338	0.00497339	Aars/Aplp2/App/Atp2b2/Cacna1a/Camk2b/Camta1/Cntnap1/Herc1/Jph3/Jph4/Kcnma1/Myh10/Myo5a/Nefl/Nrxn1/Pafah1b1/Psap/Rbfox1/Slc1a3	20
GO:0060999	BP	GO:0060999	positive regulation of dendritic spine development	20/2214	60/14571	0.000358186	0.00596338	0.00497339	Actr2/Apoe/Arf1/Camk1/Camk2b/Caprin1/Cdkl5/Cfl1/Dnm1l/Eif4g2/Hnrnpk/Itpka/Itsn1/Mecp2/Neurl1a/Pafah1b1/Palm/Rac1/Reln/Tiam1	20
GO:0097479	BP	GO:0097479	synaptic vesicle localization	20/2214	60/14571	0.000358186	0.00596338	0.00497339	Arf1/Bloc1s1/Cdk5/Cnih2/Ctnnb1/Dnm1/Kif5a/Kif5b/Kif5c/Lin7a/Map2/Nrxn1/Pclo/Rab3a/Snca/Syn1/Syn2/Syndig1/Synj1/Syt4	20
GO:0099175	BP	GO:0099175	regulation of postsynapse organization	34/2214	125/14571	0.00037402	0.00621255	0.0051812	Abi2/Actr2/Apoe/App/Camk2b/Caprin1/Cbln1/Cdk5/Cdkl5/Cfl1/Chmp4b/Dnm1l/Gap43/Grid2/Grin1/Hnrnpk/Hspa8/Itpka/Kif1a/Lrfn1/Lzts3/Nptx1/Nrcam/Nrxn1/Pafah1b1/Prnp/Ptn/Rapgef4/Reln/Rheb/Slc7a11/Srcin1/Tiam1/Ube3a	34
GO:0006898	BP	GO:0006898	receptor-mediated endocytosis	52/2214	216/14571	0.000380188	0.00630038	0.00525445	Ahi1/Anxa2/Ap2a2/Ap2m1/Apoe/App/Arf1/Atp5b/B2m/Bicd1/Cacng2/Cacng5/Caly/Cd63/Cd81/Cd9/Clta/Cltc/Clu/Dnm1/Flot1/Grb2/Gria1/Gria2/Hnrnpk/Hpca/Ifitm3/Iqsec1/Itsn1/Lrp1/Lrpap1/Mkln1/Napb/Nedd4/Nsf/Pacsin1/Pip5k1c/Ppp3r1/Ramp1/Sgip1/Sh3gl2/Snap25/Snca/Snx17/Syne1/Synj1/Syt11/Tfrc/Trf/Ubqln2/Usp46/Vldlr	52
GO:0005938	CC	GO:0005938	cell cortex	59/2214	253/14571	0.000391203	0.00645305	0.00538178	Actb/Actr2/Add3/Ank1/Anln/Anxa2/Asph/Bsn/Calb1/Calb2/Cap2/Capza2/Capzb/Cfl1/Clta/Coro1a/Ctbp1/Ctbp2/Ctnnb1/Dctn1/Eef1a1/Eno1/Eno2/Eps8/Erc1/Ermn/Exoc7/Flot1/Gad1/Gnai1/Gsn/Hnrnpk/Map2k1/Mapre1/Marcks/Med28/Mkln1/Mobp/Myh10/Ncl/Pafah1b1/Pard6a/Pclo/Pdlim2/Pfn1/Ppp1r9b/Prkcb/Prkcz/Pvalb/Rac1/Rims1/Rims2/Rims3/Sh3bp1/Snca/Sptan1/Sptbn2/Unc13c/Usp2	59
GO:0043270	BP	GO:0043270	positive regulation of ion transport	59/2214	253/14571	0.000391203	0.00645305	0.00538178	Acsl6/Ahcyl1/Akap7/Akap9/Ank2/Ank3/Apoe/Arf1/Asph/Atf4/Atp1b1/Atp1b2/Atp2b1/Atp2b2/Bax/Cacnb4/Cacng2/Cck/Cdk5/Cfl1/Cntn1/Cox17/Cxcl12/Dbi/Dlg1/Dpp6/Fabp3/Fxyd1/G6pdx/Gabbr1/Gjc2/Gnas/Grin1/Itpr1/Kcna1/Kcnc1/Kif5b/Mif/Nedd4l/Park7/Pcp4/Pink1/Plcb1/Plp1/Prkcd/Rab3b/Reln/Scn1b/Slc25a4/Slc6a1/Snca/Stxbp1/Sumo1/Syt1/Syt4/Tesc/Thy1/Trpc3/Vamp8	59
GO:0043266	BP	GO:0043266	regulation of potassium ion transport	27/2214	92/14571	0.000397513	0.00654205	0.005456	Akap7/Akap9/Ank2/Ank3/Atf4/Atp1b1/Atp1b2/Bin1/Cd63/Dlg1/Dpp6/Gnaq/Kcna1/Kcnab1/Kcnc1/Kcnip1/Kcnip4/Kif5b/Mif/Nedd4l/Neto2/Plcb4/Prnp/Rgs4/Sumo1/Vamp2/Ywhae	27
GO:0051047	BP	GO:0051047	positive regulation of secretion	69/2214	307/14571	0.000411586	0.00671936	0.00560387	Acsl3/Aimp1/Apbb1/Arf1/Arhgef7/Atp6ap1/Bsg/Cadps2/Camk2n1/Cck/Cdk5/Chmp2a/Creb1/Crtam/Cxcl12/Dnm1l/Dynll1/Ednrb/Erc1/Exph5/Gabbr1/Gja1/Glud1/Glul/Gpi1/H2-T23/Hif1a/Il33/Irs2/Itsn1/Kif5b/Lrp1/Map1lc3b/Mif/Mpc2/Myh10/Nnat/Oxct1/Pard6a/Pcp4/Pfkm/Phpt1/Pink1/Ppia/Ppp3cb/Prkce/Prrt2/Rab3a/Rab7/Rac1/Rapgef4/Rbp4/Rgcc/Rims1/S100a8/Sdc4/Slc6a1/Snap25/Snca/Spp1/Stx1b/Stxbp1/Sybu/Syt1/Syt2/Syt4/Vamp8/Vsnl1…	69
GO:0007007	BP	GO:0007007	inner mitochondrial membrane organization	12/2214	28/14571	0.000413047	0.00671936	0.00560387	Bax/Chchd10/Chchd6/Letm1/Ndufa13/Pink1/Romo1/Samm50/Timm10/Timm13/Timm9/Uqcc3	12
GO:0031112	BP	GO:0031112	positive regulation of microtubule polymerization or depolymerization	12/2214	28/14571	0.000413047	0.00671936	0.00560387	Cdkn1b/Ckap5/Clip1/Dctn1/Map1b/Mapre1/Mapt/Mecp2/Pak1/Rac1/Rps3/Stmn2	12
GO:0036475	BP	GO:0036475	neuron death in response to oxidative stress	12/2214	28/14571	0.000413047	0.00671936	0.00560387	App/Atf4/Ctnnb1/Fbxw7/Hif1a/Ncoa7/Oxr1/Park7/Parp1/Pink1/Ralbp1/Slc7a11	12
GO:0001540	MF	GO:0001540	amyloid-beta binding	18/2214	52/14571	0.000413918	0.00671936	0.00560387	Apba2/Apbb1/Apoe/Atp1a3/Clstn1/Clu/Cryab/Cst3/Dlgap3/Fbxo2/Gria1/Gria2/Grin1/Itm2b/Itm2c/Olfm1/Prnp/Tm2d1	18
GO:0015800	BP	GO:0015800	acidic amino acid transport	18/2214	52/14571	0.000413918	0.00671936	0.00560387	Arl6ip5/Bdnf/Cck/Gabbr1/Gja1/Kcnj10/Ntrk2/Pak1/Slc17a7/Slc1a2/Slc1a3/Slc1a6/Slc25a18/Slc6a1/Slc7a11/Snca/Stxbp1/Syt4	18
GO:1903201	BP	GO:1903201	regulation of oxidative stress-induced cell death	21/2214	65/14571	0.000417447	0.00676131	0.00563886	App/Atf4/Ctnnb1/Endog/Fbxw7/Gpr37/Gpr37l1/Gpx1/Hif1a/Hspb1/Ncoa7/Oxr1/Park7/Parp1/Pink1/Psap/Ralbp1/Slc7a11/Sod1/Sod2/Txn1	21
GO:0014013	BP	GO:0014013	regulation of gliogenesis	35/2214	131/14571	0.000445893	0.00720575	0.00600951	Aspa/Atp1b2/Bag1/Bin1/Creb1/Ctnnb1/Dab1/Enpp2/Fgfr3/Fubp1/Gfap/Gjc2/Gpr37l1/Grin1/Hdac2/Id2/Id4/Lrp1/Mag/Mecp2/Opalin/Prmt5/Prpf19/Ptn/Ptprz1/Rheb/Rnf112/Serpine2/Ski/Sox10/Synj1/Tiam1/Tmem98/Trf/Vim	35
GO:0090150	BP	GO:0090150	establishment of protein localization to membrane	50/2214	207/14571	0.000448721	0.00722021	0.00602158	Acsl3/Ank3/Arpc2/Bax/Cacng2/Cdk5/Chmp4b/Clip1/Clstn1/Cplx1/Fis1/Gdi1/Golga7b/Gorasp2/Hpca/Hsp90aa1/Mal/Mtch2/Mtcl1/Myo1c/Naca/Ndufa13/Nsf/Nsg1/Ogt/Pak1/Pdcd5/Prnp/Rab11b/Romo1/Rtp4/Samm50/Sec61a1/Sec61b/Sec61g/Sec62/Sgta/Sgtb/Snap25/Snap47/Srp14/Srp19/Stx1b/Timm10/Timm13/Timm9/Tomm22/Tomm40/Vamp2/Yif1b	50
GO:0031338	BP	GO:0031338	regulation of vesicle fusion	13/2214	32/14571	0.000448805	0.00722021	0.00602158	Anxa2/Coro1a/Cplx1/Cplx2/Kif5b/Prrt2/Rab3a/Snca/Stxbp1/Syt1/Syt2/Syt4/Vamp1	13
GO:0072593	BP	GO:0072593	reactive oxygen species metabolic process	54/2214	228/14571	0.000454708	0.00729878	0.0060871	Aatf/Aldh2/App/Atp5g1/Atpif1/Cd47/Clu/Cryab/Cycs/Ddah1/Ddah2/Dynll1/Eef1a1/Eif5a/Eif6/G6pdx/Gadd45a/Gbf1/Gpx1/Grb2/Grin1/Hif1a/Hsp90aa1/Hspd1/Mapt/Mpv17/Ndufa13/Ndufc2/Ndufs3/Ndufs4/Ogt/Park7/Pink1/Prdx1/Prdx2/Prdx3/Prdx4/Prdx5/Prdx6/Prkcd/Rac1/Rock2/Romo1/Rora/Sesn1/Sirpa/Slc25a33/Snca/Sod1/Sod2/Spr/Tusc2/Txnrd1/Vdac1	54
GO:0034605	BP	GO:0034605	cellular response to heat	16/2214	44/14571	0.000456136	0.00730532	0.00609256	Arpp21/Dhx9/Fgf1/Hsbp1/Hsp90aa1/Hsp90ab1/Ier5/Mapt/Pdcd6/Polr2d/Rbbp7/Stub1/Sumo1/Tpr/Vcp/Ywhae	16
GO:0042255	BP	GO:0042255	ribosome assembly	20/2214	61/14571	0.000457767	0.00731507	0.00610069	Ddx3x/Eif6/Mrpl11/Mrpl20/Mrps11/Mrps7/Rpl12/Rpl3/Rpl38/Rpl6/Rplp0/Rps10/Rps14/Rps15/Rps19/Rps2/Rps25/Rps27l/Rps28/Rps5	20
GO:0071333	BP	GO:0071333	cellular response to glucose stimulus	30/2214	107/14571	0.000463292	0.00738688	0.00616057	Aqp4/Camk2n1/Ccdc186/Cdk16/Dynll1/Gpx1/Hif1a/Jagn1/Kif5b/Klf7/Lrp1/Mpc2/Neurod1/Nrxn1/Ogt/Oxct1/Phpt1/Ppp2ca/Ppp3ca/Ppp3cb/Prkce/Ptpmt1/Rab11b/Rac1/Smarcb1/Sybu/Tiam1/Tra2b/Vsnl1/Zbtb20	30
GO:0015872	BP	GO:0015872	dopamine transport	15/2214	40/14571	0.000466434	0.00740138	0.00617266	Cnr1/Cxcl12/Gabbr1/Park7/Pcp4/Pink1/Prkcb/Rab3a/Rab3b/Snca/Syt1/Syt11/Syt13/Syt2/Syt4	15
GO:0016601	BP	GO:0016601	Rac protein signal transduction	15/2214	40/14571	0.000466434	0.00740138	0.00617266	Abi2/Brk1/Camk2d/Cyfip1/Elmo1/Eps8/Eps8l2/Nckap1/Nisch/Ogt/Rac1/Rasgrf1/Sh3bp1/Stmn3/Tiam1	15
GO:0006813	BP	GO:0006813	potassium ion transport	48/2214	197/14571	0.000468715	0.00740138	0.00617266	Akap7/Akap9/Ank2/Ank3/Atf4/Atp1a1/Atp1a2/Atp1a3/Atp1b1/Atp1b2/Bin1/Cd63/Cdkn1b/Dlg1/Dpp6/Fxyd1/Gnaq/Kcna1/Kcnab1/Kcnc1/Kcnc3/Kcnc4/Kcnd2/Kcnip1/Kcnip4/Kcnj10/Kcnj12/Kcnj3/Kcnk1/Kcnk10/Kcnk3/Kcnma1/Kcnt1/Kif5b/Mif/Nedd4l/Neto2/Nsf/Plcb4/Prnp/Rgs4/Slc12a5/Slc12a6/Slc1a3/Slc24a2/Sumo1/Vamp2/Ywhae	48
GO:0014015	BP	GO:0014015	positive regulation of gliogenesis	24/2214	79/14571	0.000469371	0.00740138	0.00617266	Aspa/Bag1/Bin1/Enpp2/Fubp1/Gfap/Gjc2/Grin1/Hdac2/Id2/Lrp1/Mag/Prmt5/Prpf19/Ptn/Ptprz1/Rheb/Rnf112/Serpine2/Sox10/Synj1/Tiam1/Trf/Vim	24
GO:0031110	BP	GO:0031110	regulation of microtubule polymerization or depolymerization	24/2214	79/14571	0.000469371	0.00740138	0.00617266	Camsap2/Capzb/Cdkn1b/Ckap5/Clip1/Clip3/Dctn1/Fkbp4/Inpp5j/Map1a/Map1b/Map2/Mapre1/Mapre2/Mapre3/Mapt/Mecp2/Pak1/Rac1/Rps3/Snca/Stmn2/Stmn3/Tubb4a	24
GO:0046785	BP	GO:0046785	microtubule polymerization	22/2214	70/14571	0.000473971	0.0074575	0.00621947	Camsap2/Capzb/Cdkn1b/Ckap5/Clip1/Clip3/Dctn1/Fkbp4/Inpp5j/Map1b/Map2/Mapre1/Mapre3/Mapt/Mecp2/Pak1/Rac1/Rps3/Snca/Stmn2/Tubb4a/Tubg1	22
GO:0060998	BP	GO:0060998	regulation of dendritic spine development	27/2214	93/14571	0.000480297	0.00754045	0.00628865	Abi2/Actr2/Apoe/Arf1/Camk1/Camk2b/Caprin1/Cdk5/Cdkl5/Cfl1/Dnm1l/Eif4g2/Hdac2/Hnrnpk/Itpka/Itsn1/Kif1a/Lzts3/Mecp2/Neurl1a/Pafah1b1/Palm/Rac1/Reln/Srcin1/Tiam1/Ube3a	27
GO:0099634	CC	GO:0099634	postsynaptic specialization membrane	33/2214	122/14571	0.000504448	0.00790228	0.00659042	Adcy1/Akap9/Atp2b2/Cacng2/Cacng5/Clstn1/Cnih2/Cnksr2/Dlg1/Efnb3/Gabra1/Gabra6/Glra1/Gria1/Gria2/Gria4/Grid2/Grin1/Grin2a/Hspa8/Hspb1/Kcnd2/Lrfn1/Lrrc4/Lrrtm3/Nrcam/Pacsin1/Prrt1/Ptprz1/Rgs7bp/Slitrk3/Syndig1/Tiam1	33
GO:0031970	CC	GO:0031970	organelle envelope lumen	25/2214	84/14571	0.000509505	0.00796408	0.00664195	App/Arl2bp/Bloc1s1/Cacybp/Chchd10/Chchd2/Cox17/Cox19/Cycs/Gatm/Micu1/Ndufa8/Ndufb7/Park7/Pink1/Snca/Sod1/Stoml2/Timm10/Timm10b/Timm13/Timm8b/Timm9/Tubb5/Uqcc2	25
GO:0000422	BP	GO:0000422	autophagy of mitochondrion	21/2214	66/14571	0.000525786	0.00818282	0.00682438	Atpif1/Cdc37/Cisd2/Dnm1l/Fbxw7/Fis1/Fundc2/Gabarap/Gabarapl1/Gabarapl2/Hif1a/Huwe1/Map1lc3a/Map1lc3b/Phb2/Pink1/Slc25a46/Sqstm1/Tomm7/Vdac1/Wipi2	21
GO:0061726	BP	GO:0061726	mitochondrion disassembly	21/2214	66/14571	0.000525786	0.00818282	0.00682438	Atpif1/Cdc37/Cisd2/Dnm1l/Fbxw7/Fis1/Fundc2/Gabarap/Gabarapl1/Gabarapl2/Hif1a/Huwe1/Map1lc3a/Map1lc3b/Phb2/Pink1/Slc25a46/Sqstm1/Tomm7/Vdac1/Wipi2	21
GO:0002183	BP	GO:0002183	cytoplasmic translational initiation	11/2214	25/14571	0.000547118	0.00847796	0.00707052	Eif2s2/Eif3a/Eif3i/Eif3m/Eif4a1/Eif4a2/Eif4h/Eif5/Rpl13a/Rps2/Ythdf2	11
GO:0031116	BP	GO:0031116	positive regulation of microtubule polymerization	11/2214	25/14571	0.000547118	0.00847796	0.00707052	Cdkn1b/Ckap5/Clip1/Dctn1/Map1b/Mapre1/Mapt/Mecp2/Pak1/Rac1/Rps3	11
GO:0033157	BP	GO:0033157	regulation of intracellular protein transport	51/2214	214/14571	0.0005534	0.00855678	0.00713626	Ank3/Apod/Arpc2/Asph/Atpif1/Camk1/Camk4/Cd81/Cdc42/Cdk5/Erlec1/Fbxw7/Fis1/Gcc2/Gdi1/Gsk3b/Hpca/Hsp90aa1/Hsp90ab1/Iws1/Kif5b/Mapk1/Mtcl1/Myo1c/Oaz1/Ogt/Pak1/Park7/Pdcd10/Pdcd5/Pik3r1/Pik3r2/Pink1/Pkig/Ppp2ca/Prkcd/Prnp/Ptpn22/Ran/Rufy3/Sar1b/Snx3/Tardbp/Thoc2/Tomm7/Tpr/Txn1/Uhmk1/Vamp2/Ywhae/Zic1	51
GO:0072521	BP	GO:0072521	purine-containing compound metabolic process	73/2214	332/14571	0.000558653	0.00858691	0.00716139	Acat1/Acot7/Acsl3/Acsl6/Adcy1/Ak1/Ak7/Ak9/Aldoa/Aldoc/App/Atp2b2/Atp5a1/Atp5b/Atp5c1/Atp5d/Atp5e/Atp5g1/Atp5g3/Atp5h/Atp5j/Atp5j2/Atp5k/Atp5l/Atp5o/Cacnb4/Cox5b/Cyc1/Dld/Eif6/Eno1/Eno2/Gpd1/Gpi1/Guk1/Hif1a/Hint1/Hpca/Hprt/Icmt/Itpa/Map2k1/Mif/Mpc1/Mpc2/Mtch2/Ncor1/Ndufc2/Nme1/Nme2/Nudt4/Oasl2/Ogt/Parp1/Pcmt1/Pdhx/Pdk2/Pfkm/Pfkp/Pgk1/Pkm/Ran/Rora/Slc4a4/Snca/Stoml2/Sucla2/Suclg1/Tpi1/Uqcc3/Vcp/Zbt…	73
GO:0021694	BP	GO:0021694	cerebellar Purkinje cell layer formation	9/2214	18/14571	0.000558947	0.00858691	0.00716139	Agtpbp1/Atp2b2/Cacna1a/Cend1/Faim2/Herc1/Psap/Rora/Slc25a46	9
GO:0051131	BP	GO:0051131	chaperone-mediated protein complex assembly	9/2214	18/14571	0.000558947	0.00858691	0.00716139	Cct2/Clu/Hopx/Hsp90aa1/Hsp90ab1/Mkks/Psmg2/Ptges3/Stub1	9
GO:0071322	BP	GO:0071322	cellular response to carbohydrate stimulus	32/2214	118/14571	0.000579951	0.00888033	0.0074061	Aqp4/Camk2n1/Ccdc186/Cdk16/Dynll1/Gpx1/Hif1a/Jagn1/Kif5b/Klf7/Lrp1/Mpc2/Neurod1/Nrxn1/Ogt/Oxct1/Phpt1/Plcb1/Ppp2ca/Ppp3ca/Ppp3cb/Prkcb/Prkce/Ptpmt1/Rab11b/Rac1/Smarcb1/Sybu/Tiam1/Tra2b/Vsnl1/Zbtb20	32
GO:0099601	BP	GO:0099601	regulation of neurotransmitter receptor activity	20/2214	62/14571	0.000580527	0.00888033	0.0074061	App/Cacng2/Cacng5/Cfl1/Cnih2/Dlgap1/Dlgap3/Dlgap4/Grin2a/Homer3/Lynx1/Neto2/Nptx1/Nrxn1/Park7/Pink1/Prrt1/Rasgrf1/Reln/Rph3a	20
GO:1902905	BP	GO:1902905	positive regulation of supramolecular fiber organization	42/2214	168/14571	0.00058829	0.00897989	0.00748913	Abi2/Actr2/Ap1ar/App/Arf1/Arpc1a/Arpc2/Arpc5l/Bin1/Brk1/Cd47/Cdkn1b/Cfl1/Ckap5/Clip1/Coro1a/Cyfip1/Dctn1/Dlg1/Evl/Grb2/Gsn/Id1/Map1b/Mapre1/Mapt/Mecp2/Myo1c/Nckap1/Pak1/Pfn1/Pfn2/Prkce/Rac1/Rgcc/Rock2/Rps3/S100a10/Sdc4/Stmn2/Tenm1/Tpm1	42
GO:0016247	MF	GO:0016247	channel regulator activity	33/2214	123/14571	0.000590618	0.00899624	0.00750276	Akap9/Ank2/Cacng2/Cacng5/Camk2d/Cnih2/Dlg1/Dpp6/Ensa/Fxyd1/Gnb2/Itpr1/Kcnab1/Kcnip1/Kcnip4/Lynx1/Nedd4/Nedd4l/Nrxn1/Nrxn2/Nrxn3/Phpt1/Prkcb/Prkcz/Scn1b/Scn2b/Stx7/Sumo1/Tspan13/Vamp8/Vti1b/Ywhae/Ywhah	33
GO:0051961	BP	GO:0051961	negative regulation of nervous system development	71/2214	322/14571	0.000607804	0.00917975	0.00765581	Apbb1/Apoe/App/Appl2/Atp1b2/B2m/Bdnf/Bex1/Brinp1/Calr/Cbln1/Cd24a/Cdk5/Cend1/Cpe/Crmp1/Ctnnb1/Dab1/Ddx6/Dync1i2/Ednrb/Efnb3/Eif4e/Fgfr3/Fuom/Gdi1/Gfap/Gpr37l1/Gsk3b/H2-D1/Hdac2/Hnrnpk/Id1/Id2/Id4/Inpp5j/Itm2c/Lgals1/Lrp1/Lsm1/Mag/Map2/Mecp2/Mt3/Neurod2/Ntm/Olfm1/Pafah1b1/Pbx1/Ppp3ca/Prkacb/Prpf19/Ptn/Ptprz1/Rap1gap/Rnf6/Rufy3/Ski/Sox10/Spock1/Srgap2/Stmn2/Syt4/Thoc2/Thy1/Tlx3/Tmem98/Ttc3/Ube3a/Vi…	71
GO:0005834	CC	GO:0005834	heterotrimeric G-protein complex	12/2214	29/14571	0.000607913	0.00917975	0.00765581	Gna13/Gnai1/Gnal/Gnao1/Gnaq/Gnas/Gnb1/Gnb2/Gng11/Gng13/Gng3/Gng5	12
GO:1905360	CC	GO:1905360	GTPase complex	12/2214	29/14571	0.000607913	0.00917975	0.00765581	Gna13/Gnai1/Gnal/Gnao1/Gnaq/Gnas/Gnb1/Gnb2/Gng11/Gng13/Gng3/Gng5	12
GO:0034284	BP	GO:0034284	response to monosaccharide	37/2214	143/14571	0.000608256	0.00917975	0.00765581	Aqp4/Camk2n1/Ccdc186/Cdk16/Dynll1/Eif2b2/Glul/Gpx1/Hif1a/Irs2/Jagn1/Kif5b/Klf7/Lrp1/Mpc2/Neurod1/Nnat/Nrxn1/Ogt/Oxct1/Phpt1/Plcb1/Ppp2ca/Ppp3ca/Ppp3cb/Prkce/Ptpmt1/Rab11b/Rac1/Rmi1/Smarcb1/Sybu/Tiam1/Tra2b/Vamp2/Vsnl1/Zbtb20	37
GO:0031201	CC	GO:0031201	SNARE complex	16/2214	45/14571	0.000609077	0.00917975	0.00765581	Cplx1/Cplx2/Napa/Napb/Napg/Snap25/Snap29/Snap47/Stx1b/Stx7/Syn2/Use1/Vamp1/Vamp2/Vamp8/Vti1b	16
GO:0005216	MF	GO:0005216	ion channel activity	68/2214	306/14571	0.00062733	0.009435	0.00786868	Ano3/Anxa2/Atp5a1/Atp5b/Atp5c1/Atp5d/Atp5e/Atp5g1/Atp5g3/Atp5h/Atp5j/Atp5j2/Atp5l/Atp5o/Atp6ap1/Cacna1a/Cacnb4/Cacng2/Cacng5/Cdk5/Clic1/Clic6/Cnr1/Erc1/Gabra1/Gabra6/Gabrb1/Gabrd/Glra1/Glrb/Gpm6a/Gria1/Gria2/Gria4/Grid2/Grin1/Grin2a/Itpr1/Kcna1/Kcnab1/Kcnc1/Kcnc3/Kcnc4/Kcnd2/Kcnip1/Kcnip4/Kcnj10/Kcnj12/Kcnj3/Kcnk1/Kcnk10/Kcnk3/Kcnma1/Kcnt1/Scn1b/Scn2b/Sec61a1/Slc17a7/Slc24a2/Snap25/Tmco1/Tmem63a/…	68
GO:0048259	BP	GO:0048259	regulation of receptor-mediated endocytosis	29/2214	104/14571	0.000629979	0.00945497	0.00788534	Ahi1/Anxa2/Ap2m1/App/Arf1/B2m/Bicd1/Cd63/Clu/Flot1/Hnrnpk/Hpca/Iqsec1/Lrpap1/Mkln1/Napb/Nedd4/Nsf/Pacsin1/Pip5k1c/Ppp3r1/Sgip1/Sh3gl2/Syne1/Synj1/Syt11/Trf/Ubqln2/Usp46	29
GO:1903539	BP	GO:1903539	protein localization to postsynaptic membrane	19/2214	58/14571	0.000637355	0.00952175	0.00794103	Cacng2/Cacng5/Clstn1/Cplx1/Dlg1/Gphn/Grin1/Grin2a/Gsk3b/Lgi1/Map2k1/Nptx1/Nsg1/Prkcz/Rapgef4/Snap25/Snap47/Stx1b/Vamp2	19
GO:0045047	BP	GO:0045047	protein targeting to ER	13/2214	33/14571	0.000638419	0.00952175	0.00794103	Arxes1/Arxes2/Chmp4b/Pmm1/Sec61a1/Sec61b/Sec61g/Sec62/Sgta/Sgtb/Spcs1/Srp14/Srp19	13
GO:0097386	CC	GO:0097386	glial cell projection	13/2214	33/14571	0.000638419	0.00952175	0.00794103	App/Aqp4/Atp1b2/Gfap/Gjb2/Glul/Kcnj10/Mapt/Mlc1/Pink1/Slc1a2/Slc7a11/Syt4	13
GO:0071331	BP	GO:0071331	cellular response to hexose stimulus	30/2214	109/14571	0.000650176	0.00967694	0.00807046	Aqp4/Camk2n1/Ccdc186/Cdk16/Dynll1/Gpx1/Hif1a/Jagn1/Kif5b/Klf7/Lrp1/Mpc2/Neurod1/Nrxn1/Ogt/Oxct1/Phpt1/Ppp2ca/Ppp3ca/Ppp3cb/Prkce/Ptpmt1/Rab11b/Rac1/Smarcb1/Sybu/Tiam1/Tra2b/Vsnl1/Zbtb20	30
GO:0002090	BP	GO:0002090	regulation of receptor internalization	21/2214	67/14571	0.000657727	0.00976902	0.00814726	Ahi1/Ap2m1/App/Arf1/Cd63/Flot1/Hpca/Iqsec1/Lrpap1/Mkln1/Napb/Nedd4/Nsf/Pacsin1/Pip5k1c/Ppp3r1/Sh3gl2/Syne1/Synj1/Ubqln2/Usp46	21
GO:0021681	BP	GO:0021681	cerebellar granular layer development	8/2214	15/14571	0.000661494	0.00978437	0.00816006	Atp2b2/Cbln1/Cend1/Faim2/Grid2/Nfix/Nrxn1/Serpine2	8
GO:0043278	BP	GO:0043278	response to morphine	8/2214	15/14571	0.000661494	0.00978437	0.00816006	Cnr1/Gpi1/Grin1/Ppp1r1b/Ppp1r9b/Ppp5c/Prkce/Prkcg	8
GO:0071407	BP	GO:0071407	cellular response to organic cyclic compound	79/2214	367/14571	0.000665832	0.00982823	0.00819663	Actb/Akap7/Aplp1/App/Arpc2/Atf4/Atp1a1/Atp1a2/Bdnf/Calr/Caly/Cdkn1b/Clu/Cry1/Ctnnb1/Ddx5/Dhx9/Dnaja1/Dnm1l/Eif4e/Fam107a/Fis1/Fkbp4/Flot1/Gabra1/Gabrb1/Gnai1/Gnal/Gnao1/Gnaq/Gnas/Gpd1/Hdac2/Hnrnpk/Hnrnpu/Hsp90b1/Id3/Itpr1/Kank2/Klf9/Mapk1/Mecp2/Mlc1/Ncor1/Npm1/Nsg1/Ntrk2/Pagr1a/Pak1/Palm/Park7/Parp1/Pde4b/Phb2/Plcb1/Ppp1r9b/Ppp5c/Pqbp1/Prmt5/Ptch1/Ptges3/Rgs4/Rgs8/Rnf6/Rock2/Rora/Rorc/Rwdd1/Safb/…	79
GO:1903532	BP	GO:1903532	positive regulation of secretion by cell	64/2214	285/14571	0.000669369	0.00984954	0.0082144	Aimp1/Apbb1/Arf1/Arhgef7/Atp6ap1/Bsg/Cadps2/Camk2n1/Cck/Cdk5/Chmp2a/Creb1/Crtam/Cxcl12/Dnm1l/Dynll1/Erc1/Exph5/Gabbr1/Gja1/Glud1/Glul/Gpi1/H2-T23/Hif1a/Il33/Irs2/Itsn1/Kif5b/Lrp1/Mif/Mpc2/Myh10/Nnat/Oxct1/Pard6a/Pcp4/Pfkm/Phpt1/Pink1/Ppia/Ppp3cb/Prkce/Prrt2/Rab3a/Rab7/Rac1/Rapgef4/Rbp4/Rgcc/Rims1/Sdc4/Snap25/Snca/Spp1/Stx1b/Stxbp1/Sybu/Syt1/Syt2/Syt4/Vamp8/Vsnl1/Zp3	64
GO:0048813	BP	GO:0048813	dendrite morphogenesis	42/2214	169/14571	0.000670027	0.00984954	0.0082144	Abi2/Actr2/Btbd3/Cacna1a/Camk2b/Caprin1/Cdc42/Cdk5/Cdkl5/Cfl1/Cux1/Dclk1/Dnm1l/Elavl4/Grin1/Gsk3b/Hprt/Id1/Itpka/Kif1a/Klf7/Lzts3/Nedd4/Nedd4l/Pafah1b1/Phactr1/Ppp3ca/Pqbp1/Prex2/Ptn/Ptprz1/Rac1/Reln/Rock2/Srcin1/Syne1/Taok2/Tiam1/Trak1/Ube3a/Vldlr/Ywhah	42
GO:0002793	BP	GO:0002793	positive regulation of peptide secretion	41/2214	164/14571	0.000679152	0.00996322	0.00830921	Aimp1/Apbb1/Arf1/Arhgef7/Bsg/Camk2n1/Crtam/Dnm1l/Dynll1/Exph5/Gabbr1/Gja1/Glud1/Glul/Gpi1/H2-T23/Hif1a/Il33/Irs2/Itsn1/Kif5b/Lrp1/Mif/Mpc2/Myh10/Nnat/Oxct1/Pard6a/Pfkm/Phpt1/Ppia/Ppp3cb/Prkce/Rac1/Rapgef4/Rbp4/Rgcc/S100a8/Sybu/Vamp8/Vsnl1	41
GO:1901699	BP	GO:1901699	cellular response to nitrogen compound	100/2214	485/14571	0.000687302	0.0100622	0.00839173	Actb/Adrm1/Ahcyl1/Akap7/Anxa5/Aplp1/App/Appl2/Arpc2/Atf4/Atp1a3/Atp2b1/Atp5g1/Atrx/Bag1/Bcar1/Cacna1a/Caly/Car2/Cdk5/Cfl1/Col1a2/Cpeb4/Ctnnb1/Cyfip1/Dhx9/Esrra/Fis1/Flot1/Gabra1/Gabrb1/Gja1/Glra1/Gnal/Gnao1/Gnaq/Gnas/Gpd1/Grb14/Grb2/Grin2a/Gsk3b/Hdac2/Hnrnpd/Hnrnpk/Hsp90b1/Igf2/Irs2/Itpr1/Lamtor2/Lamtor3/Lamtor5/Lrp1/Mapk1/Mecp2/Myo1c/Myo5a/Neurl1a/Npm1/Nsg1/Ntrk2/Nucks1/Ogt/Pak1/Palm/Parp1/Pde4b…	100
GO:0007006	BP	GO:0007006	mitochondrial membrane organization	27/2214	95/14571	0.000692328	0.0100711	0.00839922	Alkbh7/Atpif1/Bax/Chchd10/Chchd6/Cnp/Gsk3b/Hsp90aa1/Letm1/Mtch2/Mtfp1/Ndufa13/Pdcd5/Pink1/Romo1/Samm50/Slc25a4/Slc25a5/Snca/Them4/Timm10/Timm13/Timm9/Tomm20/Tomm22/Tomm40/Uqcc3	27
GO:0006278	BP	GO:0006278	RNA-dependent DNA biosynthetic process	18/2214	54/14571	0.00069495	0.0100711	0.00839922	Cct2/Cct3/Cct4/Cct6a/Cct7/Ctnnb1/Gnl3l/Hnrnpc/Hnrnpu/Hsp90aa1/Hsp90ab1/Mapk1/Nhp2/Nop10/Pkib/Ptges3/Rad50/Ten1	18
GO:0007004	BP	GO:0007004	telomere maintenance via telomerase	18/2214	54/14571	0.00069495	0.0100711	0.00839922	Cct2/Cct3/Cct4/Cct6a/Cct7/Ctnnb1/Gnl3l/Hnrnpc/Hnrnpu/Hsp90aa1/Hsp90ab1/Mapk1/Nhp2/Nop10/Pkib/Ptges3/Rad50/Ten1	18
GO:0014704	CC	GO:0014704	intercalated disc	18/2214	54/14571	0.00069495	0.0100711	0.00839922	Ank2/Ank3/Anxa5/Atp1a1/Atp1a2/Atp1b1/Atp2a2/Camk2d/Capzb/Ctnnb1/Dsg2/Fxyd1/Gja1/Pak1/Scn1b/Sptan1/Tmem65/Ywhah	18
GO:0021575	BP	GO:0021575	hindbrain morphogenesis	18/2214	54/14571	0.00069495	0.0100711	0.00839922	Agtpbp1/Atp2b2/Cacna1a/Cbln1/Cdk5/Cend1/Dab1/Faim2/Grid2/Herc1/Map2k1/Nfix/Nrxn1/Psap/Rora/Serpine2/Slc25a46/Sptbn2	18
GO:0032535	BP	GO:0032535	regulation of cellular component size	78/2214	362/14571	0.000696387	0.0100716	0.00839959	Abi2/Actr2/Add3/Ap1ar/Ap2m1/Apoe/Aqp4/Arf1/Arhgap5/Arpc1a/Arpc2/Arpc5l/Atp2b2/Atp5g1/Barhl2/Bdnf/Bin1/Brk1/Capza2/Capzb/Cdk5/Cdkl5/Cfl1/Coro1a/Crabp2/Creb1/Cxcl12/Cyfip1/Dlg1/Eif2b2/Eif4g2/Eps8/Evl/Gdi1/Grb2/Gsk3b/Gsn/Hp1bp3/Hsp90aa1/Hsp90ab1/Kcnma1/Lamtor5/Lrp1/Mag/Map1b/Map2/Mapt/Mgll/Mkks/Mtpn/Myo1c/Nckap1/Nefl/Nefm/Npm1/Ogt/Olfm1/Pafah1b1/Pak1/Pfn1/Pfn2/Pik3r2/Prkcd/Prkce/Rab3b/Rac1/Rnf6/Rpl4…	78
GO:0009749	BP	GO:0009749	response to glucose	36/2214	139/14571	0.000701785	0.0101088	0.00843063	Aqp4/Camk2n1/Ccdc186/Cdk16/Dynll1/Eif2b2/Glul/Gpx1/Hif1a/Irs2/Jagn1/Kif5b/Klf7/Lrp1/Mpc2/Neurod1/Nnat/Nrxn1/Ogt/Oxct1/Phpt1/Ppp2ca/Ppp3ca/Ppp3cb/Prkce/Ptpmt1/Rab11b/Rac1/Rmi1/Smarcb1/Sybu/Tiam1/Tra2b/Vamp2/Vsnl1/Zbtb20	36
GO:0051260	BP	GO:0051260	protein homooligomerization	36/2214	139/14571	0.000701785	0.0101088	0.00843063	Acot13/App/Appl2/Aqp4/Atl2/B2m/Cby1/Chmp2a/Clybl/Crtc3/Evl/G3bp2/Gls/Hprt/Kcna1/Kcnc1/Kcnc3/Kcnc4/Kcnd2/Kcnj12/Kctd12/Letm1/Lzts3/Mapt/Micu1/Mif/Pfkm/Pfkp/Prmt1/Prmt8/Prnp/Rnf112/Slc1a2/Sod2/Sycp1/Usp16	36
GO:0050750	MF	GO:0050750	low-density lipoprotein particle receptor binding	10/2214	22/14571	0.00071582	0.0102697	0.00856478	Ap2m1/Apoe/App/Cltc/Clu/Dnaja1/Hsp90b1/Lrpap1/Snx17/Syt1	10
GO:0051537	MF	GO:0051537	2 iron, 2 sulfur cluster binding	10/2214	22/14571	0.00071582	0.0102697	0.00856478	Aifm3/Cisd1/Cisd2/Cisd3/Glrx5/Isca1/Isca2/Ndufv2/Sdhb/Uqcrfs1	10
GO:0008540	CC	GO:0008540	proteasome regulatory particle, base subcomplex	7/2214	12/14571	0.000724045	0.0103462	0.00862861	Psmc1/Psmc2/Psmc3/Psmc4/Psmc5/Psmc6/Psmd2	7
GO:0044294	CC	GO:0044294	dendritic growth cone	7/2214	12/14571	0.000724045	0.0103462	0.00862861	Cdkl5/Cyfip1/Hsp90aa1/Hsp90ab1/Map2/Ptch1/Taok2	7
GO:0032592	CC	GO:0032592	integral component of mitochondrial membrane	22/2214	72/14571	0.00072905	0.010397	0.00867094	Chchd10/Chchd6/Cnr1/Coa3/Cox16/Fis1/Fundc2/Mff/Micu1/Mpc1/Mpc2/Pet100/Pink1/Ptpmt1/Sfxn1/Slc25a3/Smdt1/Timm17a/Tmem70/Tomm20/Tomm40/Uqcc3	22
GO:0000932	CC	GO:0000932	P-body	20/2214	63/14571	0.000730765	0.0104007	0.00867406	Caprin1/Ddx6/Eif4e/Kif5a/Lsm1/Lsm4/Lsm6/Pnrc2/Polr2d/Polr2g/Psma2/Psma4/Psma6/Psmc2/Psmc3/Sqstm1/Syne1/Tnrc6a/Top1/Ythdf2	20
GO:0098797	CC	GO:0098797	plasma membrane protein complex	92/2214	441/14571	0.000748798	0.0106362	0.00887047	Abhd12/Ap2a2/Ap2m1/Ap2s1/Atp1a1/Atp1a2/Atp1a3/Atp1b1/Atp1b2/Atp6ap1/Atp6ap1l/Atp6v0d1/B2m/Cacna1a/Cacnb4/Cacng2/Cacng5/Calm1/Calm2/Calm3/Cdh7/Clta/Cltc/Cnih2/Cntnap2/Ctnnb1/Dlg1/Dlgap3/Dpp6/Dtna/Eps8/Flot1/Gabbr1/Gja1/Gjb1/Gjb2/Gjb6/Gjc2/Glrb/Gna13/Gnai1/Gnal/Gnao1/Gnaq/Gnas/Gnb1/Gnb2/Gng11/Gng13/Gng3/Gng5/Grb2/Gria1/Gria2/Gria4/Grid2/Grin1/Grin2a/H2-D1/H2-T23/Kcna1/Kcnab1/Kcnc1/Kcnc3/Kcnc4/Kcnd2…	92
GO:1904375	BP	GO:1904375	regulation of protein localization to cell periphery	33/2214	125/14571	0.00080267	0.011372	0.00948411	Acsl3/Actb/Ap2m1/Cacng2/Camk2b/Camk2d/Cdk5/Clip3/Cltc/Csnk2a1/Dlg1/Dpp6/Gnai1/Gsk3b/Hectd1/Kif5b/Lrp1/Map2k1/Myo5a/Nrxn1/Pgrmc1/Pik3r1/Pik3r2/Ppp1r9b/Prkcz/Prnp/Rapgef4/Rer1/Sqstm1/Stx7/Tmem59/Vamp8/Vti1b	33
GO:0071005	CC	GO:0071005	U2-type precatalytic spliceosome	16/2214	46/14571	0.000803775	0.011372	0.00948411	Ik/Lsm4/Lsm6/Lsm8/Prpf8/Sf3b1/Sf3b2/Sf3b5/Snrpb/Snrpd1/Snrpd2/Snrpd3/Snrpf/Txnl4a/Wbp4/Zmat2	16
GO:0000381	BP	GO:0000381	regulation of alternative mRNA splicing, via spliceosome	21/2214	68/14571	0.000817375	0.0115416	0.00962556	Celf1/Celf2/Celf4/Ddx5/Hnrnpl/Hnrnpu/Ik/Khdrbs1/Malat1/Mbnl1/Puf60/Rbfox1/Rbfox3/Rbm25/Rbm5/Rbm8a/Srsf2/Srsf3/Srsf7/Tra2b/Zbtb7a	21
GO:0070325	MF	GO:0070325	lipoprotein particle receptor binding	11/2214	26/14571	0.000819077	0.0115429	0.00962662	Ap2m1/Apoe/App/Cltc/Clu/Dnaja1/Hsp90b1/Lrpap1/Reln/Snx17/Syt1	11
GO:0021549	BP	GO:0021549	cerebellum development	27/2214	96/14571	0.000826132	0.0116194	0.00969045	Aars/Agtpbp1/Atp2b2/Cacna1a/Cbln1/Cdk5/Cend1/Cntn1/Dab1/Faim2/Grid2/Herc1/Map2k1/Mecp2/Myh10/Neurod1/Neurod2/Nfix/Nrxn1/Pfdn1/Psap/Rora/Serpine2/Slc25a46/Sptbn2/Uqcrq/Zbtb18	27
GO:0098858	CC	GO:0098858	actin-based cell projection	44/2214	181/14571	0.000830579	0.0116591	0.00972352	Abi2/Apbb1/App/Atp6v1a/Atp6v1b2/Atp6v1e1/Calb1/Calb2/Car2/Cbr1/Cd24a/Cdk5/Cfl1/Cnp/Coro1a/Ctnnb1/Ctsl/Cyfip1/Dlg1/Dnali1/Eps8/Eps8l2/Ermn/Gap43/Gpm6a/Kcnj10/Kitl/Map2/Myo1c/Myo5a/Nedd4/Pafah1b1/Palm/Pls3/Ppp1r9b/Ptprz1/Pvalb/Rufy3/Snap25/Srcin1/Tprn/Ttyh1/Tubb3/Ube2k	44
GO:0003924	MF	GO:0003924	GTPase activity	58/2214	255/14571	0.000841554	0.01179	0.00983272	Arhgap5/Arl3/Atl2/Cdc42/Ddx3x/Diras2/Dnm1/Dnm1l/Eef1a1/Eef1a2/Eef2/Eif5b/Gna13/Gnai1/Gnal/Gnao1/Gnaq/Gnas/Gnb1/Gnb2/Gng11/Gng13/Gng3/Gng5/Ift27/Rab11b/Rab14/Rab28/Rab2a/Rab35/Rab3a/Rab3b/Rab3c/Rab4a/Rab5c/Rab6a/Rab6b/Rab7/Rac1/Rala/Ran/Rheb/Rnf112/Rraga/Rragd/Sar1b/Tuba1a/Tuba1b/Tuba4a/Tuba8/Tubb2a/Tubb2b/Tubb3/Tubb4a/Tubb4b/Tubb5/Tubg1/Tufm	58
GO:0008631	BP	GO:0008631	intrinsic apoptotic signaling pathway in response to oxidative stress	15/2214	42/14571	0.000848323	0.0118616	0.00989245	Aldh2/Arl6ip5/Fbxw7/Gpx1/Hif1a/Hspb1/Mapt/Park7/Parp1/Pdcd10/Pink1/Ralbp1/Sod1/Sod2/Stk25	15
GO:1900006	BP	GO:1900006	positive regulation of dendrite development	28/2214	101/14571	0.000856097	0.011947	0.00996364	Actr2/Apoe/Arf1/Camk1/Camk2b/Caprin1/Cdkl5/Cfl1/Cux1/Cyfip1/Dab2ip/Dnm1l/Eif4g2/Elavl4/Hnrnpk/Itpka/Itsn1/Mecp2/Neurl1a/Pacsin1/Pafah1b1/Palm/Ptn/Ptprz1/Rac1/Reln/Tiam1/Vldlr	28
GO:0035774	BP	GO:0035774	positive regulation of insulin secretion involved in cellular response to glucose stimulus	12/2214	30/14571	0.000874325	0.0121776	0.010156	Camk2n1/Dynll1/Hif1a/Kif5b/Lrp1/Mpc2/Oxct1/Phpt1/Ppp3cb/Rac1/Sybu/Vsnl1	12
GO:0034399	CC	GO:0034399	nuclear periphery	29/2214	106/14571	0.000880675	0.0122422	0.0102099	Anp32a/Atf4/Atn1/Basp1/Ddx39b/Ebna1bp2/Eif6/Hnrnpa2b1/Hnrnpm/Hnrnpu/Kat8/Map2/Mapt/Matr3/Npm1/Phb2/Ppig/Prkcd/Prkcz/Psip1/Psma6/Rad21/Sf3b1/Smc3/Snw1/Sparc/Stag1/Stx1b/Tpr	29
GO:0006446	BP	GO:0006446	regulation of translational initiation	18/2214	55/14571	0.000888312	0.0123134	0.0102692	Ddx3x/Eif2b2/Eif3k/Eif4g1/Eif4g2/Eif5/Eif5b/Khdrbs1/Npm1/Paip2/Polr2d/Polr2g/Ppp1r15b/Rara/Rpl13a/Tpr/Uhmk1/Ythdf2	18
GO:0005790	CC	GO:0005790	smooth endoplasmic reticulum	13/2214	34/14571	0.000891272	0.0123134	0.0102692	Calr/Erp29/Gabarap/Hsp90b1/Itpr1/Jph4/Map2/Myo5a/Plcb4/Ppib/Prdx4/Rtn1/Ttyh1	13
GO:0044298	CC	GO:0044298	cell body membrane	13/2214	34/14571	0.000891272	0.0123134	0.0102692	Atp1b2/Atp2b1/Atp2b2/Cadm2/Dab2ip/Gabra6/Hpca/Kcnc1/Kcnc3/Kcnc4/Kcnd2/Rgs8/Thy1	13
GO:0005758	CC	GO:0005758	mitochondrial intermembrane space	22/2214	73/14571	0.000896114	0.0123134	0.0102692	Arl2bp/Bloc1s1/Chchd10/Chchd2/Cox17/Cox19/Cycs/Gatm/Micu1/Ndufa8/Ndufb7/Park7/Pink1/Snca/Sod1/Stoml2/Timm10/Timm10b/Timm13/Timm8b/Timm9/Uqcc2	22
GO:0051262	BP	GO:0051262	protein tetramerization	22/2214	73/14571	0.000896114	0.0123134	0.0102692	Acot13/App/Appl2/Aqp4/B2m/Cby1/Crtc3/Evl/Farsb/Gls/Gria2/Grin1/Hprt/Kcnc1/Kcnc3/Kcnj12/Pfkm/Pfkp/Snca/Sod2/Sycp1/Usp16	22
GO:1901379	BP	GO:1901379	regulation of potassium ion transmembrane transport	22/2214	73/14571	0.000896114	0.0123134	0.0102692	Akap7/Akap9/Ank2/Ank3/Atp1b1/Atp1b2/Bin1/Cd63/Dlg1/Dpp6/Kcna1/Kcnab1/Kcnc1/Kcnip1/Kcnip4/Nedd4l/Neto2/Prnp/Rgs4/Sumo1/Vamp2/Ywhae	22
GO:0022853	MF	GO:0022853	active ion transmembrane transporter activity	39/2214	156/14571	0.000905587	0.0124197	0.0103579	Anxa5/Atp1a1/Atp1a2/Atp1a3/Atp1b1/Atp1b2/Atp2a2/Atp2b1/Atp2b2/Atp2b3/Atp5b/Atp5e/Atp5l/Atp6ap1/Atp6v0a1/Atp6v0b/Atp6v0d1/Atp6v0e2/Atp6v1a/Atp6v1c1/Atp6v1d/Atp6v1e1/Atp6v1f/Atp6v1g1/Atp6v1g2/Letm1/Slc12a5/Slc12a6/Slc17a7/Slc1a2/Slc1a3/Slc1a6/Slc24a2/Slc32a1/Slc38a1/Slc4a4/Slc5a1/Slc6a1/Slc6a5	39
GO:0031683	MF	GO:0031683	G-protein beta/gamma-subunit complex binding	9/2214	19/14571	0.000919471	0.0125381	0.0104566	Cetn2/Cetn3/Cetn4/Gna13/Gnai1/Gnal/Gnao1/Gnaq/Gnas	9
GO:0032252	BP	GO:0032252	secretory granule localization	9/2214	19/14571	0.000919471	0.0125381	0.0104566	Kif1a/Kif1b/Kif5a/Kif5b/Map2/Mecp2/Myo5a/Sybu/Syt4	9
GO:0099571	CC	GO:0099571	postsynaptic cytoskeleton	9/2214	19/14571	0.000919471	0.0125381	0.0104566	Abi2/Actb/Itsn1/Myh10/Myo5a/Nefh/Nefl/Nefm/Sptbn2	9
GO:0007272	BP	GO:0007272	ensheathment of neurons	36/2214	141/14571	0.000930621	0.012642	0.0105433	Bcas1/Cd9/Ckap5/Cldn11/Clu/Cntnap1/Ctnnb1/Cyfip1/Dlg1/Eif2b2/Fa2h/Fgfr3/Id4/Kcnj10/Mag/Mal/Mbp/Myo5a/Nab2/Ndrg1/Ntrk2/Pllp/Plp1/Ppp3r1/Psap/Ptn/Ptprz1/Rara/S100b/Ski/Slc25a46/Sod1/Sox10/Tmem98/Trf/Ugt8a	36
GO:0008366	BP	GO:0008366	axon ensheathment	36/2214	141/14571	0.000930621	0.012642	0.0105433	Bcas1/Cd9/Ckap5/Cldn11/Clu/Cntnap1/Ctnnb1/Cyfip1/Dlg1/Eif2b2/Fa2h/Fgfr3/Id4/Kcnj10/Mag/Mal/Mbp/Myo5a/Nab2/Ndrg1/Ntrk2/Pllp/Plp1/Ppp3r1/Psap/Ptn/Ptprz1/Rara/S100b/Ski/Slc25a46/Sod1/Sox10/Tmem98/Trf/Ugt8a	36
GO:1900271	BP	GO:1900271	regulation of long-term synaptic potentiation	17/2214	51/14571	0.000969611	0.0131467	0.0109642	Adcy1/Apoe/App/Calb1/Calb2/Creb1/Fam107a/Gsk3b/Hnrnpk/Nsg1/Paip2/Pak1/Prnp/Ptn/Rab3a/Reln/Sqstm1	17
GO:0046939	BP	GO:0046939	nucleotide phosphorylation	27/2214	97/14571	0.000981909	0.0132883	0.0110823	Ak1/Ak7/Ak9/Aldoa/Aldoc/App/Eif6/Eno1/Eno2/Gpd1/Gpi1/Guk1/Hif1a/Mif/Mtch2/Ncor1/Nme1/Nme2/Ogt/Pfkm/Pfkp/Pgk1/Pkm/Slc4a4/Tpi1/Zbtb20/Zbtb7a	27
GO:0010721	BP	GO:0010721	negative regulation of cell development	72/2214	333/14571	0.000991608	0.0133942	0.0111706	Ap1ar/Apbb1/Apoe/App/Appl2/Atp1b2/B2m/Bcar1/Bdnf/Bex1/Brinp1/Calr/Cd24a/Cdk5/Crmp1/Ctnnb1/Dab1/Ddx6/Dync1i2/Ednrb/Efnb3/Eif4e/Fbxw7/Fgfr3/Fuom/G6pdx/Gdi1/Gfap/Gpr37l1/Grb14/Gsk3b/H2-D1/Hdac2/Id1/Id2/Id4/Inpp5j/Itm2c/Lgals1/Lrp1/Lsm1/Mag/Map2/Mecp2/Mt3/Ntm/Olfm1/Pafah1b1/Pak1/Pbx1/Ppp3ca/Prpf19/Ptn/Ptprz1/Rap1gap/Rgs4/Rnf6/Rufy3/Ski/Sox10/Spock1/Srgap2/Stmn2/Syt4/Thoc2/Thy1/Tlx3/Tmem98/Ttc3/Ube3a/…	72
GO:0042273	BP	GO:0042273	ribosomal large subunit biogenesis	21/2214	69/14571	0.00100934	0.0136081	0.011349	Ebna1bp2/Eif6/Las1l/Mrpl11/Mrpl20/Nhp2/Nop16/Npm1/Rpl12/Rpl14/Rpl26/Rpl3/Rpl35/Rpl35a/Rpl38/Rpl6/Rpl7/Rpl7a/Rpl7l1/Rplp0/Znhit3	21
GO:0030315	CC	GO:0030315	T-tubule	19/2214	60/14571	0.00101651	0.0136789	0.0114081	Akap7/Ank2/Ank3/Aqp4/Atp1a1/Atp1a2/Atp1b1/Bin1/Camk2d/Cltc/Dlg1/Fxyd1/Got2/Kcnd2/Kcnj12/Kcnj3/Ppp3cb/Prkce/Scn1b	19
GO:0044403	BP	GO:0044403	symbiotic process	65/2214	295/14571	0.00102944	0.013827	0.0115315	Anxa2/Apoe/Banf1/Bax/Bicd1/Bsg/Bst2/Cfl1/Chmp2a/Chmp4b/Crebbp/Ctsb/Ddx39b/Ddx3x/Ddx5/Ddx6/Dhx9/Eif3a/Eif3f/Eif3g/Exoc7/Gpx1/Gsn/Hsp90ab1/Hspa8/Hspd1/Ifitm3/Isg15/Jun/Lamtor5/Lgals1/Nucks1/Oasl2/Pabpc1/Pcbp1/Pcbp2/Pfn1/Phb2/Pomc/Ppia/Ppib/Psmc3/Rab7/Rad50/Rock2/Romo1/Rraga/Slc20a2/Smarcb1/Snw1/Snx3/Spcs1/Srpk2/Sugt1/Tardbp/Them4/Thoc2/Thoc7/Top2b/Trim62/Trim8/Tusc2/Vamp8/Vapa/Vcp	65
GO:0051259	BP	GO:0051259	protein complex oligomerization	44/2214	183/14571	0.00105635	0.0141618	0.0118108	Acot13/App/Appl2/Aqp4/Atl2/B2m/Cby1/Chmp2a/Clybl/Col1a2/Crtc3/Dnm1l/Evl/Farsb/G3bp2/Gls/Gria2/Grin1/Hprt/Kcna1/Kcnc1/Kcnc3/Kcnc4/Kcnd2/Kcnj12/Kctd12/Letm1/Lzts3/Mapt/Micu1/Mif/Pfkm/Pfkp/Prmt1/Prmt8/Prnp/Rnf112/Slc1a2/Snca/Sod2/Stoml2/Sycp1/Syt1/Usp16	44
GO:0009746	BP	GO:0009746	response to hexose	36/2214	142/14571	0.00106785	0.0142893	0.0119171	Aqp4/Camk2n1/Ccdc186/Cdk16/Dynll1/Eif2b2/Glul/Gpx1/Hif1a/Irs2/Jagn1/Kif5b/Klf7/Lrp1/Mpc2/Neurod1/Nnat/Nrxn1/Ogt/Oxct1/Phpt1/Ppp2ca/Ppp3ca/Ppp3cb/Prkce/Ptpmt1/Rab11b/Rac1/Rmi1/Smarcb1/Sybu/Tiam1/Tra2b/Vamp2/Vsnl1/Zbtb20	36
GO:0007215	BP	GO:0007215	glutamate receptor signaling pathway	25/2214	88/14571	0.00108108	0.0144393	0.0120422	App/Atp1a3/Cacng2/Cacng5/Cfl1/Cnih2/Cpeb4/Frrs1l/Gnaq/Gria2/Grin1/Grin2a/Homer3/Neto2/Nrxn1/Park7/Pink1/Plcb1/Plp1/Prnp/Prrt1/Rasgrf1/Reln/Rph3a/Tiam1	25
GO:0098573	CC	GO:0098573	intrinsic component of mitochondrial membrane	22/2214	74/14571	0.00109519	0.0146005	0.0121766	Chchd10/Chchd6/Cnr1/Coa3/Cox16/Fis1/Fundc2/Mff/Micu1/Mpc1/Mpc2/Pet100/Pink1/Ptpmt1/Sfxn1/Slc25a3/Smdt1/Timm17a/Tmem70/Tomm20/Tomm40/Uqcc3	22
GO:1903202	BP	GO:1903202	negative regulation of oxidative stress-induced cell death	15/2214	43/14571	0.00112205	0.0149308	0.0124521	Atf4/Ctnnb1/Gpr37/Gpr37l1/Gpx1/Hif1a/Hspb1/Ncoa7/Oxr1/Park7/Pink1/Psap/Slc7a11/Sod2/Txn1	15
GO:0030518	BP	GO:0030518	intracellular steroid hormone receptor signaling pathway	26/2214	93/14571	0.0011258	0.0149528	0.0124705	Bdnf/Calr/Cry1/Ddx5/Dnaja1/Fkbp4/Kank2/Klf9/Ncor1/Ntrk2/Pagr1a/Pak1/Park7/Parp1/Phb2/Ppp5c/Ptges3/Rnf6/Rwdd1/Safb/Strn3/Ube3a/Wbp2/Ywhah/Zbtb7a/Zmiz1	26
GO:0030141	CC	GO:0030141	secretory granule	58/2214	258/14571	0.0011334	0.0149751	0.0124891	Ap2a2/Ap2m1/Arpc2/Bdnf/Bsg/Calr/Capzb/Car4/Cct6a/Cdc42/Chgb/Cpe/Ctsh/Ctsl/Dld/Dmxl2/Dynll1/Enkur/Gars/Hspd1/Itpr1/Kif1a/Klk6/Lrp1/Myo5a/Npy/Ogt/Pcsk1n/Pcsk2/Penk/Pomc/Rab14/Rab3a/Rab3b/Rab4a/Rab7/Rph3a/Scg2/Scg3/Scg5/Serpine2/Slc6a5/Slirp/Smpd1/Snca/Sod1/Sparc/Stx7/Stxbp1/Stxbp3/Syt1/Syt2/Syt4/Tctex1d4/Vamp1/Vamp2/Vamp8/Vdac2	58
GO:0048168	BP	GO:0048168	regulation of neuronal synaptic plasticity	20/2214	65/14571	0.00113375	0.0149751	0.0124891	App/Bdnf/Camk2b/Grin1/Grin2a/Gsk3b/Jph3/Kcnj10/Ncdn/Neurl1a/Rab3a/Rac1/Rasgrf1/Rims1/S100b/Snca/Syn1/Syngr1/Syp/Syt4	20
GO:0048365	MF	GO:0048365	Rac GTPase binding	20/2214	65/14571	0.00113375	0.0149751	0.0124891	Abi2/Arhgdig/Arhgef7/Brk1/Cdkl5/Cyfip1/Elmo1/Elmo2/Eps8/Eps8l2/Itpka/Nckap1/Pak1/Prex2/Rab7/Ralbp1/Sh3bp1/Sod1/Srgap2/Tiam1	20
GO:1990000	BP	GO:1990000	amyloid fibril formation	8/2214	16/14571	0.00114739	0.0151273	0.012616	Apoe/App/B2m/Clu/Cryab/Fkbp1a/Gsn/Mapt	8
GO:0035249	BP	GO:0035249	synaptic transmission, glutamatergic	27/2214	98/14571	0.00116257	0.0152994	0.0127595	Cacna1a/Cacnb4/Cacng2/Cacng5/Cdk5/Cnih2/Cnr1/Dgkz/Glul/Gria2/Gria4/Grid2/Grin1/Napa/Napb/Nrxn1/Ntrk2/Pak1/Reln/Serpine2/Slc17a6/Slc17a7/Stxbp1/Syt1/Tprgl/Tshz3/Unc13c	27
GO:0009743	BP	GO:0009743	response to carbohydrate	38/2214	153/14571	0.00119178	0.015655	0.0130561	Aqp4/Camk2n1/Ccdc186/Cdk16/Dynll1/Eif2b2/Glul/Gpx1/Hif1a/Irs2/Jagn1/Kif5b/Klf7/Lrp1/Mpc2/Neurod1/Nnat/Nrxn1/Ogt/Oxct1/Phpt1/Plcb1/Ppp2ca/Ppp3ca/Ppp3cb/Prkcb/Prkce/Ptpmt1/Rab11b/Rac1/Rmi1/Smarcb1/Sybu/Tiam1/Tra2b/Vamp2/Vsnl1/Zbtb20	38
GO:0032839	CC	GO:0032839	dendrite cytoplasm	11/2214	27/14571	0.00119408	0.0156564	0.0130573	Abhd12/Cdkl5/Gabarapl1/Gria2/Hpca/Kcnab1/Map2/Map2k1/Mapk1/Sod1/Uhmk1	11
GO:0099568	CC	GO:0099568	cytoplasmic region	47/2214	200/14571	0.00122365	0.0159505	0.0133026	Abhd12/Anln/Arl3/Bsn/Cdkl5/Cfap36/Clta/Ctbp1/Ctbp2/Ctnnb1/Ctsh/Dctn1/Dnah12/Dnah6/Dnajb13/Dnali1/Dync1i1/Dynll1/Eno1/Eno2/Erc1/Gabarap/Gabarapl1/Gnai1/Gria2/Hnrnpa2b1/Hpca/Kcnab1/Kifap3/Map1lc3b/Map2/Map2k1/Map4/Mapk1/Mapt/Pclo/Pqbp1/Prkar1a/Prkcz/Rims1/Rims2/Rims3/Sod1/Tctex1d4/Tubb4a/Uhmk1/Unc13c	47
GO:0006099	BP	GO:0006099	tricarboxylic acid cycle	12/2214	31/14571	0.00123127	0.0159505	0.0133026	Aco2/Idh3a/Idh3b/Idh3g/Mdh1/Mdh2/Ndufs4/Sdhb/Sdhc/Sdhd/Sucla2/Suclg1	12
GO:0032809	CC	GO:0032809	neuronal cell body membrane	12/2214	31/14571	0.00123127	0.0159505	0.0133026	Atp2b1/Atp2b2/Cadm2/Dab2ip/Gabra6/Hpca/Kcnc1/Kcnc3/Kcnc4/Kcnd2/Rgs8/Thy1	12
GO:0098884	BP	GO:0098884	postsynaptic neurotransmitter receptor internalization	12/2214	31/14571	0.00123127	0.0159505	0.0133026	Ap2m1/Caly/Dnm1/Hpca/Iqsec1/Nedd4/Pacsin1/Pip5k1c/Ppp3r1/Syne1/Synj1/Usp46	12
GO:0140239	BP	GO:0140239	postsynaptic endocytosis	12/2214	31/14571	0.00123127	0.0159505	0.0133026	Ap2m1/Caly/Dnm1/Hpca/Iqsec1/Nedd4/Pacsin1/Pip5k1c/Ppp3r1/Syne1/Synj1/Usp46	12
GO:1903421	BP	GO:1903421	regulation of synaptic vesicle recycling	12/2214	31/14571	0.00123127	0.0159505	0.0133026	Ap2m1/Cyfip1/Dnm1/Dnm1l/Mff/Pip5k1c/Ppp3cb/Slc17a7/Stx1b/Synj1/Syt11/Vamp2	12
GO:0050768	BP	GO:0050768	negative regulation of neurogenesis	65/2214	297/14571	0.00123411	0.0159505	0.0133026	Apbb1/Apoe/App/Appl2/Atp1b2/B2m/Bdnf/Bex1/Brinp1/Calr/Cd24a/Cdk5/Crmp1/Ctnnb1/Dab1/Ddx6/Dync1i2/Ednrb/Efnb3/Eif4e/Fgfr3/Fuom/Gdi1/Gfap/Gpr37l1/Gsk3b/H2-D1/Hdac2/Id1/Id2/Id4/Inpp5j/Itm2c/Lgals1/Lrp1/Lsm1/Mag/Map2/Mecp2/Mt3/Ntm/Olfm1/Pafah1b1/Pbx1/Ppp3ca/Prpf19/Ptn/Ptprz1/Rap1gap/Rnf6/Rufy3/Ski/Sox10/Spock1/Srgap2/Stmn2/Syt4/Thoc2/Thy1/Tlx3/Tmem98/Ttc3/Ube3a/Vim/Ywhah	65
GO:0090277	BP	GO:0090277	positive regulation of peptide hormone secretion	24/2214	84/14571	0.00123545	0.0159505	0.0133026	Aimp1/Arhgef7/Camk2n1/Dynll1/Gabbr1/Gja1/Glud1/Glul/Hif1a/Irs2/Itsn1/Kif5b/Lrp1/Mpc2/Nnat/Oxct1/Pfkm/Phpt1/Ppp3cb/Prkce/Rac1/Rbp4/Sybu/Vsnl1	24
GO:0019003	MF	GO:0019003	GDP binding	21/2214	70/14571	0.00123879	0.0159505	0.0133026	Arf1/Arl3/Arl8b/Diras2/Dync1li1/Gnai1/Nme2/Rab11b/Rab14/Rab28/Rab2a/Rab35/Rab3b/Rab4a/Rab5c/Rab7/Rala/Ran/Rheb/Rragd/Suclg1	21
GO:0035773	BP	GO:0035773	insulin secretion involved in cellular response to glucose stimulus	21/2214	70/14571	0.00123879	0.0159505	0.0133026	Camk2n1/Ccdc186/Cdk16/Dynll1/Hif1a/Jagn1/Kif5b/Klf7/Lrp1/Mpc2/Nrxn1/Oxct1/Phpt1/Ppp3cb/Prkce/Ptpmt1/Rab11b/Rac1/Sybu/Tiam1/Vsnl1	21
GO:0060996	BP	GO:0060996	dendritic spine development	32/2214	123/14571	0.00124541	0.0160069	0.0133496	Abi2/Actr2/Apoe/Arf1/Camk1/Camk2b/Caprin1/Cdc42/Cdk5/Cdkl5/Cfl1/Dnm1l/Eif4g2/Hdac2/Hnrnpk/Iqsec1/Itpka/Itsn1/Kif1a/Lzts3/Mecp2/Neurl1a/Pafah1b1/Pak1/Palm/Rac1/Reln/Slc12a5/Srcin1/Srgap2/Tiam1/Ube3a	32
GO:0032587	CC	GO:0032587	ruffle membrane	19/2214	61/14571	0.00126927	0.0162553	0.0135568	Appl2/Arpc2/Cdc37/Cdkl5/Eef1a1/Eps8/Eps8l2/Fam107a/Hsp90aa1/Map2/Myo1c/Nme1/Pacsin1/Ppp1r9b/Psd3/Ptprz1/Rac1/Rps3/Tiam1	19
GO:0070972	BP	GO:0070972	protein localization to endoplasmic reticulum	19/2214	61/14571	0.00126927	0.0162553	0.0135568	Ank2/Arxes1/Arxes2/Chmp4b/Gabarapl2/Gbf1/Gja1/Pmm1/Rer1/Sec61a1/Sec61b/Sec61g/Sec62/Sgta/Sgtb/Spcs1/Srp14/Srp19/Vapa	19
GO:1903008	BP	GO:1903008	organelle disassembly	26/2214	94/14571	0.00133531	0.0170704	0.0142366	Atpif1/Cdc37/Cisd2/Dnm1l/Fbxw7/Fis1/Fundc2/Gabarap/Gabarapl1/Gabarapl2/Gbf1/Hif1a/Huwe1/Kif5b/Map1lc3a/Map1lc3b/Phb2/Pink1/Plk5/Slc25a46/Sqstm1/Tomm7/Ufc1/Vcp/Vdac1/Wipi2	26
GO:0051098	BP	GO:0051098	regulation of binding	71/2214	331/14571	0.00133879	0.0170845	0.0142483	Actb/Anxa2/Aplp2/Apoe/App/Arhgef7/Atp2a2/B2m/Bax/Bdnf/Calm1/Camk1/Cdc42/Cdk5/Crmp1/Csnk1a1/Ctbp2/Ctnnb1/Cycs/Dhx9/Dph3/Edf1/Eif3c/Eif4g1/Eno1/Fbxw7/Fkbp1a/Flot1/Gnl3l/Gsk3b/H1f0/Hdac2/Hnrnpk/Hnrnpl/Hopx/Hsp90ab1/Id1/Id2/Jun/Lamtor5/Lrp1/Lrpap1/Map1lc3b/Map2/Mapre1/Mapre3/Mecp2/Neurod1/Nfib/Nme1/Nucks1/Park7/Parp1/Pin1/Ppp1r2/Ppp2ca/Ppp3ca/Ramp1/Ran/Rap1gap/Rara/S100a10/Ski/Smarcd3/Stub1/Sumo1/Sum…	71
GO:0051938	BP	GO:0051938	L-glutamate import	7/2214	13/14571	0.00136335	0.0173669	0.0144838	Arl6ip5/Kcnj10/Slc17a7/Slc1a2/Slc1a3/Slc1a6/Slc7a11	7
GO:0050714	BP	GO:0050714	positive regulation of protein secretion	36/2214	144/14571	0.00139632	0.0176629	0.0147306	Apbb1/Arf1/Bsg/Camk2n1/Crtam/Dnm1l/Dynll1/Exph5/Gja1/Glud1/Glul/Gpi1/H2-T23/Hif1a/Il33/Irs2/Kif5b/Lrp1/Mif/Mpc2/Myh10/Nnat/Oxct1/Pard6a/Pfkm/Phpt1/Ppia/Ppp3cb/Prkce/Rac1/Rapgef4/Rbp4/Rgcc/Sybu/Vamp8/Vsnl1	36
GO:1902904	BP	GO:1902904	negative regulation of supramolecular fiber organization	36/2214	144/14571	0.00139632	0.0176629	0.0147306	Add3/Apoe/Arpc2/Camsap2/Capza2/Capzb/Cfl1/Clip3/Clu/Coro1a/Cryab/Eps8/Evl/Fkbp4/Gsn/Hspa8/Inpp5j/Kank2/Map1a/Map1b/Map2/Mapre1/Mkks/Mtpn/Pfn1/Pfn2/Prkcd/S1pr1/Snca/Sptan1/Stmn2/Tmod2/Tmsb10/Tmsb4x/Tpm1/Tubb4a	36
GO:0032024	BP	GO:0032024	positive regulation of insulin secretion	20/2214	66/14571	0.00139808	0.0176629	0.0147306	Camk2n1/Dynll1/Gja1/Glud1/Glul/Hif1a/Irs2/Kif5b/Lrp1/Mpc2/Nnat/Oxct1/Pfkm/Phpt1/Ppp3cb/Prkce/Rac1/Rbp4/Sybu/Vsnl1	20
GO:0006090	BP	GO:0006090	pyruvate metabolic process	28/2214	104/14571	0.00139892	0.0176629	0.0147306	Aldoa/Aldoc/App/Dld/Eif6/Eno1/Eno2/Gpd1/Gpi1/Hif1a/Ldha/Ldhb/Mif/Mpc1/Mpc2/Mtch2/Ncor1/Ogt/Pdhx/Pdk2/Pfkm/Pfkp/Pgk1/Pkm/Slc4a4/Tpi1/Zbtb20/Zbtb7a	28
GO:0022037	BP	GO:0022037	metencephalon development	28/2214	104/14571	0.00139892	0.0176629	0.0147306	Aars/Agtpbp1/Atp2b2/Cacna1a/Cbln1/Cdk5/Cend1/Cntn1/Dab1/Faim2/Grid2/Grin1/Herc1/Map2k1/Mecp2/Myh10/Neurod1/Neurod2/Nfix/Nrxn1/Pfdn1/Psap/Rora/Serpine2/Slc25a46/Sptbn2/Uqcrq/Zbtb18	28
GO:0042552	BP	GO:0042552	myelination	35/2214	139/14571	0.00141265	0.0178049	0.014849	Bcas1/Cd9/Ckap5/Clu/Cntnap1/Ctnnb1/Cyfip1/Dlg1/Eif2b2/Fa2h/Fgfr3/Id4/Kcnj10/Mag/Mal/Mbp/Myo5a/Nab2/Ndrg1/Ntrk2/Pllp/Plp1/Ppp3r1/Psap/Ptn/Ptprz1/Rara/S100b/Ski/Slc25a46/Sod1/Sox10/Tmem98/Trf/Ugt8a	35
GO:0001508	BP	GO:0001508	action potential	29/2214	109/14571	0.00141878	0.0178193	0.0148611	Ank2/Ank3/Atp2a2/Bin1/Cacnb4/Camk2d/Cnr1/Cntnap1/Dlg1/Dpp6/Dsg2/Glra1/Gnaq/Gria1/Grin2a/Kcna1/Kcnc4/Kcnd2/Kcnip1/Kcnma1/Myh14/Nedd4l/Nrcam/Ntrk2/Rapgef4/Scn1b/Scn2b/Sumo1/Ywhah	29
GO:0045807	BP	GO:0045807	positive regulation of endocytosis	29/2214	109/14571	0.00141878	0.0178193	0.0148611	Ahi1/Anxa2/Ap2m1/Apoe/App/Appl2/Arf1/B2m/Bicd1/Bin1/Caly/Cd63/Cdc42/Clip3/Clu/Dnm1/Dnm1l/Flot1/Hnrnpk/Itsn1/Lrp1/Mff/Nedd4l/Ppp3ca/Sgip1/Snca/Syne1/Synj1/Trf	29
GO:0051099	BP	GO:0051099	positive regulation of binding	41/2214	170/14571	0.00144133	0.0180576	0.0150598	Anxa2/Apoe/App/Arhgef7/B2m/Bdnf/Calm1/Cdk5/Ctbp2/Ctnnb1/Dhx9/Dph3/Edf1/Eif3c/Eif4g1/Eno1/Fkbp1a/Flot1/Gsk3b/H1f0/Hnrnpl/Hsp90ab1/Lamtor5/Lrp1/Map1lc3b/Mapre1/Mapre3/Neurod1/Nme1/Park7/Parp1/Pin1/Ppp2ca/Ramp1/Ran/Rara/S100a10/Ski/Tiam1/Traf6/Txn1	41
GO:0031489	MF	GO:0031489	myosin V binding	9/2214	20/14571	0.00144784	0.0180576	0.0150598	Fus/Gria1/Rab11b/Rab14/Rab3a/Rab3b/Rab3c/Rab6a/Rab6b	9
GO:0050780	MF	GO:0050780	dopamine receptor binding	9/2214	20/14571	0.00144784	0.0180576	0.0150598	Atp1a3/Clic6/Dnm1/Gna13/Gnas/Nsf/Palm/Ppp1r1b/Ppp1r9b	9
GO:0098810	BP	GO:0098810	neurotransmitter reuptake	9/2214	20/14571	0.00144784	0.0180576	0.0150598	Gpm6b/Kcnj10/Park7/Rab3b/Slc1a2/Slc29a1/Slc6a1/Slc6a5/Snca	9
GO:0000245	BP	GO:0000245	spliceosomal complex assembly	15/2214	44/14571	0.00146649	0.0181008	0.0150959	Celf1/Celf2/Celf4/Crnkl1/Ddx39b/Luc7l2/Luc7l3/Mbnl1/Prpf19/Psip1/Puf60/Rbm5/Sf3b1/Srpk2/Zrsr2	15
GO:0098686	CC	GO:0098686	hippocampal mossy fiber to CA3 synapse	15/2214	44/14571	0.00146649	0.0181008	0.0150959	Adcy1/Akap7/Anks1b/Bsn/Cacng2/Calb1/Capzb/Efnb3/Gabra6/Grin1/Rapgef4/Sh3gl2/Snap47/Syt1/Ywhaz	15
GO:1900408	BP	GO:1900408	negative regulation of cellular response to oxidative stress	15/2214	44/14571	0.00146649	0.0181008	0.0150959	Atf4/Ctnnb1/Gpr37/Gpr37l1/Gpx1/Hif1a/Hspb1/Ncoa7/Oxr1/Park7/Pink1/Psap/Slc7a11/Sod2/Txn1	15
GO:0033218	MF	GO:0033218	amide binding	65/2214	299/14571	0.00147406	0.0181008	0.0150959	Acot7/Anxa5/Ap2m1/Apba2/Apbb1/Apoe/Atp1a3/Calr/Clip3/Clstn1/Clta/Cltc/Clu/Crip1/Cryab/Csnk1a1/Cst3/Ctsb/Ctsl/Dbi/Dld/Dlgap3/Ednrb/Fbxo2/Fkbp1a/Fkbp4/Gpr22/Gpr37/Gpr37l1/Gria1/Gria2/Grin1/Gsta4/Gstm1/H2-D1/H2-T23/Hsp90ab1/Hspa8/Hspd1/Itm2b/Itm2c/Kpnb1/Mag/Mgst1/Ogt/Olfm1/Phb2/Pik3r1/Plekha3/Pltp/Ppia/Ppib/Ppig/Ppp3ca/Ppp3r1/Prnp/Psap/Ramp1/Rplp0/Sec61a1/Srp14/Tm2d1/Tomm20/Tubb3/Uros	65
GO:0033500	BP	GO:0033500	carbohydrate homeostasis	48/2214	207/14571	0.00147481	0.0181008	0.0150959	Appl2/Aqp4/Cacna1a/Camk2n1/Ccdc186/Cdk16/Cnr1/Cry1/Dynll1/Gpi1/Gpx1/Hif1a/Jagn1/Kif5b/Klf7/Lrp1/Map2k1/Mpc2/Neurod1/Nrxn1/Nucks1/Ogt/Oxct1/Park7/Pdk2/Pfkm/Phpt1/Pik3r1/Pik3r2/Pomc/Ppp2ca/Ppp3ca/Ppp3cb/Prkce/Ptch1/Ptpmt1/Rab11b/Rac1/Rbp4/Rmi1/Smarcb1/Spop/Stxbp3/Sybu/Tiam1/Tra2b/Vsnl1/Zbtb20	48
GO:0042593	BP	GO:0042593	glucose homeostasis	48/2214	207/14571	0.00147481	0.0181008	0.0150959	Appl2/Aqp4/Cacna1a/Camk2n1/Ccdc186/Cdk16/Cnr1/Cry1/Dynll1/Gpi1/Gpx1/Hif1a/Jagn1/Kif5b/Klf7/Lrp1/Map2k1/Mpc2/Neurod1/Nrxn1/Nucks1/Ogt/Oxct1/Park7/Pdk2/Pfkm/Phpt1/Pik3r1/Pik3r2/Pomc/Ppp2ca/Ppp3ca/Ppp3cb/Prkce/Ptch1/Ptpmt1/Rab11b/Rac1/Rbp4/Rmi1/Smarcb1/Spop/Stxbp3/Sybu/Tiam1/Tra2b/Vsnl1/Zbtb20	48
GO:0030073	BP	GO:0030073	insulin secretion	40/2214	165/14571	0.00147497	0.0181008	0.0150959	Camk2n1/Ccdc186/Cdk16/Cnr1/Cplx1/Dynll1/Ensa/Gja1/Glud1/Glul/Hif1a/Irs2/Jagn1/Kif5b/Klf7/Lrp1/Mpc2/Myo5a/Neurod1/Nnat/Nrxn1/Oxct1/Park7/Pclo/Pfkm/Phpt1/Ppp3ca/Ppp3cb/Prkce/Ptpmt1/Rab11b/Rac1/Rapgef4/Rbp4/Rims2/Stxbp3/Sybu/Tiam1/Uqcc2/Vsnl1	40
GO:0046185	BP	GO:0046185	aldehyde catabolic process	6/2214	10/14571	0.00147658	0.0181008	0.0150959	Akr1a1/Esd/Hagh/Haghl/Park7/Pnkd	6
GO:0070181	MF	GO:0070181	small ribosomal subunit rRNA binding	6/2214	10/14571	0.00147658	0.0181008	0.0150959	Mrps11/Mrps18a/Mrps18c/Rps13/Rps14/Rps3	6
GO:0072321	BP	GO:0072321	chaperone-mediated protein transport	6/2214	10/14571	0.00147658	0.0181008	0.0150959	Clip3/Hspa8/Timm10/Timm13/Timm8b/Timm9	6
GO:0042277	MF	GO:0042277	peptide binding	53/2214	234/14571	0.00151692	0.0185635	0.0154817	Anxa5/Ap2m1/Apba2/Apbb1/Apoe/Atp1a3/Calr/Clstn1/Clta/Cltc/Clu/Crip1/Cryab/Csnk1a1/Cst3/Ctsb/Ctsl/Dlgap3/Ednrb/Fbxo2/Gpr22/Gpr37/Gpr37l1/Gria1/Gria2/Grin1/Gsta4/Gstm1/H2-D1/H2-T23/Hsp90ab1/Hspa8/Hspd1/Itm2b/Itm2c/Kpnb1/Mgst1/Ogt/Olfm1/Pik3r1/Ppia/Ppib/Ppig/Ppp3ca/Ppp3r1/Prnp/Ramp1/Rplp0/Sec61a1/Srp14/Tm2d1/Tomm20/Tubb3	53
GO:0090407	BP	GO:0090407	organophosphate biosynthetic process	77/2214	366/14571	0.00152287	0.0186045	0.015516	Abhd8/Acat1/Acot7/Acsl3/Acsl6/Adcy1/Agpat3/Agpat5/Ak1/Ak7/Ak9/Aldoa/App/Atp5a1/Atp5b/Atp5c1/Atp5d/Atp5e/Atp5g1/Atp5g3/Atp5h/Atp5j/Atp5j2/Atp5k/Atp5l/Atp5o/Cdipt/Cept1/Chpt1/Ckb/Cox5b/Cyc1/Dgkg/Dgkz/Dld/Dpm3/Dut/Fabp3/G6pdx/Gars/Gphn/Guk1/Hpca/Hprt/Impa1/Ip6k1/Isyna1/Itpka/Lcat/Lpcat4/Lpgat1/Map2k1/Mapk1/Mocs2/Mpc1/Mpc2/Nadk2/Ndufc2/Nme1/Nme2/Nmnat2/Oasl2/Parp1/Pdhx/Pdk2/Pigp/Pigyl/Pip5k1c/Pkm/Ptp…	77
GO:0048639	BP	GO:0048639	positive regulation of developmental growth	43/2214	181/14571	0.00153918	0.0187398	0.0156288	Apoe/Atp5g1/Bdnf/Cdkl5/Celf1/Chd7/Crabp2/Creb1/Cxcl12/Cyfip1/Ddx39b/Dlg1/Eif2b2/Eif4g2/Gdi1/Gsk3b/Hnrnpk/Hopx/Igf2/Lrp1/Map1b/Mapk1/Mapt/Mecp2/Mkks/Naca/Ncam1/Nedd4l/Pafah1b1/Pak1/Pin1/Plcb1/Ppib/Rims1/Rims2/Rpl4/Rufy3/Sgip1/Slc25a4/Syt1/Syt2/Syt4/Zp3	43
GO:1990138	BP	GO:1990138	neuron projection extension	43/2214	181/14571	0.00153918	0.0187398	0.0156288	Apoe/Atp5g1/Barhl2/Bdnf/Cdk5/Cdkl5/Ctnnb1/Cxcl12/Cyfip1/Cyfip2/Dclk1/Eif2b2/Eif4g2/Flrt3/Gdi1/Gsk3b/Hnrnpk/Hsp90aa1/Hsp90ab1/Lrp1/Mag/Map1b/Map2/Mapt/Mecp2/Mgll/Ndn/Nedd4l/Nrn1/Olfm1/Pafah1b1/Pak1/Prkcz/Rims1/Rims2/Rnf6/Rpl4/Rufy3/Sh3gl2/Syt1/Syt2/Syt4/Tiam1	43
GO:0007422	BP	GO:0007422	peripheral nervous system development	19/2214	62/14571	0.0015736	0.0190939	0.0159241	Aldh3a2/Bag1/Bdnf/Cdk5/Cited2/Cntnap1/Ednrb/Etv1/Fa2h/Hapln2/Nab2/Ndrg1/Nefh/Ntrk2/Ppp3r1/Ski/Slc25a46/Sod1/Sox10	19
GO:0061178	BP	GO:0061178	regulation of insulin secretion involved in cellular response to glucose stimulus	19/2214	62/14571	0.0015736	0.0190939	0.0159241	Camk2n1/Cdk16/Dynll1/Hif1a/Jagn1/Kif5b/Klf7/Lrp1/Mpc2/Nrxn1/Oxct1/Phpt1/Ppp3cb/Prkce/Ptpmt1/Rac1/Sybu/Tiam1/Vsnl1	19
GO:0006165	BP	GO:0006165	nucleoside diphosphate phosphorylation	26/2214	95/14571	0.00157759	0.0191099	0.0159374	Ak1/Ak7/Ak9/Aldoa/Aldoc/App/Eif6/Eno1/Eno2/Gpd1/Gpi1/Hif1a/Mif/Mtch2/Ncor1/Nme1/Nme2/Ogt/Pfkm/Pfkp/Pgk1/Pkm/Slc4a4/Tpi1/Zbtb20/Zbtb7a	26
GO:0006897	BP	GO:0006897	endocytosis	93/2214	457/14571	0.00159065	0.019211	0.0160218	Actb/Ahi1/Amph/Ank2/Anxa2/Ap2a2/Ap2m1/Ap2s1/Aplp1/Apoe/App/Appl2/Arf1/Arhgap21/Atp5b/Atp9a/B2m/Bicd1/Bin1/Cacng2/Cacng5/Caly/Cd24a/Cd63/Cd81/Cd9/Cdc42/Cdk5/Clip3/Clta/Cltc/Clu/Dnm1/Dnm1l/Elmo1/Flot1/Grb2/Gria1/Gria2/Gsn/Hnrnpk/Hpca/Ifitm3/Iqsec1/Itsn1/Lrp1/Lrpap1/Mapk1/Mapkapk3/Mff/Mkln1/Mlc1/Napb/Ncl/Nedd4/Nedd4l/Nme1/Nsf/Pacsin1/Pip5k1c/Ppp3ca/Ppp3cb/Ppp3r1/Rab4a/Rab5c/Rabep1/Rac1/Ralbp1/Ramp1/…	93
GO:0030833	BP	GO:0030833	regulation of actin filament polymerization	36/2214	145/14571	0.0015913	0.019211	0.0160218	Abi2/Actr2/Add3/Ap1ar/Arf1/Arpc1a/Arpc2/Arpc5l/Bin1/Brk1/Capza2/Capzb/Cfl1/Coro1a/Cyfip1/Dlg1/Eps8/Evl/Grb2/Gsn/Mkks/Mtpn/Myo1c/Nckap1/Pfn1/Pfn2/Pik3r2/Prkcd/Prkce/Rac1/Sptan1/Tenm1/Tmod2/Tmsb10/Tmsb4x/Tpm1	36
GO:0009408	BP	GO:0009408	response to heat	22/2214	76/14571	0.00160923	0.0193948	0.016175	Arpp21/Dhx9/Dnaja1/Dnaja2/Eif2b2/Fgf1/Hsbp1/Hsp90aa1/Hsp90ab1/Ier5/Mapt/Pdcd6/Pde4b/Polr2d/Psip1/Rbbp7/Sod1/Stub1/Sumo1/Tpr/Vcp/Ywhae	22
GO:0022010	BP	GO:0022010	central nervous system myelination	10/2214	24/14571	0.00162405	0.0194099	0.0161877	Ckap5/Clu/Cntnap1/Fa2h/Fgfr3/Id4/Kcnj10/Mag/Plp1/Sox10	10
GO:0032291	BP	GO:0032291	axon ensheathment in central nervous system	10/2214	24/14571	0.00162405	0.0194099	0.0161877	Ckap5/Clu/Cntnap1/Fa2h/Fgfr3/Id4/Kcnj10/Mag/Plp1/Sox10	10
GO:0044183	MF	GO:0044183	protein folding chaperone	10/2214	24/14571	0.00162405	0.0194099	0.0161877	Cct2/Dnajb6/Fkbp8/Hsp90aa1/Hsp90ab1/Hspa8/Hspa9/Hspb1/Pfdn1/Pfdn2	10
GO:0055075	BP	GO:0055075	potassium ion homeostasis	10/2214	24/14571	0.00162405	0.0194099	0.0161877	Atp1a1/Atp1a2/Atp1a3/Atp1b1/Atp1b2/Camk2d/Kcnj10/Kcnma1/Slc12a5/Slc12a6	10
GO:0099523	CC	GO:0099523	presynaptic cytosol	10/2214	24/14571	0.00162405	0.0194099	0.0161877	Anks1b/Calb1/Ctbp2/Hnrnpab/Hspa8/Prkcb/Prkce/Prkcg/Sh3gl2/Sncb	10
GO:0007616	BP	GO:0007616	long-term memory	13/2214	36/14571	0.00165109	0.0197003	0.0164298	Adcy1/Apoe/Calb1/Camk4/Gria1/Grin1/Mecp2/Ntrk2/Pja2/Prkcz/Reln/Slc17a7/Snap25	13
GO:0048284	BP	GO:0048284	organelle fusion	32/2214	125/14571	0.00165763	0.0197454	0.0164675	Anxa2/Bax/Coro1a/Cplx1/Cplx2/Dnm1l/Eno1/Eno2/Fis1/Huwe1/Kif5b/Prrt2/Rab3a/Rab7/Snap25/Snap29/Snap47/Snca/Stoml2/Stx1b/Stx7/Stxbp1/Syt1/Syt11/Syt13/Syt2/Syt4/Tfrc/Vamp1/Vamp2/Vamp8/Vti1b	32
GO:0016607	CC	GO:0016607	nuclear speck	62/2214	284/14571	0.00168052	0.0199848	0.0166671	Acin1/Atp6v0a1/Basp1/Bcas2/Bclaf1/Bdnf/Brd2/Cacnb4/Cdc40/Csnk1a1/Cwc15/Dazap2/Ddx39b/Ddx42/Dgkz/Fam107a/Fibp/Gadd45a/Grcc10/Hif1a/Hnrnpu/Hp1bp3/Ik/Il16/Luc7l2/Luc7l3/Malat1/Mapt/Mocs2/Morf4l1/Msl1/Npm1/Nxf1/Pcbp1/Plcb1/Polr2d/Pomp/Ppig/Pqbp1/Prpf19/Prpf4b/Rad54l2/Rbm39/Rbm8a/Rp9/Rsrc1/Sarnp/Sf3b1/Sf3b2/Snrnp70/Snw1/Son/Spop/Srpk2/Srsf11/Srsf2/Srsf3/Srsf7/Thoc7/Trip12/Wbp4/Zbtb18	62
GO:0030072	BP	GO:0030072	peptide hormone secretion	47/2214	203/14571	0.00169749	0.0200238	0.0166996	Aimp1/Anxa5/Arhgef7/Camk2n1/Ccdc186/Cdk16/Chd7/Cnr1/Cpe/Cplx1/Dynll1/Ensa/Gabbr1/Gja1/Glud1/Glul/Hif1a/Irs2/Itsn1/Jagn1/Kif5b/Klf7/Lrp1/Mpc2/Myo5a/Neurod1/Nnat/Nrxn1/Oxct1/Park7/Pclo/Pfkm/Phpt1/Ppp3ca/Ppp3cb/Prkce/Ptpmt1/Rab11b/Rac1/Rapgef4/Rbp4/Rims2/Stxbp3/Sybu/Tiam1/Uqcc2/Vsnl1	47
GO:0008200	MF	GO:0008200	ion channel inhibitor activity	11/2214	28/14571	0.00169945	0.0200238	0.0166996	Camk2d/Ensa/Itpr1/Lynx1/Nedd4/Nedd4l/Phpt1/Scn1b/Stx7/Vamp8/Vti1b	11
GO:0031045	CC	GO:0031045	dense core granule	11/2214	28/14571	0.00169945	0.0200238	0.0166996	Cpe/Dmxl2/Kif1a/Npy/Penk/Scg2/Slc6a5/Sod1/Syt1/Syt2/Syt4	11
GO:0033119	BP	GO:0033119	negative regulation of RNA splicing	11/2214	28/14571	0.00169945	0.0200238	0.0166996	Acin1/Celf4/Hnrnpa2b1/Hnrnpk/Hnrnpl/Npm1/Pcbp4/Rps13/Rps26/Srsf7/Tra2b	11
GO:0000387	BP	GO:0000387	spliceosomal snRNP assembly	12/2214	32/14571	0.00170076	0.0200238	0.0166996	Coil/Lsm4/Prmt5/Prpf19/Prpf8/Snrpb/Snrpd1/Snrpd2/Snrpd3/Snrpe/Snrpf/Snrpg	12
GO:0017004	BP	GO:0017004	cytochrome complex assembly	12/2214	32/14571	0.00170076	0.0200238	0.0166996	Coa3/Cox14/Cox16/Cox17/Cox19/Cox20/Pet100/Slc25a33/Uqcc2/Uqcc3/Uqcr10/Uqcrb	12
GO:0098562	CC	GO:0098562	cytoplasmic side of membrane	39/2214	161/14571	0.00170338	0.0200238	0.0166996	Ank1/Atp2a2/Atp2b1/Cdip1/Cdk16/Chmp4b/Cisd1/Dlg1/Dtna/Epm2aip1/Fgfr3/G6pdx/Gfap/Gna13/Gnai1/Gnal/Gnao1/Gnaq/Gnas/Gnb1/Gnb2/Gng11/Gng13/Gng3/Gng5/Gphn/Kcnab1/Kcnip1/Litaf/Mapt/Mien1/Ppp1r9b/Ppp3ca/Prmt8/Ptpn22/Rgs8/Snap25/Tiam1/Traf6	39
GO:0010833	BP	GO:0010833	telomere maintenance via telomere lengthening	20/2214	67/14571	0.00171312	0.0200396	0.0167128	Cct2/Cct3/Cct4/Cct6a/Cct7/Ctnnb1/Gnl3l/Hnrnpa2b1/Hnrnpc/Hnrnpu/Hsp90aa1/Hsp90ab1/Mapk1/Nhp2/Nop10/Parp1/Pkib/Ptges3/Rad50/Ten1	20
GO:0016234	CC	GO:0016234	inclusion body	20/2214	67/14571	0.00171312	0.0200396	0.0167128	Atf4/Clu/Eef2/Gpx1/Hsp90ab1/Mapt/Nefh/Nxf1/Prnp/Psap/Psmc4/Psmc5/Psmc6/Rad50/Snca/Sncb/Sqstm1/Stub1/Tpr/Trim37	20
GO:0017022	MF	GO:0017022	myosin binding	20/2214	67/14571	0.00171312	0.0200396	0.0167128	Coro1a/Fus/Fxyd1/Gria1/Gsn/Mobp/Myl12b/Pdlim2/Rab11b/Rab14/Rab3a/Rab3b/Rab3c/Rab6a/Rab6b/Rala/Snap25/Trak1/Trim2/Vamp2	20
GO:0046879	BP	GO:0046879	hormone secretion	57/2214	257/14571	0.00173051	0.02021	0.0168549	Aimp1/Anxa5/Arhgef7/Camk2n1/Ccdc186/Cdk16/Chd7/Cnr1/Cpe/Cplx1/Creb1/Cry1/Dynll1/Ensa/Gabbr1/Gja1/Glud1/Glul/Gnas/Hif1a/Irs2/Itsn1/Jagn1/Kif5b/Klf7/Lrp1/Mpc2/Myo5a/Neurod1/Nnat/Nrxn1/Oxct1/Park7/Pclo/Pfkm/Phpt1/Pomc/Ppp3ca/Ppp3cb/Prkce/Ptpmt1/Rab11b/Rac1/Rapgef4/Rbp4/Rims2/Scg5/Snap25/Spp1/Stxbp3/Sybu/Tiam1/Uqcc2/Vamp2/Vamp8/Vsnl1/Ywhaz	57
GO:0032550	MF	GO:0032550	purine ribonucleoside binding	67/2214	312/14571	0.00174608	0.0203586	0.0169788	Arf1/Arf5/Arhgap5/Arl3/Arl8b/Atl2/Cdc42/Diras2/Dnm1/Dnm1l/Dync1li1/Eef1a1/Eef1a2/Eef2/Eif2b2/Eif5/Eif5b/Fkbp4/Glud1/Gna13/Gnai1/Gnal/Gnao1/Gnaq/Gnas/Gnl3l/Hsp90aa1/Hsp90ab1/Ift27/Nme1/Nme2/Ola1/Rab11b/Rab14/Rab28/Rab2a/Rab35/Rab3a/Rab3b/Rab3c/Rab4a/Rab5c/Rab6a/Rab6b/Rab7/Rabl6/Rac1/Rala/Ran/Rheb/Rnf112/Rraga/Rragd/Sar1b/Suclg1/Tuba1a/Tuba1b/Tuba4a/Tuba8/Tubb2a/Tubb2b/Tubb3/Tubb4a/Tubb4b/Tubb5/Tub…	67
GO:0030837	BP	GO:0030837	negative regulation of actin filament polymerization	18/2214	58/14571	0.00176538	0.0205502	0.0171387	Add3/Arpc2/Capza2/Capzb/Cfl1/Eps8/Evl/Gsn/Mkks/Mtpn/Pfn1/Pfn2/Prkcd/Sptan1/Tmod2/Tmsb10/Tmsb4x/Tpm1	18
GO:0044291	CC	GO:0044291	cell-cell contact zone	21/2214	72/14571	0.00183359	0.0213096	0.017772	Ank2/Ank3/Anxa5/Atp1a1/Atp1a2/Atp1b1/Atp2a2/Camk2d/Capzb/Ctnnb1/Dsg2/Flot1/Fxyd1/Gja1/Opalin/Pak1/Scn1b/Sptan1/Tiam1/Tmem65/Ywhah	21
GO:0071248	BP	GO:0071248	cellular response to metal ion	34/2214	136/14571	0.00186567	0.0215994	0.0180137	Ank3/Asph/B2m/Cdkn1b/Creb1/Fos/Fus/Glra1/Grin2a/Gsn/Hpca/Id2/Jun/Jund/Kcna1/Krt10/Mapk1/Mecp2/Mt1/Mt2/Mt3/Neurod2/Nptx1/Nrxn1/Prnp/Snca/Sumo1/Syt1/Syt11/Syt13/Syt2/Syt4/Tfrc/Trf	34
GO:0005697	CC	GO:0005697	telomerase holoenzyme complex	8/2214	17/14571	0.00188027	0.0215994	0.0180137	Gnl3l/Hnrnpc/Hnrnpu/Nhp2/Nop10/Ptges3/Snrpb/Snrpd3	8
GO:0030150	BP	GO:0030150	protein import into mitochondrial matrix	8/2214	17/14571	0.00188027	0.0215994	0.0180137	Dnajc15/Grpel1/Grpel2/Romo1/Timm17a/Tomm20/Tomm40/Tomm7	8
GO:0035235	BP	GO:0035235	ionotropic glutamate receptor signaling pathway	8/2214	17/14571	0.00188027	0.0215994	0.0180137	App/Atp1a3/Cpeb4/Gria2/Grin1/Grin2a/Plp1/Tiam1	8
GO:0098760	BP	GO:0098760	response to interleukin-7	8/2214	17/14571	0.00188027	0.0215994	0.0180137	Atp5b/Eno1/Hmgb1/Hnrnph1/Hspd1/Jak1/Stip1/Ybx1	8
GO:0098761	BP	GO:0098761	cellular response to interleukin-7	8/2214	17/14571	0.00188027	0.0215994	0.0180137	Atp5b/Eno1/Hmgb1/Hnrnph1/Hspd1/Jak1/Stip1/Ybx1	8
GO:0099640	BP	GO:0099640	axo-dendritic protein transport	8/2214	17/14571	0.00188027	0.0215994	0.0180137	Hnrnpu/Hspb1/Kif5a/Kif5b/Kif5c/Map1a/Myo5a/Pura	8
GO:0010769	BP	GO:0010769	regulation of cell morphogenesis involved in differentiation	69/2214	324/14571	0.00188267	0.0215994	0.0180137	Abi2/Actr2/Ap1ar/Apoe/Arpc2/Atp5g1/Barhl2/Bcar1/Bdnf/Cacna1a/Calr/Camk2b/Caprin1/Cdk5/Cdkl5/Cfl1/Crabp2/Cux1/Cxcl12/Cyfip1/Dab1/Dnm1l/Efnb3/Eif2b2/Eif4g2/Enpp2/Gdi1/Grin1/Gsk3b/Id1/Itpka/Kif1a/Lrp1/Lzts3/Mag/Map1b/Map2/Map2k1/Mapt/Metrn/Mgll/Nedd4/Nedd4l/Nefl/Nefm/Ntrk2/Olfm1/Pafah1b1/Pak1/Ppp3ca/Pqbp1/Ptprz1/Rac1/Reln/Rnf6/Rpl4/Rufy3/S100a10/Srcin1/Stk25/Syne1/Thy1/Tiam1/Trak1/Ttc3/Tubb2b/Ube3a/…	69
GO:0048709	BP	GO:0048709	oligodendrocyte differentiation	27/2214	101/14571	0.00188731	0.021618	0.0180291	Aspa/Cdk5/Ckap5/Clu/Cnp/Cntnap1/Ctnnb1/Eif2b2/Enpp2/Fa2h/Fgfr3/Hdac2/Id2/Id4/Kcnj10/Mag/Ntrk2/Olig1/Opalin/Plp1/Prmt5/Ptn/Ptprz1/Rheb/Sox10/Sox5/Tmem98	27
GO:0032922	BP	GO:0032922	circadian regulation of gene expression	19/2214	63/14571	0.00193756	0.0221581	0.0184796	Atf4/Cry1/Hdac2/Hnrnpu/Huwe1/Id1/Id2/Id3/Id4/Maged1/Ncor1/Ogt/Ppp1ca/Ppp1cb/Prmt5/Rora/Rorc/Top1/Usp2	19
GO:0030041	BP	GO:0030041	actin filament polymerization	38/2214	157/14571	0.00196753	0.022465	0.0187356	Abi2/Actr2/Add3/Ap1ar/Arf1/Arpc1a/Arpc2/Arpc5l/Bin1/Brk1/Capza2/Capzb/Cfl1/Coro1a/Cyfip1/Dlg1/Eps8/Evl/Fam107a/Gas7/Grb2/Gsn/Mkks/Mtpn/Myo1c/Nckap1/Pfn1/Pfn2/Pik3r2/Prkcd/Prkce/Rac1/Sptan1/Tenm1/Tmod2/Tmsb10/Tmsb4x/Tpm1	38
GO:0021700	BP	GO:0021700	developmental maturation	56/2214	253/14571	0.00198094	0.0225821	0.0188332	Adgrl1/Ank3/App/Cacna1a/Camk2b/Cd63/Cend1/Clstn1/Cntnap2/Ctnnb1/Ctsl/Dab2ip/Dld/Ednrb/Fem1b/Fgfr3/G6pdx/Gja1/Gnaq/Grb14/Grin1/Gsk3b/Hif1a/Hnrnpk/Id2/Igsf21/Kcnma1/Mecp2/Myo5a/Nefl/Neurl1a/Neurod2/Nfia/Nrcam/Nrxn1/Palm/Pebp1/Pfn1/Plcb1/Plp1/Ppp2r1a/Rab3a/Rac1/Reln/S1pr1/Slc17a7/Sox10/Stxbp1/Sybu/Syt4/Tusc2/Unc13c/Wdr77/Ythdf2/Ywhaz/Zbtb7a	56
GO:0055086	BP	GO:0055086	nucleobase-containing small molecule metabolic process	87/2214	426/14571	0.0019862	0.0226061	0.0188532	Acat1/Acot7/Acsl3/Acsl6/Adcy1/Ak1/Ak7/Ak9/Aldoa/Aldoc/App/Atp2b2/Atp5a1/Atp5b/Atp5c1/Atp5d/Atp5e/Atp5g1/Atp5g3/Atp5h/Atp5j/Atp5j2/Atp5k/Atp5l/Atp5o/Cacnb4/Cnp/Cox5b/Cyc1/Dld/Dut/Eif6/Eno1/Eno2/G6pdx/Gars/Gnpda2/Gpd1/Gpi1/Guk1/Hif1a/Hint1/Hpca/Hprt/Icmt/Itpa/Map2k1/Mapk1/Mif/Mpc1/Mpc2/Mtch2/Nadk2/Ncor1/Ndufc2/Nme1/Nme2/Nmnat2/Nt5c/Nt5m/Nudt4/Oasl2/Ogt/Park7/Parp1/Pcmt1/Pdhx/Pdk2/Pfkm/Pfkp/Pgk1/Pkm…	87
GO:0098754	BP	GO:0098754	detoxification	14/2214	41/14571	0.00205348	0.0233347	0.0194608	Akr1a1/Aldh2/Esd/Mt1/Mt2/Mt3/Park7/Prdx1/Prdx2/Prdx6/Ralbp1/Sesn1/Sod1/Sod2	14
GO:0001101	BP	GO:0001101	response to acid chemical	24/2214	87/14571	0.00208692	0.0236771	0.0197465	Anxa2/Atp5g1/Bag1/Bdnf/Cfl1/Col1a2/Cpeb4/Eno1/Glra1/Glrb/Grin1/Grin2a/Lamtor2/Lamtor3/Lamtor5/Neurl1a/Ntrk2/Rraga/Rragd/S100a10/Sesn1/Slc1a2/Slc1a3/Ubr1	24
GO:0001726	CC	GO:0001726	ruffle	34/2214	137/14571	0.00212674	0.0240907	0.0200914	Anxa2/Appl2/Arpc2/Atp6v1b2/Bcar1/Cdc37/Cdkl5/Eef1a1/Eps8/Eps8l2/Fam107a/Gas7/Gnas/Gsn/Hsp90aa1/Inpp5j/Map2/Mkln1/Myo1c/Myo5a/Nckap1/Nme1/Nme2/Pacsin1/Pak1/Ppp1r9b/Psd3/Ptprz1/Rac1/Rps3/S100b/Tesc/Tiam1/Tln1	34
GO:0050772	BP	GO:0050772	positive regulation of axonogenesis	26/2214	97/14571	0.00217704	0.0246216	0.0205341	Apoe/Atp5g1/Bdnf/Cdkl5/Crabp2/Cxcl12/Cyfip1/Eif2b2/Eif4g2/Gdi1/Gsk3b/Lrp1/Map1b/Map2k1/Mapt/Metrn/Nefl/Ntrk2/Pafah1b1/Pak1/Rpl4/Rufy3/Stk25/Tiam1/Trak1/Tubb2b	26
GO:0002861	BP	GO:0002861	regulation of inflammatory response to antigenic stimulus	9/2214	21/14571	0.002195	0.0246363	0.0205464	Cd24a/Cd81/Cnr1/Gpx1/H2-T23/Park7/Psma1/Psmb4/Zp3	9
GO:0051016	BP	GO:0051016	barbed-end actin filament capping	9/2214	21/14571	0.002195	0.0246363	0.0205464	Add3/Arpc2/Capza2/Capzb/Cfl1/Eps8/Evl/Gsn/Mtpn	9
GO:0070841	BP	GO:0070841	inclusion body assembly	9/2214	21/14571	0.002195	0.0246363	0.0205464	Apoe/Clu/Dlgap1/Dnajb6/Psap/Psmc5/Psmc6/Trim37/Vcp	9
GO:0035255	MF	GO:0035255	ionotropic glutamate receptor binding	13/2214	37/14571	0.00219615	0.0246363	0.0205464	Cacng2/Ctnnb1/Dlg1/Flot1/Fus/Gnas/Gsk3b/Map1a/Nedd4/Neto2/Nsf/Rab4a/Sqstm1	13
GO:0072599	BP	GO:0072599	establishment of protein localization to endoplasmic reticulum	13/2214	37/14571	0.00219615	0.0246363	0.0205464	Arxes1/Arxes2/Chmp4b/Pmm1/Sec61a1/Sec61b/Sec61g/Sec62/Sgta/Sgtb/Spcs1/Srp14/Srp19	13
GO:0060078	BP	GO:0060078	regulation of postsynaptic membrane potential	27/2214	102/14571	0.00220243	0.0246363	0.0205464	App/Bdnf/Cbln1/Cdk5/Celf4/Gabra1/Gabra6/Glra1/Gria1/Grid2/Grin1/Grin2a/Gsk3b/Mecp2/Nrxn1/Ppp3ca/Prkcz/Reln/Rgs4/Rgs7bp/Rims1/Rims2/Slc17a7/Slc29a1/Snca/Stx1b/Syne1	27
GO:0106027	BP	GO:0106027	neuron projection organization	27/2214	102/14571	0.00220243	0.0246363	0.0205464	Abi2/Actr2/Apoe/App/Arf1/Atp1a3/Camk2b/Caprin1/Cdc42/Cdk5/Cfl1/Dctn1/Dnm1l/Grin1/Grin2a/Gsk3b/Itpka/Kif1a/Lzts3/Map1a/Pafah1b1/Prnp/Reln/Rph3a/Srcin1/Tiam1/Ube3a	27
GO:0071453	BP	GO:0071453	cellular response to oxygen levels	28/2214	107/14571	0.00221647	0.0247458	0.0206377	Atp6ap1/Atp6v0d1/Atp6v1a/Atp6v1g1/Chchd2/Cited2/Cpeb4/Ddah1/Egln2/Egln3/Fam162a/Gnb1/Hif1a/Higd1a/Hp1bp3/Kcnd2/Kcnk3/Map2k1/Ogt/Pgk1/Pink1/Prkce/Rgcc/Rock2/Rora/Sdhd/Stub1/Vldlr	28
GO:1903305	BP	GO:1903305	regulation of regulated secretory pathway	38/2214	158/14571	0.00221914	0.0247458	0.0206377	Adcy1/Apba2/Arf1/Atp2a2/Cacna1a/Cacnb4/Cdk5/Cplx1/Cplx2/Dnm1l/Erc1/Gsk3b/Napa/Napb/Nrn1/Nrxn3/Pfn2/Prkcb/Prkce/Prkcg/Prrt2/Rab3a/Rims1/Rims2/Rims3/Stx1b/Stxbp1/Stxbp3/Syp/Syt1/Syt11/Syt13/Syt2/Syt4/Vamp1/Vamp2/Vamp8/Zp3	38
GO:0032549	MF	GO:0032549	ribonucleoside binding	67/2214	315/14571	0.00224163	0.0249577	0.0208145	Arf1/Arf5/Arhgap5/Arl3/Arl8b/Atl2/Cdc42/Diras2/Dnm1/Dnm1l/Dync1li1/Eef1a1/Eef1a2/Eef2/Eif2b2/Eif5/Eif5b/Fkbp4/Glud1/Gna13/Gnai1/Gnal/Gnao1/Gnaq/Gnas/Gnl3l/Hsp90aa1/Hsp90ab1/Ift27/Nme1/Nme2/Ola1/Rab11b/Rab14/Rab28/Rab2a/Rab35/Rab3a/Rab3b/Rab3c/Rab4a/Rab5c/Rab6a/Rab6b/Rab7/Rabl6/Rac1/Rala/Ran/Rheb/Rnf112/Rraga/Rragd/Sar1b/Suclg1/Tuba1a/Tuba1b/Tuba4a/Tuba8/Tubb2a/Tubb2b/Tubb3/Tubb4a/Tubb4b/Tubb5/Tub…	67
GO:0051693	BP	GO:0051693	actin filament capping	12/2214	33/14571	0.0023078	0.0256148	0.0213625	Add3/Arpc2/Capza2/Capzb/Cfl1/Eps8/Evl/Gsn/Mtpn/Sptan1/Tmod2/Tpm1	12
GO:0097718	MF	GO:0097718	disordered domain specific binding	12/2214	33/14571	0.0023078	0.0256148	0.0213625	Ap2a2/Ap2m1/Cltc/Crebbp/Ctnnb1/Fkbp8/Gja1/Hsp90aa1/Hsp90ab1/Kcna1/Myo5a/Tpm1	12
GO:0045685	BP	GO:0045685	regulation of glial cell differentiation	22/2214	78/14571	0.00231612	0.0256674	0.0214063	Aspa/Bag1/Bin1/Ctnnb1/Dab1/Enpp2/Fgfr3/Gpr37l1/Hdac2/Id2/Id4/Mag/Mecp2/Opalin/Prmt5/Prpf19/Ptn/Ptprz1/Rheb/Rnf112/Serpine2/Tmem98	22
GO:0015631	MF	GO:0015631	tubulin binding	68/2214	321/14571	0.0023215	0.0256873	0.0214229	1110017D15Rik/Agtpbp1/Arl3/Arl8b/Cacybp/Camsap2/Capzb/Ccser2/Cetn2/Cetn3/Ckap5/Clip1/Clip3/Cryab/Dctn1/Ddx3x/Dnm1/Dnm1l/Dync1i1/Fez1/Gabarap/Gja1/Gjb6/Gnas/Kif1a/Kif1b/Kif5a/Kif5b/Kif5c/Map1a/Map1b/Map1lc3a/Map1lc3b/Map2/Map4/Mapre1/Mapre2/Mapre3/Mapt/Mtcl1/Mtus2/Ncald/Ndn/Ndrg1/Nme1/Pafah1b1/Pdcd5/Pde4b/Pifo/Polb/Ppp5c/Prnp/Rps3/S100a8/Sgip1/Smc3/Snca/Sncb/Stmn2/Stmn3/Strbp/Sybu/Syt11/Tbca/Tiam1…	68
GO:0051590	BP	GO:0051590	positive regulation of neurotransmitter transport	10/2214	25/14571	0.002342	0.0257923	0.0215105	Dnm1l/Erc1/Prrt2/Rab3b/Rims1/Snca/Stx1b/Stxbp1/Syt1/Syt2	10
GO:1902175	BP	GO:1902175	regulation of oxidative stress-induced intrinsic apoptotic signaling pathway	10/2214	25/14571	0.002342	0.0257923	0.0215105	Fbxw7/Gpx1/Hif1a/Hspb1/Park7/Parp1/Pink1/Ralbp1/Sod1/Sod2	10
GO:0002082	BP	GO:0002082	regulation of oxidative phosphorylation	11/2214	29/14571	0.00236649	0.0257923	0.0215105	Cox7a1/Cox7a2/Cox7a2l/Dnajc15/Gadd45gip1/Park7/Pgk1/Pink1/Slc25a33/Uqcc2/Vcp	11
GO:0006734	BP	GO:0006734	NADH metabolic process	11/2214	29/14571	0.00236649	0.0257923	0.0215105	Gpd1/Gpd2/Idh3a/Idh3b/Idh3g/Ldha/Mdh1/Mdh2/Pfkm/Pfkp/Vcp	11
GO:0008180	CC	GO:0008180	COP9 signalosome	11/2214	29/14571	0.00236649	0.0257923	0.0215105	Atp5a1/Basp1/Cops3/Cops6/Cops7a/Cops8/Dynll1/Flot1/Grb2/Hsp90ab1/Stoml2	11
GO:0016248	MF	GO:0016248	channel inhibitor activity	11/2214	29/14571	0.00236649	0.0257923	0.0215105	Camk2d/Ensa/Itpr1/Lynx1/Nedd4/Nedd4l/Phpt1/Scn1b/Stx7/Vamp8/Vti1b	11
GO:0008076	CC	GO:0008076	voltage-gated potassium channel complex	19/2214	64/14571	0.00237	0.0257923	0.0215105	Calm1/Calm2/Calm3/Cntnap2/Dpp6/Kcna1/Kcnab1/Kcnc1/Kcnc3/Kcnc4/Kcnd2/Kcnip1/Kcnip4/Kcnj3/Kcnk1/Kcnma1/Snap25/Sumo1/Vamp2	19
GO:0006620	BP	GO:0006620	posttranslational protein targeting to endoplasmic reticulum membrane	7/2214	14/14571	0.00237063	0.0257923	0.0215105	Chmp4b/Sec61a1/Sec61b/Sec61g/Sec62/Sgta/Sgtb	7
GO:0030008	CC	GO:0030008	TRAPP complex	7/2214	14/14571	0.00237063	0.0257923	0.0215105	Trappc1/Trappc2/Trappc2l/Trappc3/Trappc5/Trappc6a/Trappc6b	7
GO:0044548	MF	GO:0044548	S100 protein binding	7/2214	14/14571	0.00237063	0.0257923	0.0215105	Anxa2/Atp2a2/Cacybp/Fgf1/Kcnk3/S100a11/S100b	7
GO:0098814	BP	GO:0098814	spontaneous synaptic transmission	7/2214	14/14571	0.00237063	0.0257923	0.0215105	App/Nsg1/Rims1/Rims2/Rph3a/Stx1b/Syt1	7
GO:0002790	BP	GO:0002790	peptide secretion	80/2214	389/14571	0.00241741	0.0262614	0.0219017	Ahi1/Aimp1/Anxa5/Apbb1/Apoe/Arf1/Arhgef7/Bsg/Camk2n1/Cbln1/Ccdc186/Cdk16/Chd7/Cnr1/Cpe/Cplx1/Crtam/Dnm1l/Dph3/Dynll1/Ensa/Erp29/Exph5/Gabbr1/Gja1/Glud1/Glul/Gpi1/H2-T23/Hif1a/Il33/Irs2/Itsn1/Jagn1/Kif5b/Klf7/Lrp1/M6pr/Mif/Mpc2/Myh10/Myo5a/Neurod1/Nnat/Nrxn1/Oxct1/Pafah1b1/Pard6a/Park7/Pclo/Pfkm/Phpt1/Ppia/Ppp1r11/Ppp3ca/Ppp3cb/Prkce/Psap/Ptpmt1/Rab11b/Rab3a/Rab3b/Rab3c/Rac1/Rapgef4/Rbp4/Rgcc/Rims…	80
GO:1902883	BP	GO:1902883	negative regulation of response to oxidative stress	15/2214	46/14571	0.00242331	0.0262684	0.0219076	Atf4/Ctnnb1/Gpr37/Gpr37l1/Gpx1/Hif1a/Hspb1/Ncoa7/Oxr1/Park7/Pink1/Psap/Slc7a11/Sod2/Txn1	15
GO:0071805	BP	GO:0071805	potassium ion transmembrane transport	39/2214	164/14571	0.00243122	0.0262684	0.0219076	Akap7/Akap9/Ank2/Ank3/Atp1a1/Atp1a2/Atp1a3/Atp1b1/Atp1b2/Bin1/Cd63/Dlg1/Dpp6/Kcna1/Kcnab1/Kcnc1/Kcnc3/Kcnc4/Kcnd2/Kcnip1/Kcnip4/Kcnj10/Kcnj12/Kcnj3/Kcnk1/Kcnk10/Kcnk3/Kcnma1/Nedd4l/Neto2/Prnp/Rgs4/Slc12a5/Slc12a6/Slc1a3/Slc24a2/Sumo1/Vamp2/Ywhae	39
GO:0001883	MF	GO:0001883	purine nucleoside binding	67/2214	316/14571	0.00243223	0.0262684	0.0219076	Arf1/Arf5/Arhgap5/Arl3/Arl8b/Atl2/Cdc42/Diras2/Dnm1/Dnm1l/Dync1li1/Eef1a1/Eef1a2/Eef2/Eif2b2/Eif5/Eif5b/Fkbp4/Glud1/Gna13/Gnai1/Gnal/Gnao1/Gnaq/Gnas/Gnl3l/Hsp90aa1/Hsp90ab1/Ift27/Nme1/Nme2/Ola1/Rab11b/Rab14/Rab28/Rab2a/Rab35/Rab3a/Rab3b/Rab3c/Rab4a/Rab5c/Rab6a/Rab6b/Rab7/Rabl6/Rac1/Rala/Ran/Rheb/Rnf112/Rraga/Rragd/Sar1b/Suclg1/Tuba1a/Tuba1b/Tuba4a/Tuba8/Tubb2a/Tubb2b/Tubb3/Tubb4a/Tubb4b/Tubb5/Tub…	67
GO:0055065	BP	GO:0055065	metal ion homeostasis	98/2214	492/14571	0.00243274	0.0262684	0.0219076	Ank1/Ank2/Ank3/Aplp2/Apoe/App/Arf1/Asph/Atf4/Atox1/Atp1a1/Atp1a2/Atp1a3/Atp1b1/Atp1b2/Atp2a2/Atp2b1/Atp2b2/Atp2b3/Atp6ap1/Atp6v0d1/Atp6v1a/Atp6v1g1/B2m/Bax/Bdh2/Cacna1a/Cacnb4/Calb1/Calb2/Camk2d/Camk2n1/Cd24a/Cdk5/Chd7/Clstn1/Comt/Coro1a/Cox19/Dbi/Ednrb/Eif5a/Erc1/Fbxl5/Fis1/Fkbp1a/Fth1/Ftl1/Fxyd1/Gja1/Glrx3/Gna13/Gnas/Gnb1/Gng3/Got1/Grin1/Grin2a/Grina/Gtf2i/Hif1a/Itpr1/Jph3/Kcna1/Kcnj10/Kcnk3/Kc…	98
GO:0048511	BP	GO:0048511	rhythmic process	53/2214	239/14571	0.0024648	0.0265746	0.0221629	Adcy1/Adrm1/Atf4/Bdnf/Cdk5/Creb1/Crebbp/Cry1/Csnk2a1/Dbp/Ddx5/Dhx9/Dnm1l/Enox2/Enpp2/Fbxw7/Grin1/Grin2a/Gsk3b/Hdac2/Hlf/Hnrnpd/Hnrnpu/Huwe1/Id1/Id2/Id3/Id4/Kcnd2/Kcnma1/Klf9/Maged1/Ncor1/Ndufa9/Ntrk2/Ogt/Ppp1ca/Ppp1cb/Prkcg/Prmt5/Ptgds/Ptn/Rock2/Rora/Rorb/Rorc/Schip1/Tardbp/Top1/Ube3a/Usp2/Usp7/Zp3	53
GO:0042274	BP	GO:0042274	ribosomal small subunit biogenesis	20/2214	69/14571	0.00252595	0.0271929	0.0226785	Gtf2h5/Lsm6/Mrps11/Mrps7/Npm1/Rpl38/Rps10/Rps14/Rps15/Rps16/Rps19/Rps2/Rps21/Rps24/Rps25/Rps27l/Rps28/Rps5/Rps7/Rps8	20
GO:0030863	CC	GO:0030863	cortical cytoskeleton	28/2214	108/14571	0.00256723	0.0275958	0.0230146	Actb/Actr2/Ank1/Anln/Bsn/Calb1/Calb2/Cap2/Capza2/Capzb/Cfl1/Coro1a/Eef1a1/Flot1/Gsn/Mapre1/Med28/Mobp/Pclo/Pdlim2/Ppp1r9b/Prkcb/Pvalb/Rims1/Rims2/Rims3/Sptan1/Sptbn2	28
GO:0031644	BP	GO:0031644	regulation of nervous system process	36/2214	149/14571	0.00262671	0.0281928	0.0235125	App/Cacng5/Cbln1/Cck/Celf4/Cnih2/Comt/Dlgap1/Dlgap3/Dlgap4/Ednrb/Glra1/Grin1/Grin2a/Gsk3b/Homer3/Kcnc4/Kcnj10/Mag/Mgll/Ncam1/Nptx1/Nrxn1/Prkcz/Rapgef4/Reln/Rgs4/Rims1/Rims2/Rock2/S100b/Sox10/Stx1b/Syne1/Tmem98/Trf	36
GO:1903320	BP	GO:1903320	regulation of protein modification by small protein conjugation or removal	49/2214	218/14571	0.00263287	0.0282166	0.0235323	Bsn/Cdk5/Cry1/Ctnnb1/Dcun1d1/Ddx3x/Dnaja1/Dnm1l/Fam107a/Fbxo2/Fbxw7/Fem1b/Fgfr3/Fkbp1a/Gnl3l/Hsp90aa1/Hsp90ab1/Huwe1/Isg15/Ivns1abp/Npm1/Ogt/Otub1/Otud4/Park7/Pclo/Pdcd6/Pef1/Pin1/Pink1/Prkce/Prkcg/Ptpn22/Rnf20/Rpl23/Rps2/Rps3/Rps7/Sqstm1/Stub1/Tollip/Trib2/Trim44/Trip12/Uba2/Ube3a/Vcp/Xiap/Zmiz1	49
GO:1903312	BP	GO:1903312	negative regulation of mRNA metabolic process	21/2214	74/14571	0.00265478	0.0284089	0.0236927	Acin1/Celf4/Dhx9/Elavl4/Fus/Hnrnpa0/Hnrnpa2b1/Hnrnpc/Hnrnpd/Hnrnpk/Hnrnpl/Hnrnpu/Npm1/Pabpc1/Pcbp4/Rnf20/Srsf7/Supt5/Tardbp/Tra2b/Ybx1	21
GO:0022411	BP	GO:0022411	cellular component disassembly	70/2214	334/14571	0.00268174	0.0286546	0.0238976	Acin1/Add3/Arpc2/Asph/Atpif1/Bax/Camsap2/Capza2/Capzb/Cd24a/Cdc37/Cdk5/Cfl1/Cisd2/Dctn1/Dnm1l/Eif5a/Endog/Eps8/Evl/Fbxw7/Fis1/Flot1/Fundc2/Gabarap/Gabarapl1/Gabarapl2/Gbf1/Gsn/Hif1a/Hspa8/Huwe1/Iqsec1/Jmjd4/Kif5b/Map1a/Map1b/Map1lc3a/Map1lc3b/Map2/Mapre2/Mtpn/Napa/Napb/Nsf/Pafah1b1/Phb2/Pink1/Plk5/Rpl23/Sh3bp1/Sh3gl2/Slc25a46/Smarcb1/Smarcd3/Snap29/Sptan1/Sqstm1/Stmn2/Stmn3/Synj1/Tecpr1/Tmod2/Tom…	70
GO:0009306	BP	GO:0009306	protein secretion	73/2214	351/14571	0.00271089	0.0288799	0.0240855	Ahi1/Anxa5/Apbb1/Apoe/Arf1/Bsg/Camk2n1/Cbln1/Ccdc186/Cdk16/Cnr1/Cplx1/Crtam/Dnm1l/Dph3/Dynll1/Ensa/Erp29/Exph5/Gja1/Glud1/Glul/Gpi1/H2-T23/Hif1a/Il33/Irs2/Jagn1/Kif5b/Klf7/Lrp1/M6pr/Mif/Mpc2/Myh10/Myo5a/Neurod1/Nnat/Nrxn1/Oxct1/Pafah1b1/Pard6a/Park7/Pclo/Pfkm/Phpt1/Ppia/Ppp1r11/Ppp3ca/Ppp3cb/Prkce/Psap/Ptpmt1/Rab11b/Rab3a/Rab3b/Rab3c/Rac1/Rapgef4/Rbp4/Rgcc/Rims2/Srcin1/Stxbp3/Sybu/Syt11/Syt4/Tiam…	73
GO:0035592	BP	GO:0035592	establishment of protein localization to extracellular region	73/2214	351/14571	0.00271089	0.0288799	0.0240855	Ahi1/Anxa5/Apbb1/Apoe/Arf1/Bsg/Camk2n1/Cbln1/Ccdc186/Cdk16/Cnr1/Cplx1/Crtam/Dnm1l/Dph3/Dynll1/Ensa/Erp29/Exph5/Gja1/Glud1/Glul/Gpi1/H2-T23/Hif1a/Il33/Irs2/Jagn1/Kif5b/Klf7/Lrp1/M6pr/Mif/Mpc2/Myh10/Myo5a/Neurod1/Nnat/Nrxn1/Oxct1/Pafah1b1/Pard6a/Park7/Pclo/Pfkm/Phpt1/Ppia/Ppp1r11/Ppp3ca/Ppp3cb/Prkce/Psap/Ptpmt1/Rab11b/Rab3a/Rab3b/Rab3c/Rac1/Rapgef4/Rbp4/Rgcc/Rims2/Srcin1/Stxbp3/Sybu/Syt11/Syt4/Tiam…	73
GO:0009914	BP	GO:0009914	hormone transport	57/2214	262/14571	0.00273092	0.02905	0.0242274	Aimp1/Anxa5/Arhgef7/Camk2n1/Ccdc186/Cdk16/Chd7/Cnr1/Cpe/Cplx1/Creb1/Cry1/Dynll1/Ensa/Gabbr1/Gja1/Glud1/Glul/Gnas/Hif1a/Irs2/Itsn1/Jagn1/Kif5b/Klf7/Lrp1/Mpc2/Myo5a/Neurod1/Nnat/Nrxn1/Oxct1/Park7/Pclo/Pfkm/Phpt1/Pomc/Ppp3ca/Ppp3cb/Prkce/Ptpmt1/Rab11b/Rac1/Rapgef4/Rbp4/Rims2/Scg5/Snap25/Spp1/Stxbp3/Sybu/Tiam1/Uqcc2/Vamp2/Vamp8/Vsnl1/Ywhaz	57
GO:0006979	BP	GO:0006979	response to oxidative stress	74/2214	357/14571	0.00278634	0.0295956	0.0246824	Aldh2/Aldh3a2/Apod/Apoe/App/Arl6ip5/Atf4/Atox1/Atp2a2/Bcar1/Cfl1/Cryab/Cst3/Ctnnb1/Endog/Fbxw7/Fos/G6pdx/Gpr37/Gpr37l1/Gpx1/Gpx4/Hdac2/Hif1a/Hnrnpd/Hnrnpm/Hspb1/Jun/Lias/Map2k1/Mapk1/Mapt/Mgat3/Mgst1/Mpv17/Mt3/Ncoa7/Ndufa12/Ndufa6/Ndufs2/Ndufs8/Oxr1/Park7/Parp1/Pdcd10/Pdk2/Pink1/Ppp1r15b/Prdx1/Prdx2/Prdx3/Prdx4/Prdx5/Prdx6/Prkcd/Prnp/Psap/Psip1/Psmb5/Ralbp1/Rnf112/Romo1/Rps3/Rwdd1/Sesn1/Sirpa/Slc…	74
GO:0002087	BP	GO:0002087	regulation of respiratory gaseous exchange by nervous system process	6/2214	11/14571	0.00283175	0.0296815	0.0247541	Atp1a2/Glra1/Gls/Mecp2/Tlx3/Tshz3	6
GO:0005313	MF	GO:0005313	L-glutamate transmembrane transporter activity	6/2214	11/14571	0.00283175	0.0296815	0.0247541	Slc17a6/Slc17a7/Slc1a2/Slc1a3/Slc1a6/Slc25a18	6
GO:0010807	BP	GO:0010807	regulation of synaptic vesicle priming	6/2214	11/14571	0.00283175	0.0296815	0.0247541	Napa/Napb/Rab3a/Rims1/Stx1b/Stxbp1	6
GO:0021683	BP	GO:0021683	cerebellar granular layer morphogenesis	6/2214	11/14571	0.00283175	0.0296815	0.0247541	Atp2b2/Cbln1/Grid2/Nfix/Nrxn1/Serpine2	6
GO:0043008	MF	GO:0043008	ATP-dependent protein binding	6/2214	11/14571	0.00283175	0.0296815	0.0247541	Ddx39b/Dnajc5/Hsp90ab1/Myo5a/Nsf/Prnp	6
GO:0045899	BP	GO:0045899	positive regulation of RNA polymerase II transcription preinitiation complex assembly	6/2214	11/14571	0.00283175	0.0296815	0.0247541	Creb1/Psmc2/Psmc3/Psmc4/Psmc5/Psmc6	6
GO:0071294	BP	GO:0071294	cellular response to zinc ion	6/2214	11/14571	0.00283175	0.0296815	0.0247541	Creb1/Glra1/Grin2a/Mt1/Mt2/Mt3	6
GO:0098690	CC	GO:0098690	glycinergic synapse	6/2214	11/14571	0.00283175	0.0296815	0.0247541	Glra1/Glrb/Gphn/Hspa8/Kcnc4/Slc6a5	6
GO:0099550	BP	GO:0099550	trans-synaptic signaling, modulating synaptic transmission	6/2214	11/14571	0.00283175	0.0296815	0.0247541	Bdnf/Cnr1/Efnb3/Ntrk2/Pak1/Syt4	6
GO:0005261	MF	GO:0005261	cation channel activity	54/2214	246/14571	0.0028442	0.0297684	0.0248265	Anxa2/Atp5a1/Atp5b/Atp5c1/Atp5d/Atp5e/Atp5g1/Atp5g3/Atp5h/Atp5j/Atp5j2/Atp5l/Atp5o/Atp6ap1/Cacna1a/Cacnb4/Cacng2/Cacng5/Cdk5/Cnr1/Erc1/Gpm6a/Gria1/Gria2/Gria4/Grin1/Grin2a/Itpr1/Kcna1/Kcnab1/Kcnc1/Kcnc3/Kcnc4/Kcnd2/Kcnip1/Kcnip4/Kcnj10/Kcnj12/Kcnj3/Kcnk1/Kcnk10/Kcnk3/Kcnma1/Kcnt1/Scn1b/Scn2b/Sec61a1/Slc24a2/Snap25/Tmco1/Tmem63a/Tomm40/Trpc3/Unc80	54
GO:0017158	BP	GO:0017158	regulation of calcium ion-dependent exocytosis	13/2214	38/14571	0.00288067	0.0301061	0.0251082	Arf1/Atp2a2/Cacna1a/Cdk5/Stxbp1/Stxbp3/Syt1/Syt11/Syt13/Syt2/Syt4/Vamp2/Zp3	13
GO:1903169	BP	GO:1903169	regulation of calcium ion transmembrane transport	31/2214	124/14571	0.00288724	0.0301308	0.0251288	Ank2/Asph/Atp1a2/Atp1b1/Bax/Bin1/Cacna1a/Cacnb4/Camk2d/Cdk5/Chd7/Coro1a/Dbi/Fkbp1a/G6pdx/Gjc2/Hpca/Jph3/Myo5a/Pde4b/Plp1/Ppp2ca/Prkce/Prnp/Ptpn22/Sln/Snca/Sumo1/Thy1/Tspan13/Ywhae	31
GO:0006089	BP	GO:0006089	lactate metabolic process	8/2214	18/14571	0.00293733	0.0304318	0.0253797	Hagh/Haghl/Hif1a/Ldha/Ldhb/Mtch2/Park7/Pnkd	8
GO:0030673	CC	GO:0030673	axolemma	8/2214	18/14571	0.00293733	0.0304318	0.0253797	Ank1/Cntnap2/Gabbr1/Kcnc1/Kcnc3/Mapt/Slc1a2/Thy1	8
GO:0045109	BP	GO:0045109	intermediate filament organization	8/2214	18/14571	0.00293733	0.0304318	0.0253797	Dnajb6/Gfap/Krt10/Krt25/Nefh/Nefl/Nefm/Vim	8
GO:0070064	MF	GO:0070064	proline-rich region binding	8/2214	18/14571	0.00293733	0.0304318	0.0253797	Abi2/Apbb1/Ccnd1/Itsn1/Nedd4/Pfn1/Rabac1/Wbp4	8
GO:1903204	BP	GO:1903204	negative regulation of oxidative stress-induced neuron death	8/2214	18/14571	0.00293733	0.0304318	0.0253797	Atf4/Ctnnb1/Hif1a/Ncoa7/Oxr1/Park7/Pink1/Slc7a11	8
GO:0045665	BP	GO:0045665	negative regulation of neuron differentiation	51/2214	230/14571	0.00294304	0.0304469	0.0253923	Apbb1/Apoe/App/B2m/Bex1/Calr/Cd24a/Cdk5/Crmp1/Dab1/Ddx6/Dync1i2/Ednrb/Efnb3/Eif4e/Fuom/Gdi1/Gfap/Gpr37l1/Gsk3b/H2-D1/Hdac2/Id1/Id2/Id4/Inpp5j/Itm2c/Lgals1/Lrp1/Lsm1/Mag/Map2/Mecp2/Ntm/Pafah1b1/Pbx1/Ppp3ca/Prpf19/Ptprz1/Rap1gap/Rnf6/Rufy3/Spock1/Stmn2/Thoc2/Thy1/Tlx3/Ttc3/Ube3a/Vim/Ywhah	51
GO:0043401	BP	GO:0043401	steroid hormone mediated signaling pathway	26/2214	99/14571	0.00296082	0.0305866	0.0255089	Bdnf/Calr/Cry1/Ddx5/Dnaja1/Fkbp4/Kank2/Klf9/Ncor1/Ntrk2/Pagr1a/Pak1/Park7/Parp1/Phb2/Ppp5c/Ptges3/Rnf6/Rwdd1/Safb/Strn3/Ube3a/Wbp2/Ywhah/Zbtb7a/Zmiz1	26
GO:1903076	BP	GO:1903076	regulation of protein localization to plasma membrane	27/2214	104/14571	0.00296908	0.0306277	0.0255432	Acsl3/Actb/Ap2m1/Camk2b/Camk2d/Cdk5/Clip3/Cltc/Csnk2a1/Dlg1/Dpp6/Hectd1/Kif5b/Lrp1/Myo5a/Nrxn1/Pgrmc1/Pik3r1/Pik3r2/Ppp1r9b/Prnp/Rer1/Sqstm1/Stx7/Tmem59/Vamp8/Vti1b	27
GO:0005516	MF	GO:0005516	calmodulin binding	39/2214	166/14571	0.00305368	0.0314099	0.0261955	Adcy1/Add3/Arpp21/Atp2b1/Atp2b2/Cacna1a/Camk1/Camk1d/Camk2b/Camk2d/Camk4/Camkk2/Camsap2/Ddx5/Edf1/Eef1a1/Enkur/Ewsr1/Gap43/Grin1/Itpka/Map2/Mapkapk3/Marcks/Mbp/Myh10/Myh14/Myo1c/Myo5a/Pcp4/Pik3r1/Plcb1/Ppp3ca/Ppp3cb/Sptan1/Strn3/Syt1/Unc13c/Vamp2	39
GO:0030307	BP	GO:0030307	positive regulation of cell growth	39/2214	166/14571	0.00305368	0.0314099	0.0261955	Apoe/Atp5g1/Bdnf/Cd81/Cdkl5/Cdkn2aip/Cfl1/Crabp2/Csnk2a1/Cxcl12/Cyfip1/Ddx39b/Ddx3x/Eif2b2/Eif4g1/Eif4g2/Gdi1/Gsk3b/Hnrnpk/Lgi1/Lrp1/Map1b/Mapt/Mecp2/Mtpn/N6amt1/Nedd4l/Pafah1b1/Pak1/Pin1/Rims1/Rims2/Rpl4/Rufy3/Slc25a33/Slc25a4/Syt1/Syt2/Syt4	39
GO:0048489	BP	GO:0048489	synaptic vesicle transport	15/2214	47/14571	0.00306753	0.0314169	0.0262014	Arf1/Bloc1s1/Cdk5/Cnih2/Ctnnb1/Dnm1/Kif5a/Kif5b/Kif5c/Lin7a/Map2/Rab3a/Snca/Synj1/Syt4	15
GO:0051289	BP	GO:0051289	protein homotetramerization	15/2214	47/14571	0.00306753	0.0314169	0.0262014	Acot13/Appl2/Aqp4/B2m/Cby1/Crtc3/Evl/Gls/Hprt/Kcnj12/Pfkm/Pfkp/Sod2/Sycp1/Usp16	15
GO:0051932	BP	GO:0051932	synaptic transmission, GABAergic	15/2214	47/14571	0.00306753	0.0314169	0.0262014	Bdnf/Car2/Car7/Cnr1/Dbi/Dnm1/Gabra1/Gabra6/Kif5b/Pak1/Prkce/Rac1/Slc6a1/Stxbp1/Usp46	15
GO:0048169	BP	GO:0048169	regulation of long-term neuronal synaptic plasticity	12/2214	34/14571	0.00308046	0.0315043	0.0262742	App/Bdnf/Camk2b/Grin1/Grin2a/Kcnj10/Neurl1a/Rims1/S100b/Snca/Syngr1/Syp	12
GO:0019001	MF	GO:0019001	guanyl nucleotide binding	67/2214	319/14571	0.00309167	0.0315289	0.0262947	Arf1/Arf5/Arhgap5/Arl3/Arl8b/Atl2/Cdc42/Diras2/Dnm1/Dnm1l/Dync1li1/Eef1a1/Eef1a2/Eef2/Eif2b2/Eif5/Eif5b/Fkbp4/Glud1/Gna13/Gnai1/Gnal/Gnao1/Gnaq/Gnas/Gnl3l/Hsp90aa1/Hsp90ab1/Ift27/Nme1/Nme2/Ola1/Rab11b/Rab14/Rab28/Rab2a/Rab35/Rab3a/Rab3b/Rab3c/Rab4a/Rab5c/Rab6a/Rab6b/Rab7/Rabl6/Rac1/Rala/Ran/Rheb/Rnf112/Rraga/Rragd/Sar1b/Suclg1/Tuba1a/Tuba1b/Tuba4a/Tuba8/Tubb2a/Tubb2b/Tubb3/Tubb4a/Tubb4b/Tubb5/Tub…	67
GO:0032561	MF	GO:0032561	guanyl ribonucleotide binding	67/2214	319/14571	0.00309167	0.0315289	0.0262947	Arf1/Arf5/Arhgap5/Arl3/Arl8b/Atl2/Cdc42/Diras2/Dnm1/Dnm1l/Dync1li1/Eef1a1/Eef1a2/Eef2/Eif2b2/Eif5/Eif5b/Fkbp4/Glud1/Gna13/Gnai1/Gnal/Gnao1/Gnaq/Gnas/Gnl3l/Hsp90aa1/Hsp90ab1/Ift27/Nme1/Nme2/Ola1/Rab11b/Rab14/Rab28/Rab2a/Rab35/Rab3a/Rab3b/Rab3c/Rab4a/Rab5c/Rab6a/Rab6b/Rab7/Rabl6/Rac1/Rala/Ran/Rheb/Rnf112/Rraga/Rragd/Sar1b/Suclg1/Tuba1a/Tuba1b/Tuba4a/Tuba8/Tubb2a/Tubb2b/Tubb3/Tubb4a/Tubb4b/Tubb5/Tub…	67
GO:0051495	BP	GO:0051495	positive regulation of cytoskeleton organization	44/2214	193/14571	0.00318923	0.0324775	0.0270859	Abi2/Actr2/Ap1ar/Arf1/Arpc1a/Arpc2/Arpc5l/Bin1/Brk1/Ccl27a/Cd47/Cdkn1b/Cfl1/Ckap5/Clip1/Coro1a/Cyfip1/Dctn1/Dlg1/Evl/Grb2/Gsn/Id1/Map1b/Mapre1/Mapt/Mecp2/Myo1c/Nckap1/Npm1/Pak1/Pfdn2/Pfn1/Pfn2/Prkce/Rac1/Rgcc/Rock2/Rps3/S100a10/Sdc4/Stmn2/Tenm1/Tpm1	44
GO:0001956	BP	GO:0001956	positive regulation of neurotransmitter secretion	9/2214	22/14571	0.00321905	0.0326882	0.0272616	Dnm1l/Erc1/Prrt2/Rims1/Snca/Stx1b/Stxbp1/Syt1/Syt2	9
GO:0099149	BP	GO:0099149	regulation of postsynaptic neurotransmitter receptor internalization	9/2214	22/14571	0.00321905	0.0326882	0.0272616	Hpca/Iqsec1/Nedd4/Pacsin1/Pip5k1c/Ppp3r1/Syne1/Synj1/Usp46	9
GO:0031225	CC	GO:0031225	anchored component of membrane	32/2214	130/14571	0.00323654	0.0327238	0.0272913	Bst2/Car4/Cd24a/Cd55/Cntn1/Dnajc5/Gad2/Igsf21/Lsamp/Lynx1/Ncam1/Negr1/Nrn1/Ntm/Prmt8/Prnp/Rab11b/Rab14/Rab2a/Rab35/Rab3a/Rab3b/Rab3c/Rab4a/Rab5c/Rab7/Rgmb/Rgs7bp/Snap25/Syn1/Thy1/Vti1b	32
GO:0005774	CC	GO:0005774	vacuolar membrane	37/2214	156/14571	0.00324084	0.0327238	0.0272913	Anxa2/Arl8b/Atp6v0a1/Atp6v0b/Atp6v0d1/Atp6v1a/Atp6v1c1/Atp6v1f/Atp6v1g1/Atp6v1g2/Atraid/Cd63/Cdip1/Gabarap/Gabarapl1/Gabarapl2/Gfap/Hsp90ab1/Hspa8/Lamp5/Laptm4a/Litaf/Map1lc3a/Map1lc3b/Napa/Napb/Napg/Rab7/Rnf152/Rraga/Rragd/Stx7/Tecpr1/Tmem63a/Uba1/Vamp8/Vti1b	37
GO:0071241	BP	GO:0071241	cellular response to inorganic substance	37/2214	156/14571	0.00324084	0.0327238	0.0272913	Ank3/Asph/Atrx/B2m/Bcar1/Cdkn1b/Creb1/Fos/Fus/Glra1/Grin2a/Gsn/Hnrnpd/Hpca/Id2/Jun/Jund/Kcna1/Krt10/Mapk1/Mecp2/Mt1/Mt2/Mt3/Neurod2/Nptx1/Nrxn1/Prnp/Snca/Sumo1/Syt1/Syt11/Syt13/Syt2/Syt4/Tfrc/Trf	37
GO:0098936	CC	GO:0098936	intrinsic component of postsynaptic membrane	37/2214	156/14571	0.00324084	0.0327238	0.0272913	Adcy1/Adgrl2/Atp2b2/Cacng2/Cacng5/Clstn1/Cnih2/Cntn1/Efnb3/Flrt3/Gabbr1/Gabra1/Gabra6/Gabrd/Glra1/Gria1/Gria2/Gria4/Grid2/Grin1/Grin2a/Kcna1/Kcnc1/Kcnc3/Kcnc4/Kcnd2/Lrfn1/Lrrc4/Lrrtm3/Ncam1/Nrcam/Prrt1/Ptprz1/Rgs7bp/Slc1a6/Slc6a1/Slitrk3	37
GO:0030003	BP	GO:0030003	cellular cation homeostasis	96/2214	485/14571	0.00324896	0.0327596	0.0273211	Ank2/Aplp2/Apoe/App/Arf1/Asph/Atf4/Atox1/Atp1a1/Atp1a2/Atp1a3/Atp1b1/Atp1b2/Atp2a2/Atp2b1/Atp2b2/Atp2b3/Atp5b/Atp6ap1/Atp6ap1l/Atp6v0a1/Atp6v0d1/Atp6v1a/Atp6v1g1/Bax/Cacna1a/Cacnb4/Calb1/Calb2/Camk2d/Car2/Car7/Cd24a/Cdk5/Chd7/Clstn1/Coro1a/Cox19/Dbi/Dmxl2/Ednrb/Eif5a/Erc1/Fis1/Fkbp1a/Fth1/Ftl1/Fxyd1/Gja1/Glrx3/Gna13/Gnb1/Gng3/Got1/Grin1/Grin2a/Grina/Gtf2i/Hif1a/Itpr1/Jph3/Kcnk3/Kcnma1/Letm1/Lrp1/…	96
GO:0030838	BP	GO:0030838	positive regulation of actin filament polymerization	22/2214	80/14571	0.00326942	0.0328733	0.027416	Abi2/Actr2/Ap1ar/Arf1/Arpc1a/Arpc2/Arpc5l/Bin1/Brk1/Coro1a/Cyfip1/Dlg1/Evl/Grb2/Gsn/Myo1c/Nckap1/Pfn1/Pfn2/Prkce/Rac1/Tenm1	22
GO:0060079	BP	GO:0060079	excitatory postsynaptic potential	22/2214	80/14571	0.00326942	0.0328733	0.027416	App/Bdnf/Cbln1/Cdk5/Celf4/Grid2/Grin1/Grin2a/Gsk3b/Mecp2/Nrxn1/Ppp3ca/Prkcz/Reln/Rgs4/Rims1/Rims2/Slc17a7/Slc29a1/Snca/Stx1b/Syne1	22
GO:0008347	BP	GO:0008347	glial cell migration	18/2214	61/14571	0.00328012	0.0329346	0.0274671	Arhgef7/Atp1b2/Cd9/Cdk5/Ctnnb1/Dab1/Dab2ip/Fubp1/Grin1/Lrp1/Ndn/Pafah1b1/Ptprz1/Reln/Srgap2/Tiam1/Vim/Zmiz1	18
GO:0001964	BP	GO:0001964	startle response	10/2214	26/14571	0.00329383	0.0329797	0.0275047	Fabp7/Glra1/Glrb/Grid2/Grin1/Grin2a/Kcna1/Mecp2/Nrxn1/Penk	10
GO:0099524	CC	GO:0099524	postsynaptic cytosol	10/2214	26/14571	0.00329383	0.0329797	0.0275047	Aldoc/Calb1/Eif4e/Hnrnpa2b1/Hspa8/Nedd4/Pin1/Prkcd/Prkcg/Rims3	10
GO:0047485	MF	GO:0047485	protein N-terminus binding	30/2214	120/14571	0.0033417	0.0333658	0.0278267	Banf1/Calm1/Calm2/Calm3/Cfap36/Clu/Csnk2a1/Dab2ip/Eif5a/Fez1/Gad1/Gadd45a/Id1/Kcnip1/Map2k1/Mecp2/Morf4l1/Npm1/Parp1/Pdcd10/Phb2/Rps21/Snap25/Snca/Stxbp1/Syngr3/Tpm1/Traf6/Ywhaq/Zwint	30
GO:0055067	BP	GO:0055067	monovalent inorganic cation homeostasis	30/2214	120/14571	0.0033417	0.0333658	0.0278267	Atp1a1/Atp1a2/Atp1a3/Atp1b1/Atp1b2/Atp5b/Atp6ap1/Atp6ap1l/Atp6v0a1/Atp6v0d1/Camk2d/Car14/Car2/Car4/Car7/Comt/Dmxl2/Ednrb/Gnas/Kcnj10/Kcnma1/Mapk1/Pdk2/Rab7/Rogdi/Slc12a5/Slc12a6/Slc4a4/Tesc/Ube3a	30
GO:0051646	BP	GO:0051646	mitochondrion localization	14/2214	43/14571	0.0033966	0.0338212	0.0282065	Actr10/Agtpbp1/Dnm1l/Fez1/Hif1a/Kif1b/Map1b/Mapt/Nefl/Ogt/Sybu/Trak1/Ubb/Uchl1	14
GO:0060090	MF	GO:0060090	molecular adaptor activity	54/2214	248/14571	0.00340645	0.0338212	0.0282065	Afap1l2/Akap9/Ank1/Ank2/Ank3/Ap2a2/Ap2m1/Bfar/Bicd1/Col1a2/Dab2ip/Dlg1/Dlgap1/Dlgap3/Dlgap4/Eps8/Fbxw7/Gphn/Grb14/Grb2/Hspa8/Itsn1/Khdrbs1/Lamtor2/Lamtor3/Lamtor5/Map1a/Map2k1/Napa/Napb/Napg/Nefh/Nefl/Otud4/Pdcd6/Pef1/Psmg2/Rad50/Serinc1/Sgta/Sgtb/Snap25/Snap29/Snap47/Stub1/Stx1b/Stx7/Tex261/Tnrc6a/Use1/Vamp1/Vamp2/Vamp8/Vti1b	54
GO:0010469	BP	GO:0010469	regulation of signaling receptor activity	28/2214	110/14571	0.00341218	0.0338212	0.0282065	Aplp2/App/Bicd1/Cacng2/Cacng5/Cfl1/Cnih2/Dlgap1/Dlgap3/Dlgap4/Fbxw7/Grin2a/Hmgb1/Homer3/Lynx1/Neto2/Neurl1a/Nptx1/Nrxn1/Park7/Pink1/Ppp2ca/Ppp2r5b/Prrt1/Rasgrf1/Reln/Rph3a/Zp3	28
GO:0035637	BP	GO:0035637	multicellular organismal signaling	28/2214	110/14571	0.00341218	0.0338212	0.0282065	Ank2/Ank3/Bin1/Cacna1a/Cacnb4/Cacng2/Cacng5/Cntnap1/Dpp6/Dsg2/Gja1/Glra1/Gria1/Kcna1/Kcnc4/Kcnd2/Kcnma1/Mag/Myh14/Nrcam/Ntrk2/Pafah1b1/Pak1/Rapgef4/Scn1b/Scn2b/Sod1/Tmem65	28
GO:0009898	CC	GO:0009898	cytoplasmic side of plasma membrane	35/2214	146/14571	0.00342275	0.0338212	0.0282065	Ank1/Atp2a2/Atp2b1/Cdk16/Chmp4b/Dlg1/Dtna/Fgfr3/G6pdx/Gna13/Gnai1/Gnal/Gnao1/Gnaq/Gnas/Gnb1/Gnb2/Gng11/Gng13/Gng3/Gng5/Gphn/Kcnab1/Kcnip1/Litaf/Mapt/Mien1/Ppp1r9b/Ppp3ca/Prmt8/Ptpn22/Rgs8/Snap25/Tiam1/Traf6	35
GO:2001257	BP	GO:2001257	regulation of cation channel activity	35/2214	146/14571	0.00342275	0.0338212	0.0282065	Akap7/Ank2/Ank3/App/Asph/Cacna1a/Cacnb4/Cacng2/Cacng5/Cdk5/Cfl1/Cnih2/Dlg1/Fkbp1a/Grin2a/Hpca/Jph3/Kcna1/Kcnab1/Kcnc1/Kif5b/Myo5a/Nedd4l/Neto2/Nrxn1/Park7/Pde4b/Pink1/Prrt1/Rasgrf1/Reln/Rph3a/Scn1b/Sumo1/Vamp2	35
GO:0045773	BP	GO:0045773	positive regulation of axon extension	16/2214	52/14571	0.00342512	0.0338212	0.0282065	Apoe/Atp5g1/Cdkl5/Cxcl12/Cyfip1/Eif2b2/Eif4g2/Gdi1/Gsk3b/Lrp1/Map1b/Mapt/Pafah1b1/Pak1/Rpl4/Rufy3	16
GO:1903533	BP	GO:1903533	regulation of protein targeting	16/2214	52/14571	0.00342512	0.0338212	0.0282065	Ank3/Arpc2/Atpif1/Cdk5/Fbxw7/Fis1/Gdi1/Hpca/Mtcl1/Myo1c/Ogt/Pak1/Pdcd5/Pink1/Prnp/Tomm7	16
GO:1904064	BP	GO:1904064	positive regulation of cation transmembrane transport	33/2214	136/14571	0.00359359	0.0354359	0.0295532	Akap7/Akap9/Ank2/Ank3/Arf1/Asph/Atp1b1/Atp1b2/Bax/Cacnb4/Cacng2/Cdk5/Cfl1/Cox17/Dbi/Dpp6/Fxyd1/G6pdx/Gjc2/Kcna1/Kcnc1/Kif5b/Nedd4l/Park7/Pink1/Plcb1/Plp1/Reln/Slc25a4/Snca/Sumo1/Tesc/Thy1	33
GO:0043200	BP	GO:0043200	response to amino acid	20/2214	71/14571	0.00364056	0.0358498	0.0298983	Atp5g1/Bag1/Cfl1/Col1a2/Cpeb4/Glra1/Glrb/Grin1/Grin2a/Lamtor2/Lamtor3/Lamtor5/Neurl1a/Ntrk2/Rraga/Rragd/Sesn1/Slc1a2/Slc1a3/Ubr1	20
GO:0031396	BP	GO:0031396	regulation of protein ubiquitination	43/2214	189/14571	0.0036681	0.0360714	0.0300831	Bsn/Cdk5/Cry1/Dcun1d1/Ddx3x/Dnaja1/Dnm1l/Fam107a/Fbxo2/Fbxw7/Fem1b/Fgfr3/Fkbp1a/Gnl3l/Hsp90aa1/Hsp90ab1/Huwe1/Isg15/Ivns1abp/Npm1/Ogt/Otub1/Park7/Pclo/Pdcd6/Pef1/Pin1/Pink1/Prkce/Prkcg/Ptpn22/Rnf20/Rpl23/Rps2/Rps3/Rps7/Sqstm1/Stub1/Trib2/Trim44/Trip12/Ube3a/Xiap	43
GO:0016032	BP	GO:0016032	viral process	54/2214	249/14571	0.00372192	0.0365504	0.0304826	Apoe/Banf1/Bax/Bicd1/Bsg/Bst2/Cfl1/Chmp2a/Chmp4b/Crebbp/Ctsb/Ddx3x/Ddx5/Ddx6/Dhx9/Eif3a/Eif3f/Eif3g/Gsn/Hsp90ab1/Hspa8/Ifitm3/Isg15/Jun/Lamtor5/Lgals1/Nucks1/Oasl2/Pabpc1/Pcbp1/Pcbp2/Pfn1/Phb2/Ppia/Ppib/Psmc3/Rab7/Rad50/Rock2/Rraga/Slc20a2/Smarcb1/Snw1/Snx3/Spcs1/Srpk2/Tardbp/Them4/Top2b/Trim62/Trim8/Vamp8/Vapa/Vcp	54
GO:0010765	BP	GO:0010765	positive regulation of sodium ion transport	13/2214	39/14571	0.0037296	0.0365756	0.0305037	Ahcyl1/Ank3/Arf1/Atp1b1/Atp1b2/Cntn1/Fxyd1/Gnas/Kif5b/Nedd4l/Plcb1/Scn1b/Tesc	13
GO:1900180	BP	GO:1900180	regulation of protein localization to nucleus	31/2214	126/14571	0.00374568	0.0366831	0.0305933	Apod/App/Cacnb4/Dclk1/Glul/Gsk3b/Hnrnpm/Hsp90aa1/Hsp90ab1/Lamtor5/Maged1/Mapk1/Npm1/Ogt/Park7/Parp1/Pik3r1/Pik3r2/Pin1/Pkig/Ppp2ca/Prkcd/Ptpn22/Ran/Sumo3/Tardbp/Tfrc/Tmem98/Tpr/Trim8/Zic1	31
GO:0019898	CC	GO:0019898	extrinsic component of membrane	59/2214	277/14571	0.00382905	0.0372057	0.0310291	Akap9/Aldh3a2/Amph/Anxa2/Apoe/Atp2a2/Bin1/Bsn/Cdh7/Cdk16/Cltc/Cnksr2/Ctnnb1/Dtna/Eno1/Gna13/Gnai1/Gnal/Gnao1/Gnaq/Gnas/Gnb1/Gnb2/Gng11/Gng13/Gng3/Gng5/Gphn/Hpca/Inpp5j/Kcnab1/Kcnip1/Kif1a/Mal/Mgll/Nmt1/Nmt2/Olfm1/Pik3r1/Pik3r2/Pik3r3/Rab7/Rac1/Rgs8/Rnf112/Rph3a/Rpl29/S100a10/Serpine2/Sgta/Snap25/Sox10/Stoml2/Syn1/Syn2/Tiam1/Tpr/Trf/Wipi2	59
GO:0099055	CC	GO:0099055	integral component of postsynaptic membrane	35/2214	147/14571	0.00385073	0.0372057	0.0310291	Adcy1/Adgrl2/Atp2b2/Cacng2/Cacng5/Clstn1/Cnih2/Efnb3/Flrt3/Gabbr1/Gabra1/Gabra6/Gabrd/Glra1/Gria1/Gria2/Gria4/Grid2/Grin1/Grin2a/Kcna1/Kcnc1/Kcnc3/Kcnc4/Kcnd2/Lrfn1/Lrrc4/Lrrtm3/Ncam1/Nrcam/Prrt1/Ptprz1/Slc1a6/Slc6a1/Slitrk3	35
GO:0005525	MF	GO:0005525	GTP binding	64/2214	305/14571	0.00385658	0.0372057	0.0310291	Arf1/Arf5/Arhgap5/Arl3/Arl8b/Atl2/Cdc42/Diras2/Dnm1/Dnm1l/Eef1a1/Eef1a2/Eef2/Eif2b2/Eif5/Eif5b/Fkbp4/Glud1/Gna13/Gnai1/Gnal/Gnao1/Gnaq/Gnas/Gnl3l/Hsp90aa1/Hsp90ab1/Ift27/Nme1/Ola1/Rab11b/Rab14/Rab28/Rab2a/Rab35/Rab3a/Rab3b/Rab3c/Rab4a/Rab5c/Rab6a/Rab6b/Rab7/Rabl6/Rac1/Rala/Ran/Rheb/Rnf112/Rraga/Rragd/Sar1b/Tuba1a/Tuba1b/Tuba4a/Tuba8/Tubb2a/Tubb2b/Tubb3/Tubb4a/Tubb4b/Tubb5/Tubg1/Tufm	64
GO:0003727	MF	GO:0003727	single-stranded RNA binding	22/2214	81/14571	0.00385767	0.0372057	0.0310291	Cbx6/Cnbp/Ddx1/Ddx3x/Dhx9/Eif4h/Elavl4/Hmgb1/Hnrnpc/Hnrnpdl/Hnrnpf/Hnrnpu/Khdrbs1/Msi2/Pabpc1/Paip2/Polr2d/Polr2g/Rps7/Strbp/Tra2b/Zfr	22
GO:0016471	CC	GO:0016471	vacuolar proton-transporting V-type ATPase complex	7/2214	15/14571	0.00386613	0.0372057	0.0310291	Atp6v0a1/Atp6v0b/Atp6v0d1/Atp6v1c1/Atp6v1f/Atp6v1g1/Atp6v1g2	7
GO:0045837	BP	GO:0045837	negative regulation of membrane potential	7/2214	15/14571	0.00386613	0.0372057	0.0310291	Arl6ip5/Atp5g1/Bax/Mapt/Mtch2/Prkce/Ptn	7
GO:0048308	BP	GO:0048308	organelle inheritance	7/2214	15/14571	0.00386613	0.0372057	0.0310291	Gbf1/Map2k1/Mapk1/Pdcd10/Plk5/Stk25/Ywhaz	7
GO:0048313	BP	GO:0048313	Golgi inheritance	7/2214	15/14571	0.00386613	0.0372057	0.0310291	Gbf1/Map2k1/Mapk1/Pdcd10/Plk5/Stk25/Ywhaz	7
GO:0070822	CC	GO:0070822	Sin3-type complex	7/2214	15/14571	0.00386613	0.0372057	0.0310291	Brms1/Csnk2a1/Hdac2/Morf4l1/Ncor1/Sap30/Suds3	7
GO:0071004	CC	GO:0071004	U2-type prespliceosome	7/2214	15/14571	0.00386613	0.0372057	0.0310291	Luc7l2/Luc7l3/Sf3b1/Snrnp70/Snrpb/Snrpg/Snrpn	7
GO:0071010	CC	GO:0071010	prespliceosome	7/2214	15/14571	0.00386613	0.0372057	0.0310291	Luc7l2/Luc7l3/Sf3b1/Snrnp70/Snrpb/Snrpg/Snrpn	7
GO:1902430	BP	GO:1902430	negative regulation of amyloid-beta formation	7/2214	15/14571	0.00386613	0.0372057	0.0310291	Apoe/Bin1/Clu/Ntrk2/Olfm1/Pin1/Prnp	7
GO:0051493	BP	GO:0051493	regulation of cytoskeleton organization	95/2214	482/14571	0.00386661	0.0372057	0.0310291	Abi2/Actr2/Add3/Ap1ar/Arf1/Arpc1a/Arpc2/Arpc5l/Bicd1/Bin1/Brk1/Bst2/Camsap2/Capza2/Capzb/Ccl27a/Cd47/Cdk2ap2/Cdkn1b/Cep76/Cfl1/Chmp2a/Chmp4b/Ckap5/Clip1/Clip3/Cltc/Coro1a/Ctnnb1/Ctsl/Cyfip1/Dctn1/Dlg1/Dync1li1/Eps8/Evl/Fam107a/Fkbp4/Gnai1/Gpm6b/Grb2/Gsk3b/Gsn/Hdac2/Hnrnpu/Id1/Inpp5j/Kank2/Lrp1/Map1a/Map1b/Map2/Mapk1/Mapre1/Mapre2/Mapre3/Mapt/Mecp2/Mkks/Mtpn/Myo1c/Nckap1/Npm1/Pafah1b1/Pak1/Pfdn2/P…	95
GO:0046887	BP	GO:0046887	positive regulation of hormone secretion	28/2214	111/14571	0.00391611	0.0375795	0.0313409	Aimp1/Arhgef7/Camk2n1/Creb1/Dynll1/Gabbr1/Gja1/Glud1/Glul/Hif1a/Irs2/Itsn1/Kif5b/Lrp1/Mpc2/Nnat/Oxct1/Pfkm/Phpt1/Ppp3cb/Prkce/Rac1/Rbp4/Snap25/Spp1/Sybu/Vamp8/Vsnl1	28
GO:0003730	MF	GO:0003730	mRNA 3'-UTR binding	23/2214	86/14571	0.00392121	0.0375795	0.0313409	Cpeb4/Ddx5/Elavl3/Elavl4/Exosc8/Fus/Hnrnpa0/Hnrnpa2b1/Hnrnpc/Hnrnpd/Hnrnpk/Hnrnpl/Hnrnpr/Hnrnpu/Pabpc1/Pcbp4/Pum2/Rbfox1/Rnf20/Rps7/Serbp1/Tardbp/Tia1	23
GO:0007338	BP	GO:0007338	single fertilization	23/2214	86/14571	0.00392121	0.0375795	0.0313409	Aldoa/Ash1l/Camk2b/Cct2/Cct3/Cct4/Cct6a/Cct7/Cd9/Glra1/Glrb/H3f3a/H3f3b/Park7/Plcb1/Rab3a/Rims1/Slirp/Stxbp1/Trpc3/Ube3a/Vdac2/Zp3	23
GO:0071692	BP	GO:0071692	protein localization to extracellular region	73/2214	356/14571	0.00392747	0.0375893	0.031349	Ahi1/Anxa5/Apbb1/Apoe/Arf1/Bsg/Camk2n1/Cbln1/Ccdc186/Cdk16/Cnr1/Cplx1/Crtam/Dnm1l/Dph3/Dynll1/Ensa/Erp29/Exph5/Gja1/Glud1/Glul/Gpi1/H2-T23/Hif1a/Il33/Irs2/Jagn1/Kif5b/Klf7/Lrp1/M6pr/Mif/Mpc2/Myh10/Myo5a/Neurod1/Nnat/Nrxn1/Oxct1/Pafah1b1/Pard6a/Park7/Pclo/Pfkm/Phpt1/Ppia/Ppp1r11/Ppp3ca/Ppp3cb/Prkce/Psap/Ptpmt1/Rab11b/Rab3a/Rab3b/Rab3c/Rac1/Rapgef4/Rbp4/Rgcc/Rims2/Srcin1/Stxbp3/Sybu/Syt11/Syt4/Tiam…	73
GO:0006873	BP	GO:0006873	cellular ion homeostasis	97/2214	494/14571	0.00396251	0.037874	0.0315865	Ank2/Aplp2/Apoe/App/Arf1/Asph/Atf4/Atox1/Atp1a1/Atp1a2/Atp1a3/Atp1b1/Atp1b2/Atp2a2/Atp2b1/Atp2b2/Atp2b3/Atp5b/Atp6ap1/Atp6ap1l/Atp6v0a1/Atp6v0d1/Atp6v1a/Atp6v1g1/Bax/Cacna1a/Cacnb4/Calb1/Calb2/Camk2d/Car2/Car7/Cd24a/Cdk5/Chd7/Ckb/Clstn1/Coro1a/Cox19/Dbi/Dmxl2/Ednrb/Eif5a/Erc1/Fis1/Fkbp1a/Fth1/Ftl1/Fxyd1/Gja1/Glrx3/Gna13/Gnb1/Gng3/Got1/Grin1/Grin2a/Grina/Gtf2i/Hif1a/Itpr1/Jph3/Kcnk3/Kcnma1/Letm1/L…	97
GO:0055076	BP	GO:0055076	transition metal ion homeostasis	26/2214	101/14571	0.00397135	0.0379079	0.0316147	Ank1/Aplp2/App/Arf1/Atox1/Atp6ap1/Atp6v0d1/Atp6v1a/Atp6v1g1/B2m/Bdh2/Cox19/Fbxl5/Fth1/Ftl1/Glrx3/Hif1a/Mt1/Mt2/Mt3/Prnp/Slc22a17/Sod1/Sod2/Tfrc/Trf	26
GO:0001764	BP	GO:0001764	neuron migration	37/2214	158/14571	0.00406592	0.0387589	0.0323245	Apbb1/Barhl2/Bax/Camk2b/Cck/Cdk5/Cdkl5/Chl1/Ctnnb1/Cxcl12/Dab1/Dab2ip/Dclk1/Gja1/Gpm6a/Gsk3b/Hsp90aa1/Mapt/Myh10/Ndn/Nr2f2/Ntrk2/Olfm1/Pafah1b1/Phactr1/Ptprz1/Rac1/Reln/Scrt1/Spock1/Srgap2/Tlx3/Top2b/Tubb2a/Tubb2b/Ywhae/Zmiz1	37
GO:0022604	BP	GO:0022604	regulation of cell morphogenesis	96/2214	489/14571	0.00416223	0.0396242	0.0330461	Abi2/Actr2/Aldoa/Ap1ar/Apoe/Arpc2/Atp5g1/Barhl2/Bcar1/Bdnf/Cacna1a/Calr/Camk2b/Caprin1/Capzb/Cdk5/Cdkl5/Cfdp1/Cfl1/Coro1a/Crabp2/Cux1/Cxcl12/Cyfip1/Dab1/Dlg1/Dnm1l/Efnb3/Eif2b2/Eif4g2/Enpp2/Eps8/Ermn/Gas7/Gdi1/Gna13/Grin1/Gsk3b/Hnrnpk/Id1/Itpka/Kif1a/Lrp1/Lzts3/Mag/Map1b/Map2/Map2k1/Mapt/Mecp2/Metrn/Mgll/Mkln1/Myh10/Myh14/Myl12b/Nedd4/Nedd4l/Nefl/Nefm/Ntrk2/Olfm1/Pafah1b1/Pak1/Palm/Phip/Ppp3ca/Pq…	96
GO:0017053	CC	GO:0017053	transcription repressor complex	19/2214	67/14571	0.00417932	0.0397341	0.0331378	Akirin2/Arid4a/Ccnd1/Chd4/Csnk2a1/Ctbp1/Ctbp2/Drap1/Gatad2b/H1f0/Hdac2/Jun/N4bp2l2/Ncor1/Rbbp4/Rbbp7/Ski/Ywhab/Zbtb7a	19
GO:0031301	CC	GO:0031301	integral component of organelle membrane	67/2214	323/14571	0.00420948	0.0399677	0.0333326	Asph/Atp6v0a1/Atp6v1g2/B2m/Calr/Chchd10/Chchd6/Clstn1/Cnr1/Coa3/Cox16/Cux1/Dpm3/Emc10/Emc2/Emc4/Emc6/Emc7/Ergic3/Fis1/Fkbp8/Fundc2/H2-D1/H2-T23/Ier3ip1/Itm2b/Itpr1/Mff/Micu1/Mpc1/Mpc2/Pet100/Pink1/Ptpmt1/Rer1/Rnf152/Scd2/Sec62/Sfxn1/Slc17a6/Slc17a7/Slc22a17/Slc25a17/Slc25a3/Slc32a1/Smdt1/Spcs1/Stx7/Syngr1/Syp/Syt1/Syt11/Syt2/Syt4/Tecr/Tex261/Timm17a/Tmco1/Tmem163/Tmem70/Tomm20/Tomm40/Trabd2b/Unc5…	67
GO:0008328	CC	GO:0008328	ionotropic glutamate receptor complex	16/2214	53/14571	0.00422716	0.0400294	0.0333841	Abhd12/Cacng2/Cacng5/Cnih2/Dlg1/Dlgap3/Eps8/Gria1/Gria2/Gria4/Grid2/Grin1/Grin2a/Nrn1/Olfm1/Olfm3	16
GO:0098878	CC	GO:0098878	neurotransmitter receptor complex	16/2214	53/14571	0.00422716	0.0400294	0.0333841	Abhd12/Cacng2/Cacng5/Cnih2/Dlg1/Dlgap3/Eps8/Gria1/Gria2/Gria4/Grid2/Grin1/Grin2a/Nrn1/Olfm1/Olfm3	16
GO:0071383	BP	GO:0071383	cellular response to steroid hormone stimulus	31/2214	127/14571	0.00425032	0.0401955	0.0335226	Atp1a1/Atp1a2/Bdnf/Calr/Cry1/Ddx5/Dnaja1/Eif4e/Fam107a/Fkbp4/Hnrnpu/Kank2/Klf9/Ncor1/Ntrk2/Pagr1a/Pak1/Park7/Parp1/Phb2/Ppp5c/Ptges3/Rnf6/Rwdd1/Safb/Strn3/Ube3a/Wbp2/Ywhah/Zbtb7a/Zmiz1	31
GO:0001662	BP	GO:0001662	behavioral fear response	14/2214	44/14571	0.00429732	0.0405864	0.0338486	Apoe/Atp1a2/Bdnf/Brinp1/Cck/Dbi/Eif4e/Eif4g1/Gja1/Mecp2/Neurod2/Penk/Usp46/Vdac1	14
GO:0050686	BP	GO:0050686	negative regulation of mRNA processing	11/2214	31/14571	0.00432989	0.0408402	0.0340603	Acin1/Celf4/Hnrnpa2b1/Hnrnpk/Hnrnpl/Npm1/Pcbp4/Rnf20/Srsf7/Supt5/Tra2b	11
GO:0070507	BP	GO:0070507	regulation of microtubule cytoskeleton organization	41/2214	180/14571	0.00438132	0.0412709	0.0344195	Bicd1/Camsap2/Capzb/Cdk2ap2/Cdkn1b/Cep76/Chmp2a/Chmp4b/Ckap5/Clip1/Clip3/Cltc/Ctnnb1/Dctn1/Dync1li1/Fam107a/Fkbp4/Gnai1/Gsk3b/Hnrnpu/Inpp5j/Map1a/Map1b/Map2/Mapre1/Mapre2/Mapre3/Mapt/Mecp2/Npm1/Pafah1b1/Pak1/Rac1/Rock2/Rps3/Snca/Stmn2/Stmn3/Tpr/Trim37/Tubb4a	41
GO:0022829	MF	GO:0022829	wide pore channel activity	8/2214	19/14571	0.00440486	0.0412754	0.0344232	Gja1/Gjb1/Gjb2/Gjb6/Gjc2/Tomm40/Vdac1/Vdac2	8
GO:0044292	CC	GO:0044292	dendrite terminus	8/2214	19/14571	0.00440486	0.0412754	0.0344232	Cdkl5/Cyfip1/Hsp90aa1/Hsp90ab1/Map2/Ptch1/Slc32a1/Taok2	8
GO:0071276	BP	GO:0071276	cellular response to cadmium ion	8/2214	19/14571	0.00440486	0.0412754	0.0344232	Fos/Gsn/Jun/Mapk1/Mt1/Mt2/Mt3/Sumo1	8
GO:0098962	BP	GO:0098962	regulation of postsynaptic neurotransmitter receptor activity	8/2214	19/14571	0.00440486	0.0412754	0.0344232	App/Cacng5/Cnih2/Dlgap1/Dlgap3/Dlgap4/Homer3/Nptx1	8
GO:0045927	BP	GO:0045927	positive regulation of growth	54/2214	251/14571	0.00442899	0.0414473	0.0345666	Ahi1/Apoe/Atp5g1/Bdnf/Cd81/Cdkl5/Cdkn2aip/Celf1/Cfl1/Chd7/Crabp2/Creb1/Csnk2a1/Cxcl12/Cyfip1/Ddx39b/Ddx3x/Dlg1/Eif2b2/Eif4g1/Eif4g2/Gdi1/Gsk3b/Hnrnpk/Hopx/Igf2/Lgi1/Lrp1/Map1b/Mapk1/Mapt/Mecp2/Mkks/Mtpn/N6amt1/Naca/Ncam1/Nedd4l/Pafah1b1/Pak1/Pin1/Plcb1/Ppib/Rims1/Rims2/Rpl4/Rufy3/Sgip1/Slc25a33/Slc25a4/Syt1/Syt2/Syt4/Zp3	54
GO:0048524	BP	GO:0048524	positive regulation of viral process	21/2214	77/14571	0.00445149	0.041582	0.0346789	Apoe/Bsg/Cfl1/Chmp2a/Chmp4b/Ddx3x/Dhx9/Hspa8/Jun/Lgals1/Nucks1/Pabpc1/Pfn1/Ppia/Ppib/Rab7/Smarcb1/Snw1/Srpk2/Top2b/Vapa	21
GO:0032870	BP	GO:0032870	cellular response to hormone stimulus	79/2214	392/14571	0.00445501	0.041582	0.0346789	Adrm1/Ahcyl1/Anxa5/Appl2/Atp1a1/Atp1a2/Atp2b1/Bcar1/Bdnf/Calr/Car2/Cfl1/Cry1/Ctnnb1/Cyfip1/Ddx5/Dnaja1/Eif4e/Esrra/Fam107a/Fkbp4/Gnas/Grb14/Grb2/Gsk3b/Hnrnpk/Hnrnpu/Igf2/Irs2/Kank2/Klf9/Mkks/Mt3/Myo1c/Myo5a/Ncor1/Ntrk2/Nucks1/Ogt/Pagr1a/Pak1/Park7/Parp1/Pdk2/Phb2/Phip/Pik3r1/Pik3r2/Pik3r3/Pkm/Plcb1/Ppp5c/Prkcb/Prkcd/Prkce/Prkcz/Ptges3/Ramp1/Rara/Rarres2/Rnf6/Rock2/Rwdd1/Safb/Sfr1/Slc25a33/Soga1/S…	79
GO:0048814	BP	GO:0048814	regulation of dendrite morphogenesis	27/2214	107/14571	0.00453629	0.0422232	0.0352137	Abi2/Actr2/Camk2b/Caprin1/Cdk5/Cdkl5/Cfl1/Cux1/Dnm1l/Grin1/Gsk3b/Id1/Itpka/Kif1a/Lzts3/Nedd4/Nedd4l/Pafah1b1/Ppp3ca/Pqbp1/Ptprz1/Reln/Srcin1/Syne1/Tiam1/Ube3a/Ywhah	27
GO:0008064	BP	GO:0008064	regulation of actin polymerization or depolymerization	37/2214	159/14571	0.00454141	0.0422232	0.0352137	Abi2/Actr2/Add3/Ap1ar/Arf1/Arpc1a/Arpc2/Arpc5l/Bin1/Brk1/Capza2/Capzb/Cfl1/Coro1a/Cyfip1/Dlg1/Eps8/Evl/Grb2/Gsn/Mkks/Mtpn/Myo1c/Nckap1/Pfn1/Pfn2/Pik3r2/Prkcd/Prkce/Rac1/Sh3bp1/Sptan1/Tenm1/Tmod2/Tmsb10/Tmsb4x/Tpm1	37
GO:0005882	CC	GO:0005882	intermediate filament	17/2214	58/14571	0.0045418	0.0422232	0.0352137	Cldn11/Csnk1a1/Eif6/Gfap/Gja1/Hspa8/Krt10/Krt25/Krt28/Myo5a/Nefh/Nefl/Nefm/Nme1/Nme2/Pcp4/Vim	17
GO:0030139	CC	GO:0030139	endocytic vesicle	40/2214	175/14571	0.00454729	0.0422232	0.0352137	Ap2a2/Ap2m1/Ap2s1/Appl2/B2m/Calr/Cdc42/Cltc/Coro1a/Dab2ip/Evl/Fth1/Ftl1/Gsn/H2-D1/H2-T23/Itsn1/Kif5b/Myo1c/Nrxn1/Rab11b/Rab14/Rab35/Rab5c/Rab7/Rabep1/Rala/Sec61a1/Sgip1/Snx3/Srgap2/Stam2/Stx7/Stxbp1/Stxbp3/Syt11/Trf/Vamp8/Vim/Zyx	40
GO:0099565	BP	GO:0099565	chemical synaptic transmission, postsynaptic	23/2214	87/14571	0.0045804	0.0424574	0.035409	App/Bdnf/Cbln1/Cdk5/Celf4/Glra1/Grid2/Grin1/Grin2a/Gsk3b/Mecp2/Nrxn1/Ppp3ca/Prkcz/Reln/Rgs4/Rims1/Rims2/Slc17a7/Slc29a1/Snca/Stx1b/Syne1	23
GO:0048025	BP	GO:0048025	negative regulation of mRNA splicing, via spliceosome	9/2214	23/14571	0.00458438	0.0424574	0.035409	Acin1/Celf4/Hnrnpa2b1/Hnrnpk/Hnrnpl/Npm1/Pcbp4/Srsf7/Tra2b	9
GO:1905477	BP	GO:1905477	positive regulation of protein localization to membrane	25/2214	97/14571	0.00459931	0.0425407	0.0354784	Acsl3/Ank3/Arpc2/Cacng2/Cd81/Cdk5/Clip3/Dlg1/Dpp6/Fis1/Hpca/Kif5b/Lrp1/Mtcl1/Myo1c/Myo5a/Nrxn1/Pak1/Pdcd5/Pgrmc1/Ppp1r9b/Prnp/Ptn/Rer1/Sqstm1	25
GO:0048545	BP	GO:0048545	response to steroid hormone	39/2214	170/14571	0.00471653	0.0435686	0.0363357	Acsbg1/Atp1a1/Atp1a2/Bdnf/Calr/Cry1/Ddx5/Dnaja1/Eif4e/Fam107a/Fkbp4/Hmgb1/Hnrnpu/Kank2/Kcnma1/Klf9/Lcat/Map2k1/Ncor1/Ntrk2/Pagr1a/Pak1/Paqr8/Park7/Parp1/Phb2/Pik3r1/Ppp5c/Ptges3/Rnf6/Rwdd1/Safb/Spp1/Strn3/Ube3a/Wbp2/Ywhah/Zbtb7a/Zmiz1	39
GO:0030285	CC	GO:0030285	integral component of synaptic vesicle membrane	13/2214	40/14571	0.00477011	0.0440067	0.0367011	Atp6v0a1/Atp6v1g2/Slc17a6/Slc17a7/Slc32a1/Stx7/Syngr1/Syp/Syt1/Syt11/Syt2/Tmem163/Vamp2	13
GO:0042982	BP	GO:0042982	amyloid precursor protein metabolic process	18/2214	63/14571	0.00479452	0.044175	0.0368414	Aatf/Apoe/App/Bin1/Clu/Dlg1/Fkbp1a/Itm2b/Itm2c/Lrrtm3/Necab3/Nsg1/Ntrk2/Olfm1/Pin1/Prnp/Psenen/Rock2	18
GO:0032886	BP	GO:0032886	regulation of microtubule-based process	48/2214	219/14571	0.00484841	0.0446141	0.0372076	Anxa5/Bicd1/Caly/Camsap2/Capzb/Cdk2ap2/Cdkn1b/Cep76/Cfap20/Chmp2a/Chmp4b/Ckap5/Clip1/Clip3/Cltc/Cnih2/Ctnnb1/Dctn1/Dync1li1/Fam107a/Fez1/Fkbp4/Gnai1/Gsk3b/Hnrnpu/Inpp5j/Map1a/Map1b/Map2/Mapre1/Mapre2/Mapre3/Mapt/Mecp2/Mkks/Nefh/Npm1/Pafah1b1/Pak1/Rac1/Rock2/Rps3/Snca/Stmn2/Stmn3/Tpr/Trim37/Tubb4a	48
GO:0001882	MF	GO:0001882	nucleoside binding	67/2214	325/14571	0.00488879	0.0449279	0.0374694	Arf1/Arf5/Arhgap5/Arl3/Arl8b/Atl2/Cdc42/Diras2/Dnm1/Dnm1l/Dync1li1/Eef1a1/Eef1a2/Eef2/Eif2b2/Eif5/Eif5b/Fkbp4/Glud1/Gna13/Gnai1/Gnal/Gnao1/Gnaq/Gnas/Gnl3l/Hsp90aa1/Hsp90ab1/Ift27/Nme1/Nme2/Ola1/Rab11b/Rab14/Rab28/Rab2a/Rab35/Rab3a/Rab3b/Rab3c/Rab4a/Rab5c/Rab6a/Rab6b/Rab7/Rabl6/Rac1/Rala/Ran/Rheb/Rnf112/Rraga/Rragd/Sar1b/Suclg1/Tuba1a/Tuba1b/Tuba4a/Tuba8/Tubb2a/Tubb2b/Tubb3/Tubb4a/Tubb4b/Tubb5/Tub…	67
GO:0002863	BP	GO:0002863	positive regulation of inflammatory response to antigenic stimulus	6/2214	12/14571	0.00493945	0.0449892	0.0375205	Cd24a/Cd81/Cnr1/H2-T23/Park7/Zp3	6
GO:0004089	MF	GO:0004089	carbonate dehydratase activity	6/2214	12/14571	0.00493945	0.0449892	0.0375205	Car10/Car14/Car2/Car4/Car7/Car8	6
GO:0016580	CC	GO:0016580	Sin3 complex	6/2214	12/14571	0.00493945	0.0449892	0.0375205	Csnk2a1/Hdac2/Morf4l1/Ncor1/Sap30/Suds3	6
GO:0043248	BP	GO:0043248	proteasome assembly	6/2214	12/14571	0.00493945	0.0449892	0.0375205	Adrm1/Pomp/Psmd11/Psmd13/Psmg2/Psmg4	6
GO:0051580	BP	GO:0051580	regulation of neurotransmitter uptake	6/2214	12/14571	0.00493945	0.0449892	0.0375205	Arl6ip5/Flot1/Gfap/Gpm6b/Rab3b/Snca	6
GO:0098712	BP	GO:0098712	L-glutamate import across plasma membrane	6/2214	12/14571	0.00493945	0.0449892	0.0375205	Arl6ip5/Kcnj10/Slc1a2/Slc1a3/Slc1a6/Slc7a11	6
GO:2000302	BP	GO:2000302	positive regulation of synaptic vesicle exocytosis	6/2214	12/14571	0.00493945	0.0449892	0.0375205	Dnm1l/Erc1/Prrt2/Rims1/Syt1/Syt2	6
GO:0002791	BP	GO:0002791	regulation of peptide secretion	62/2214	297/14571	0.00496056	0.0451241	0.037633	Ahi1/Aimp1/Anxa5/Apbb1/Apoe/Arf1/Arhgef7/Bsg/Camk2n1/Cdk16/Chd7/Cnr1/Crtam/Dnm1l/Dph3/Dynll1/Ensa/Erp29/Exph5/Gabbr1/Gja1/Glud1/Glul/Gpi1/H2-T23/Hif1a/Il33/Irs2/Itsn1/Jagn1/Kif5b/Klf7/Lrp1/Mif/Mpc2/Myh10/Nnat/Nrxn1/Oxct1/Pard6a/Pfkm/Phpt1/Ppia/Ppp1r11/Ppp3ca/Ppp3cb/Prkce/Ptpmt1/Rac1/Rapgef4/Rbp4/Rgcc/S100a8/Srcin1/Sybu/Syt11/Syt4/Tiam1/Traf6/Uqcc2/Vamp8/Vsnl1	62
GO:0099518	BP	GO:0099518	vesicle cytoskeletal trafficking	19/2214	68/14571	0.00499088	0.0453423	0.0378149	Bloc1s1/Ccdc186/Cnih2/Dync1i1/F8a/Kif1a/Kif1b/Kif5a/Kif5b/Map2/Map2k1/Mecp2/Myo1c/Myo5a/Pafah1b1/Prkcz/Sybu/Syt4/Trak1	19
GO:0015931	BP	GO:0015931	nucleobase-containing compound transport	40/2214	176/14571	0.00504189	0.0457476	0.038153	Cetn2/Cetn3/Ddx25/Ddx39b/Dhx9/Eif5a/Eif6/Flot1/G3bp2/Gja1/Gjb1/Hnrnpa2b1/Hnrnpa3/Hnrnpu/Iws1/Khdrbs1/Kif5c/Mapt/Mrpl18/Myo1c/Npm1/Nxf1/Polr2d/Pura/Ran/Rps15/Sarnp/Slbp/Slc25a17/Slc25a33/Slc25a4/Slc25a5/Slc29a1/Srsf3/Srsf7/Thoc2/Thoc7/Tomm20/Tpr/Ybx1	40
GO:0030832	BP	GO:0030832	regulation of actin filament length	37/2214	160/14571	0.00506322	0.045883	0.0382659	Abi2/Actr2/Add3/Ap1ar/Arf1/Arpc1a/Arpc2/Arpc5l/Bin1/Brk1/Capza2/Capzb/Cfl1/Coro1a/Cyfip1/Dlg1/Eps8/Evl/Grb2/Gsn/Mkks/Mtpn/Myo1c/Nckap1/Pfn1/Pfn2/Pik3r2/Prkcd/Prkce/Rac1/Sh3bp1/Sptan1/Tenm1/Tmod2/Tmsb10/Tmsb4x/Tpm1	37
GO:0033555	BP	GO:0033555	multicellular organismal response to stress	21/2214	78/14571	0.0052382	0.0472071	0.0393702	Apoe/Atp1a2/Bdnf/Brinp1/Cacna1a/Cck/Comt/Dbi/Ednrb/Eif4e/Eif4g1/Gja1/Mecp2/Ncam1/Neurod2/Penk/Ppp3ca/Prkcg/Reln/Usp46/Vdac1	21
GO:1900407	BP	GO:1900407	regulation of cellular response to oxidative stress	21/2214	78/14571	0.0052382	0.0472071	0.0393702	App/Atf4/Ctnnb1/Endog/Fbxw7/Gpr37/Gpr37l1/Gpx1/Hif1a/Hspb1/Ncoa7/Oxr1/Park7/Parp1/Pink1/Psap/Ralbp1/Slc7a11/Sod1/Sod2/Txn1	21
GO:0003899	MF	GO:0003899	DNA-directed 5'-3' RNA polymerase activity	12/2214	36/14571	0.0052489	0.0472071	0.0393702	Polr1c/Polr1d/Polr2c/Polr2d/Polr2e/Polr2f/Polr2g/Polr2i/Polr2j/Polr2k/Polr2m/Polr3k	12
GO:0019212	MF	GO:0019212	phosphatase inhibitor activity	12/2214	36/14571	0.0052489	0.0472071	0.0393702	Bod1l/Ensa/Phactr1/Ppp1r11/Ppp1r14a/Ppp1r17/Ppp1r1b/Ppp1r2/Ppp1r35/Ppp1r9b/Ptn/Tesc	12
GO:0034062	MF	GO:0034062	5'-3' RNA polymerase activity	12/2214	36/14571	0.0052489	0.0472071	0.0393702	Polr1c/Polr1d/Polr2c/Polr2d/Polr2e/Polr2f/Polr2g/Polr2i/Polr2j/Polr2k/Polr2m/Polr3k	12
GO:0097747	MF	GO:0097747	RNA polymerase activity	12/2214	36/14571	0.0052489	0.0472071	0.0393702	Polr1c/Polr1d/Polr2c/Polr2d/Polr2e/Polr2f/Polr2g/Polr2i/Polr2j/Polr2k/Polr2m/Polr3k	12
GO:0048588	BP	GO:0048588	developmental cell growth	52/2214	242/14571	0.00528735	0.0474933	0.0396089	Apoe/App/Atp5g1/Barhl2/Bdnf/Camk2d/Cdk5/Cdkl5/Crabp2/Ctnnb1/Cxcl12/Cyfip1/Cyfip2/Dclk1/Ddx39b/Eif2b2/Eif4g2/Flrt3/Fubp1/G6pdx/Gdi1/Gsk3b/Hnrnpk/Hsp90aa1/Hsp90ab1/Lrp1/Mag/Map1b/Map2/Mapt/Mecp2/Mgll/Ndn/Nedd4l/Nrn1/Olfm1/Pafah1b1/Pak1/Pin1/Prkcz/Rgs4/Rims1/Rims2/Rnf6/Rpl4/Rufy3/Sh3gl2/Slc25a4/Syt1/Syt2/Syt4/Tiam1	52
GO:0006757	BP	GO:0006757	ATP generation from ADP	22/2214	83/14571	0.00530062	0.0475528	0.0396585	Ak9/Aldoa/Aldoc/App/Eif6/Eno1/Eno2/Gpd1/Gpi1/Hif1a/Mif/Mtch2/Ncor1/Ogt/Pfkm/Pfkp/Pgk1/Pkm/Slc4a4/Tpi1/Zbtb20/Zbtb7a	22
GO:0042176	BP	GO:0042176	regulation of protein catabolic process	74/2214	366/14571	0.00532257	0.0476305	0.0397233	Agtpbp1/Anxa2/Apoe/App/Araf/Atg4b/Atpif1/Atraid/Banp/Cd81/Chek2/Clu/Csnk1a1/Csnk2a1/Cst3/Dab2ip/Dlgap1/Egln2/Erlec1/Fbxl5/Fbxw7/Gabarapl2/Gfap/Gja1/Gpx1/Grin2a/Gsk3b/Hsp90aa1/Hsp90ab1/Huwe1/Il33/Lrp1/Map1a/Mgat3/Ndufa13/Nedd4/Nedd4l/Nsf/Oaz1/Ogt/Park7/Pin1/Ppp2ca/Prkcg/Psmd14/Psmd2/Psmd3/Rab7/Rnf19b/Rpl23/Rps7/Serpinb1a/Serpinb1b/Serpine2/Sgsm3/Sgta/Snca/Snx3/Stub1/Sumo1/Sumo3/Timp4/Tiparp/Trib2/…	74
GO:0006906	BP	GO:0006906	vesicle fusion	24/2214	93/14571	0.00532876	0.0476305	0.0397233	Anxa2/Coro1a/Cplx1/Cplx2/Kif5b/Prrt2/Rab3a/Rab7/Snap25/Snap29/Snap47/Snca/Stx1b/Stx7/Stxbp1/Syt1/Syt11/Syt13/Syt2/Syt4/Vamp1/Vamp2/Vamp8/Vti1b	24
GO:0051117	MF	GO:0051117	ATPase binding	23/2214	88/14571	0.00532925	0.0476305	0.0397233	Ank1/Ank2/Arpc2/Atox1/Atp1b1/Atp1b2/Atp6v0a1/Atp6v1e1/Atp6v1g1/Atpif1/Clpp/Fxyd1/Gria2/Grin2a/Grpel1/Hnrnpk/Pik3r1/Ppp3ca/Rab3a/Rab4a/Rab6a/Rac1/Rala	23
GO:0002209	BP	GO:0002209	behavioral defense response	14/2214	45/14571	0.00538215	0.0479239	0.039968	Apoe/Atp1a2/Bdnf/Brinp1/Cck/Dbi/Eif4e/Eif4g1/Gja1/Mecp2/Neurod2/Penk/Usp46/Vdac1	14
GO:0045687	BP	GO:0045687	positive regulation of glial cell differentiation	14/2214	45/14571	0.00538215	0.0479239	0.039968	Aspa/Bag1/Bin1/Enpp2/Hdac2/Id2/Mag/Prmt5/Prpf19/Ptn/Ptprz1/Rheb/Rnf112/Serpine2	14
GO:0047496	BP	GO:0047496	vesicle transport along microtubule	14/2214	45/14571	0.00538215	0.0479239	0.039968	Bloc1s1/Cnih2/Dync1i1/Kif1a/Kif1b/Kif5a/Kif5b/Map2/Map2k1/Mecp2/Pafah1b1/Prkcz/Sybu/Trak1	14
GO:0007632	BP	GO:0007632	visual behavior	17/2214	59/14571	0.00549546	0.048751	0.0406578	Apbb1/App/Atp1a2/Atp1a3/Cck/Cdk5/Creb1/Dynlrb1/Grin1/Grin2a/Hif1a/Mecp2/Meis2/Ndrg4/Ppp1r1b/Slc1a2/Slc7a11	17
GO:0051536	MF	GO:0051536	iron-sulfur cluster binding	17/2214	59/14571	0.00549546	0.048751	0.0406578	Aco2/Aifm3/Cisd1/Cisd2/Cisd3/Glrx3/Glrx5/Isca1/Isca2/Lias/Ndufs2/Ndufs7/Ndufs8/Ndufv1/Ndufv2/Sdhb/Uqcrfs1	17
GO:0051540	MF	GO:0051540	metal cluster binding	17/2214	59/14571	0.00549546	0.048751	0.0406578	Aco2/Aifm3/Cisd1/Cisd2/Cisd3/Glrx3/Glrx5/Isca1/Isca2/Lias/Ndufs2/Ndufs7/Ndufs8/Ndufv1/Ndufv2/Sdhb/Uqcrfs1	17
GO:0030027	CC	GO:0030027	lamellipodium	37/2214	161/14571	0.00563481	0.0499253	0.0416371	Abi2/Actb/Actr2/Apbb1/App/Arhgef7/Arpc2/Bcar1/Brk1/Capzb/Cdc42bpa/Cdk5/Cfl1/Coro1a/Ctnnb1/Cyfip1/Dgkz/Evl/Flot1/Gsn/Itsn1/Kitl/Myh10/Nckap1/Nme2/Pak1/Ppp1r9b/Ptprz1/Rac1/Rufy3/Sh3bp1/Snap25/Srcin1/Srgap2/Stmn2/Tesc/Tubb3	37

## Sheet: SlideseqV1_Reactome_SPARKX
	ID	Description	GeneRatio	BgRatio	pvalue	p.adjust	qvalue	geneID	Count
R-MMU-72766	R-MMU-72766	Translation	122/1208	223/8733	2.21633e-48	2.13433e-45	1.33913e-45	66077/66121/13627/55949/67160/13629/66235/217715/67204/13669/56347/66085/53356/68135/54709/73830/98221/13681/13682/13684/208643/22384/217869/226982/102060/66419/56282/68537/68463/27395/94063/67681/66448/94064/68611/75398/66845/94065/18100/107733/67270/67036/52443/28028/68836/67840/24030/64659/68565/68735/66292/64655/64660/64658/14548/79044/66128/77721/50529/67768/18458/67895/74776/269261/270106/2…	122
R-MMU-72706	R-MMU-72706	GTP hydrolysis and joining of the 60S ribosomal subunit	74/1208	111/8733	8.5336e-38	4.10893e-35	2.57804e-35	66235/67204/13669/56347/66085/53356/68135/54709/73830/98221/13681/13682/13684/208643/22384/217869/226982/269261/270106/22121/67115/66480/19899/76808/19921/68028/65019/19941/19944/27367/19946/19951/68436/66489/57808/19982/66483/67281/19981/67671/67248/67891/19988/19989/27176/26961/11837/56040/67186/67097/27207/68052/20044/20054/267019/20055/20084/20085/16898/67427/66481/20088/75617/27370/67941/541…	74
R-MMU-72613	R-MMU-72613	Eukaryotic Translation Initiation	76/1208	118/8733	3.35967e-37	8.08841e-35	5.07487e-35	66235/217715/67204/13669/56347/66085/53356/68135/54709/73830/98221/13681/13682/13684/208643/22384/217869/226982/18458/269261/270106/22121/67115/66480/19899/76808/19921/68028/65019/19941/19944/27367/19946/19951/68436/66489/57808/19982/66483/67281/19981/67671/67248/67891/19988/19989/27176/26961/11837/56040/67186/67097/27207/68052/20044/20054/267019/20055/20084/20085/16898/67427/66481/20088/75617/27…	76
R-MMU-72737	R-MMU-72737	Cap-dependent Translation Initiation	76/1208	118/8733	3.35967e-37	8.08841e-35	5.07487e-35	66235/217715/67204/13669/56347/66085/53356/68135/54709/73830/98221/13681/13682/13684/208643/22384/217869/226982/18458/269261/270106/22121/67115/66480/19899/76808/19921/68028/65019/19941/19944/27367/19946/19951/68436/66489/57808/19982/66483/67281/19981/67671/67248/67891/19988/19989/27176/26961/11837/56040/67186/67097/27207/68052/20044/20054/267019/20055/20084/20085/16898/67427/66481/20088/75617/27…	76
R-MMU-156827	R-MMU-156827	L13a-mediated translational silencing of Ceruloplasmin expression	73/1208	110/8733	4.32718e-37	8.33415e-35	5.22905e-35	66235/67204/13669/56347/66085/53356/68135/54709/73830/98221/13681/13682/13684/208643/22384/18458/269261/270106/22121/67115/66480/19899/76808/19921/68028/65019/19941/19944/27367/19946/19951/68436/66489/57808/19982/66483/67281/19981/67671/67248/67891/19988/19989/27176/26961/11837/56040/67186/67097/27207/68052/20044/20054/267019/20055/20084/20085/16898/67427/66481/20088/75617/27370/67941/54127/20090…	73
R-MMU-72689	R-MMU-72689	Formation of a pool of free 40S subunits	66/1208	100/8733	2.13441e-33	3.42573e-31	2.14939e-31	66235/13669/56347/66085/53356/68135/54709/73830/98221/269261/270106/22121/67115/66480/19899/76808/19921/68028/65019/19941/19944/27367/19946/19951/68436/66489/57808/19982/66483/67281/19981/67671/67248/67891/19988/19989/27176/26961/11837/56040/67186/67097/27207/68052/20044/20054/267019/20055/20084/20085/16898/67427/66481/20088/75617/27370/67941/54127/20090/27050/20091/20103/20115/20116/76846/22186	66
R-MMU-975956	R-MMU-975956	Nonsense Mediated Decay (NMD) independent of the Exon Junction Complex (EJC)	59/1208	93/8733	1.44911e-28	1.99356e-26	1.25081e-26	208643/18458/269261/270106/22121/67115/66480/19899/76808/19921/68028/65019/19941/19944/27367/19946/19951/68436/66489/57808/19982/66483/67281/19981/67671/67248/67891/19988/19989/27176/26961/11837/56040/67186/67097/27207/68052/20044/20054/267019/20055/20084/20085/16898/67427/66481/20088/75617/27370/67941/54127/20090/27050/20091/20103/20115/20116/76846/22186	59
R-MMU-1799339	R-MMU-1799339	SRP-dependent cotranslational protein targeting to membrane	58/1208	91/8733	2.9413e-28	3.54058e-26	2.22145e-26	269261/270106/22121/67115/66480/19899/76808/19921/68028/65019/19941/19944/27367/19946/19951/68436/66489/57808/19982/66483/67281/19981/67671/67248/67891/19988/19989/27176/26961/11837/56040/67186/67097/27207/68052/20044/20054/267019/20055/20084/20085/16898/67427/66481/20088/75617/27370/67941/54127/20090/27050/20091/20103/20115/20116/76846/20813/22186	58
R-MMU-1428517	R-MMU-1428517	The citric acid (TCA) cycle and respiratory electron transport	74/1208	143/8733	1.75493e-27	1.87778e-25	1.17816e-25	11429/11946/11947/11949/66043/67126/11951/228033/71679/11957/57423/11958/27425/28080/12215/66445/13063/13382/14651/67834/170718/15929/16828/16832/17448/54405/67273/66414/67184/17991/66091/68202/67130/66416/68375/66108/70316/66706/68342/104130/68198/66495/68194/66046/230075/66916/67264/66218/66377/68197/226646/68349/17993/595136/407785/75406/225887/17995/72900/78330/27402/18604/67680/66052/66925/2…	74
R-MMU-927802	R-MMU-927802	Nonsense-Mediated Decay (NMD)	63/1208	113/8733	6.28045e-26	5.49825e-24	3.44974e-24	208643/18458/52830/19052/51792/60365/269261/270106/22121/67115/66480/19899/76808/19921/68028/65019/19941/19944/27367/19946/19951/68436/66489/57808/19982/66483/67281/19981/67671/67248/67891/19988/19989/27176/26961/11837/56040/67186/67097/27207/68052/20044/20054/267019/20055/20084/20085/16898/67427/66481/20088/75617/27370/67941/54127/20090/27050/20091/20103/20115/20116/76846/22186	63
R-MMU-975957	R-MMU-975957	Nonsense Mediated Decay (NMD) enhanced by the Exon Junction Complex (EJC)	63/1208	113/8733	6.28045e-26	5.49825e-24	3.44974e-24	208643/18458/52830/19052/51792/60365/269261/270106/22121/67115/66480/19899/76808/19921/68028/65019/19941/19944/27367/19946/19951/68436/66489/57808/19982/66483/67281/19981/67671/67248/67891/19988/19989/27176/26961/11837/56040/67186/67097/27207/68052/20044/20054/267019/20055/20084/20085/16898/67427/66481/20088/75617/27370/67941/54127/20090/27050/20091/20103/20115/20116/76846/22186	63
R-MMU-163200	R-MMU-163200	Respiratory electron transport, ATP synthesis by chemiosmotic coupling, and heat production by uncoupling proteins.	56/1208	92/8733	7.75553e-26	6.22381e-24	3.90498e-24	11946/11947/11949/66043/67126/11951/228033/71679/11957/57423/11958/27425/28080/66445/13063/54405/67273/66414/67184/17991/66091/68202/67130/66416/68375/66108/70316/66706/68342/104130/68198/66495/68194/66046/230075/66916/67264/66218/66377/68197/226646/68349/17993/595136/407785/75406/225887/17995/72900/78330/66152/22273/67003/66694/66576/22272	56
R-MMU-72649	R-MMU-72649	Translation initiation complex formation	40/1208	58/8733	8.83201e-22	6.07516e-20	3.81171e-20	66235/67204/13669/56347/66085/53356/68135/54709/73830/98221/13681/13682/13684/208643/22384/18458/67097/27207/68052/20044/20054/267019/20055/20084/20085/16898/67427/66481/20088/75617/27370/67941/54127/20090/27050/20091/20103/20115/20116/76846	40
R-MMU-72702	R-MMU-72702	Ribosomal scanning and start codon recognition	40/1208	58/8733	8.83201e-22	6.07516e-20	3.81171e-20	66235/67204/13669/56347/66085/53356/68135/54709/73830/98221/13681/13682/13684/208643/22384/217869/67097/27207/68052/20044/20054/267019/20055/20084/20085/16898/67427/66481/20088/75617/27370/67941/54127/20090/27050/20091/20103/20115/20116/76846	40
R-MMU-72662	R-MMU-72662	Activation of the mRNA upon binding of the cap-binding complex and eIFs, and subsequent binding to 43S	40/1208	59/8733	2.38296e-21	1.52986e-19	9.59873e-20	66235/67204/13669/56347/66085/53356/68135/54709/73830/98221/13681/13682/13684/208643/22384/18458/67097/27207/68052/20044/20054/267019/20055/20084/20085/16898/67427/66481/20088/75617/27370/67941/54127/20090/27050/20091/20103/20115/20116/76846	40
R-MMU-611105	R-MMU-611105	Respiratory electron transport	43/1208	68/8733	4.70643e-21	2.83269e-19	1.7773e-19	66445/13063/54405/67273/66414/67184/17991/66091/68202/67130/66416/68375/66108/70316/66706/68342/104130/68198/66495/68194/66046/230075/66916/67264/66218/66377/68197/226646/68349/17993/595136/407785/75406/225887/17995/72900/78330/66152/22273/67003/66694/66576/22272	43
R-MMU-72695	R-MMU-72695	Formation of the ternary complex, and subsequently, the 43S complex	34/1208	51/8733	5.58611e-18	3.16437e-16	1.9854e-16	66235/67204/13669/56347/66085/53356/68135/54709/73830/98221/67097/27207/68052/20044/20054/267019/20055/20084/20085/16898/67427/66481/20088/75617/27370/67941/54127/20090/27050/20091/20103/20115/20116/76846	34
R-MMU-6799198	R-MMU-6799198	Complex I biogenesis	35/1208	54/8733	7.07443e-18	3.78482e-16	2.37469e-16	54405/67273/66414/67184/17991/66091/68202/67130/66416/68375/66108/70316/66706/68342/104130/68198/66495/68194/66046/230075/66916/67264/66218/66377/68197/226646/68349/17993/595136/407785/75406/225887/17995/72900/78330	35
R-MMU-8852276	R-MMU-8852276	The role of GTSE1 in G2/M progression after G2 checkpoint	42/1208	75/8733	8.75105e-18	4.4354e-16	2.78288e-16	15519/15516/13589/26440/19166/19167/26441/26442/26443/26444/19170/26445/26446/19172/19173/19175/19179/19181/19182/23996/19184/67089/69077/23997/59029/21762/22123/66413/17463/57296/22142/22143/22145/53857/22151/73710/22152/22153/227613/22186/22187/22190	42
R-MMU-112315	R-MMU-112315	Transmission across Chemical Synapses	75/1208	199/8733	1.6723e-17	8.05211e-16	5.0521e-16	432530/11669/11772/11773/232910/65106/12286/12298/12300/12313/12314/12315/52163/12323/108058/207565/12846/12889/12912/13383/13002/54393/14394/14399/14400/14415/14417/14654/14658/14660/14645/14677/14680/14688/14693/66066/64337/14704/14707/14799/14802/14810/14811/15481/16513/16515/16519/108030/22343/52589/18039/18195/18795/68507/18749/19084/18751/18752/19339/116837/20111/72961/20511/20512/20513/223…	75
R-MMU-8953897	R-MMU-8953897	Cellular responses to external stimuli	123/1208	420/8733	2.14582e-17	9.84011e-16	6.17393e-16	56444/66156/52717/59008/114143/11972/76252/11964/11966/66335/73834/11973/66144/66290/66237/12017/12323/108058/12343/12345/12576/17684/12955/71745/13063/13191/69654/53598/15502/56445/23950/13426/13427/235661/56455/68097/13627/112406/112407/14228/14281/14775/56637/14958/15251/68196/15519/15516/15481/15526/16476/83409/56692/68576/26413/102626/17750/17751/18477/21672/11757/54683/11758/26440/19166/191…	123
R-MMU-450408	R-MMU-450408	AUF1 (hnRNP D0) binds and destabilizes mRNA	35/1208	56/8733	3.91703e-17	1.71459e-15	1.07578e-15	208643/11991/15481/15507/18458/26440/19166/19167/26441/26442/26443/26444/19170/26445/26446/19172/19173/19175/19179/19181/19182/23996/19184/67089/69077/23997/59029/21762/22123/66413/17463/57296/22186/22187/22190	35
R-MMU-2262752	R-MMU-2262752	Cellular responses to stress	121/1208	418/8733	1.08236e-16	4.53179e-15	2.84336e-15	56444/66156/52717/59008/114143/11972/76252/11964/11966/66335/73834/11973/66144/66290/66237/12017/12323/108058/12343/12345/12576/17684/12955/71745/13063/13191/69654/53598/15502/56445/23950/13426/13427/235661/56455/68097/13627/112406/112407/14228/14281/14775/56637/14958/15251/68196/15519/15516/15481/15526/16476/83409/56692/68576/26413/102626/18477/21672/11757/54683/11758/26440/19166/19167/26441/264…	121
R-MMU-3858494	R-MMU-3858494	Beta-catenin independent WNT signaling	54/1208	125/8733	6.56216e-16	2.63307e-14	1.65205e-14	11772/11773/232910/12313/12314/12315/67300/12387/14681/14688/14693/66066/64337/14704/14707/56513/18643/18795/19055/19056/19058/18751/18752/26440/19166/19167/26441/26442/26443/26444/19170/26445/26446/19172/19173/19175/19179/19181/19182/23996/19184/67089/69077/23997/59029/21762/22123/66413/17463/57296/19353/22186/22187/22190	54
R-MMU-8939902	R-MMU-8939902	Regulation of RUNX2 expression and activity	32/1208	52/8733	1.71511e-15	6.60661e-14	4.14516e-14	26440/19166/19167/26441/26442/26443/26444/19170/26445/26446/19172/19173/19175/19179/19181/19182/23996/19184/67089/69077/23997/59029/21762/22123/66413/17463/57296/56438/56424/22186/22187/22190	32
R-MMU-6807070	R-MMU-6807070	PTEN Regulation	49/1208	111/8733	5.23216e-15	1.93791e-13	1.2159e-13	494448/107932/12995/229542/15182/83409/56692/68576/68877/17999/109294/26440/19166/19167/26441/26442/26443/26444/19170/26445/26446/19172/19173/19175/19179/19181/19182/23996/19184/67089/69077/23997/59029/21762/22123/66413/17463/57296/19646/245688/19744/68441/52187/56424/22186/22187/22190/252870/11798	49
R-MMU-1234176	R-MMU-1234176	Oxygen-dependent proline hydroxylation of Hypoxia-inducible Factor Alpha	36/1208	66/8733	6.10786e-15	2.11116e-13	1.32459e-13	71745/112406/112407/15251/26440/19166/19167/26441/26442/26443/26444/19170/26445/26446/19172/19173/19175/19179/19181/19182/23996/19184/67089/69077/23997/59029/21762/22123/66413/17463/57296/56438/22186/22187/22190/66105	36
R-MMU-72163	R-MMU-72163	mRNA Splicing - Major Pathway	64/1208	171/8733	6.13835e-15	2.11116e-13	1.32459e-13	68183/71713/66877/66070/72047/13211/68598/233908/77134/53379/229279/15381/11991/98758/59013/15387/15388/76936/74326/51810/15481/50783/78651/76522/23983/18521/20021/69241/66420/69833/67710/69920/17749/54633/28000/192159/67959/83486/60365/319322/66125/66055/66618/20637/53607/20638/20641/107686/67332/20643/69878/68011/20646/66354/75956/69207/20382/20383/20462/27366/67958/22380/74320/22608	64
R-MMU-75815	R-MMU-75815	Ubiquitin-dependent degradation of Cyclin D	31/1208	51/8733	7.81121e-15	2.53149e-13	1.58832e-13	12443/26440/19166/19167/26441/26442/26443/26444/19170/26445/26446/19172/19173/19175/19179/19181/19182/23996/19184/67089/69077/23997/59029/21762/22123/66413/17463/57296/22186/22187/22190	31
R-MMU-5610785	R-MMU-5610785	GLI3 is processed to GLI3R by the proteasome	33/1208	57/8733	7.88626e-15	2.53149e-13	1.58832e-13	56637/18749/26440/19166/19167/26441/26442/26443/26444/19170/26445/26446/19172/19173/19175/19179/19181/19182/23996/19184/67089/69077/23997/59029/21762/22123/66413/17463/57296/56438/22186/22187/22190	33
R-MMU-1234174	R-MMU-1234174	Cellular response to hypoxia	37/1208	70/8733	9.80633e-15	3.04629e-13	1.91132e-13	17684/71745/112406/112407/15251/26440/19166/19167/26441/26442/26443/26444/19170/26445/26446/19172/19173/19175/19179/19181/19182/23996/19184/67089/69077/23997/59029/21762/22123/66413/17463/57296/56438/22186/22187/22190/66105	37
R-MMU-72172	R-MMU-72172	mRNA Splicing	65/1208	177/8733	1.09162e-14	3.28509e-13	2.06115e-13	68183/71713/66877/66070/72047/13211/68598/233908/77134/53379/229279/15381/11991/98758/59013/15387/15388/76936/74326/51810/15481/50783/78651/76522/23983/18521/20021/69241/66420/69833/67710/69920/17749/54633/28000/192159/67959/83486/60365/319322/66125/66055/66618/20637/53607/20638/20641/107686/67332/20643/69878/68011/20646/66354/75956/69207/20382/20383/20462/27366/67958/22380/74320/22608/67197	65
R-MMU-195253	R-MMU-195253	Degradation of beta-catenin by the destruction complex	39/1208	77/8733	1.19445e-14	3.48562e-13	2.18697e-13	13016/13017/12387/56637/19052/51792/225849/26440/19166/19167/26441/26442/26443/26444/19170/26445/26446/19172/19173/19175/19179/19181/19182/23996/19184/67089/69077/23997/59029/21762/22123/66413/17463/57296/56438/22186/22187/22190/360216	39
R-MMU-69601	R-MMU-69601	Ubiquitin Mediated Degradation of Phosphorylated Cdc25A	31/1208	52/8733	1.68102e-14	4.49673e-13	2.82136e-13	50883/26440/19166/19167/26441/26442/26443/26444/19170/26445/26446/19172/19173/19175/19179/19181/19182/23996/19184/67089/69077/23997/59029/21762/22123/66413/17463/57296/22186/22187/22190	31
R-MMU-69610	R-MMU-69610	p53-Independent DNA Damage Response	31/1208	52/8733	1.68102e-14	4.49673e-13	2.82136e-13	50883/26440/19166/19167/26441/26442/26443/26444/19170/26445/26446/19172/19173/19175/19179/19181/19182/23996/19184/67089/69077/23997/59029/21762/22123/66413/17463/57296/22186/22187/22190	31
R-MMU-69613	R-MMU-69613	p53-Independent G1/S DNA damage checkpoint	31/1208	52/8733	1.68102e-14	4.49673e-13	2.82136e-13	50883/26440/19166/19167/26441/26442/26443/26444/19170/26445/26446/19172/19173/19175/19179/19181/19182/23996/19184/67089/69077/23997/59029/21762/22123/66413/17463/57296/22186/22187/22190	31
R-MMU-450531	R-MMU-450531	Regulation of mRNA stability by proteins that bind AU-rich elements	41/1208	85/8733	2.16224e-14	5.62768e-13	3.53095e-13	11737/208643/69639/11991/15481/15507/18458/18753/26440/19166/19167/26441/26442/26443/26444/19170/26445/26446/19172/19173/19175/19179/19181/19182/23996/19184/67089/69077/23997/59029/21762/22123/66413/17463/57296/56086/22186/22187/22190/54401/22631	41
R-MMU-1168372	R-MMU-1168372	Downstream signaling events of B Cell Receptor (BCR)	38/1208	75/8733	2.58751e-14	6.55731e-13	4.11422e-13	12313/12314/12315/14225/19055/19056/19058/18751/26440/19166/19167/26441/26442/26443/26444/19170/26445/26446/19172/19173/19175/19179/19181/19182/23996/19184/67089/69077/23997/59029/21762/22123/66413/17463/57296/22186/22187/22190	38
R-MMU-69541	R-MMU-69541	Stabilization of p53	32/1208	56/8733	3.38159e-14	8.34993e-13	5.23896e-13	50883/228829/26440/19166/19167/26441/26442/26443/26444/19170/26445/26446/19172/19173/19175/19179/19181/19182/23996/19184/67089/69077/23997/59029/21762/22123/66413/17463/57296/22186/22187/22190	32
R-MMU-8854050	R-MMU-8854050	FBXL7 down-regulates AURKA during mitotic entry and in early mitosis	31/1208	54/8733	7.18203e-14	1.72907e-12	1.08487e-12	26440/19166/19167/26441/26442/26443/26444/19170/26445/26446/19172/19173/19175/19179/19181/19182/23996/19184/67089/69077/23997/59029/21762/22123/66413/17463/57296/56438/22186/22187/22190	31
R-MMU-112316	R-MMU-112316	Neuronal System	95/1208	322/8733	7.48647e-14	1.75841e-12	1.10327e-12	432530/11669/11772/11773/232910/65106/12286/12298/12300/12313/12314/12315/52163/12323/108058/207565/12846/12889/12912/13383/224997/242667/228836/13002/14251/54393/14394/14399/14400/14415/14417/14654/14658/14660/14645/14677/14680/14688/14693/66066/64337/14704/14707/14799/14802/14810/14811/26558/15481/16485/16497/16502/99738/16508/16513/16515/16519/16525/72258/16527/16531/108030/22343/80749/216028/…	95
R-MMU-6791226	R-MMU-6791226	Major pathway of rRNA processing in the nucleolus and cytosol	63/1208	175/8733	8.24354e-14	1.80421e-12	1.13201e-12	69072/69639/76130/17975/66249/269261/270106/22121/67115/66480/19899/76808/19921/68028/65019/19941/19944/27367/19946/19951/68436/66489/57808/19982/66483/67281/19981/67671/67248/67891/19988/19989/27176/26961/11837/56040/67186/67676/67097/27207/68052/20044/20054/267019/20055/20084/20085/16898/67427/66481/20088/75617/27370/67941/54127/20090/27050/20091/20103/20115/20116/76846/22186	63
R-MMU-72312	R-MMU-72312	rRNA processing	63/1208	175/8733	8.24354e-14	1.80421e-12	1.13201e-12	69072/69639/76130/17975/66249/269261/270106/22121/67115/66480/19899/76808/19921/68028/65019/19941/19944/27367/19946/19951/68436/66489/57808/19982/66483/67281/19981/67671/67248/67891/19988/19989/27176/26961/11837/56040/67186/67676/67097/27207/68052/20044/20054/267019/20055/20084/20085/16898/67427/66481/20088/75617/27370/67941/54127/20090/27050/20091/20103/20115/20116/76846/22186	63
R-MMU-8868773	R-MMU-8868773	rRNA processing in the nucleus and cytosol	63/1208	175/8733	8.24354e-14	1.80421e-12	1.13201e-12	69072/69639/76130/17975/66249/269261/270106/22121/67115/66480/19899/76808/19921/68028/65019/19941/19944/27367/19946/19951/68436/66489/57808/19982/66483/67281/19981/67671/67248/67891/19988/19989/27176/26961/11837/56040/67186/67676/67097/27207/68052/20044/20054/267019/20055/20084/20085/16898/67427/66481/20088/75617/27370/67941/54127/20090/27050/20091/20103/20115/20116/76846/22186	63
R-MMU-174084	R-MMU-174084	Autodegradation of Cdh1 by Cdh1:APC/C	34/1208	64/8733	9.87118e-14	2.11243e-12	1.32539e-12	66156/52717/59008/26440/19166/19167/26441/26442/26443/26444/19170/26445/26446/19172/19173/19175/19179/19181/19182/23996/19184/67089/69077/23997/59029/21762/22123/66413/17463/57296/22186/22187/22190/22194	34
R-MMU-69275	R-MMU-69275	G2/M Transition	63/1208	176/8733	1.11583e-13	2.33597e-12	1.46565e-12	100986/66671/12537/225659/26370/75786/13191/69654/53598/13427/56455/15519/15516/13589/18286/18472/19046/19052/51792/26440/19166/19167/26441/26442/26443/26444/19170/26445/26446/19172/19173/19175/19179/19181/19182/23996/19184/67089/69077/23997/59029/21762/22123/66413/17463/57296/56438/22142/22143/22145/53857/22151/73710/22152/22153/227613/22154/103733/22186/22187/22190/22627/22628	63
R-MMU-174154	R-MMU-174154	APC/C:Cdc20 mediated degradation of Securin	35/1208	68/8733	1.48991e-13	2.98913e-12	1.87546e-12	66156/52717/59008/26440/19166/19167/26441/26442/26443/26444/19170/26445/26446/19172/19173/19175/19179/19181/19182/23996/19184/67089/69077/23997/59029/21762/22123/66413/17463/57296/30939/22186/22187/22190/22194	35
R-MMU-8948751	R-MMU-8948751	Regulation of PTEN stability and activity	35/1208	68/8733	1.48991e-13	2.98913e-12	1.87546e-12	12995/17999/109294/26440/19166/19167/26441/26442/26443/26444/19170/26445/26446/19172/19173/19175/19179/19181/19182/23996/19184/67089/69077/23997/59029/21762/22123/66413/17463/57296/56424/22186/22187/22190/11798	35
R-MMU-349425	R-MMU-349425	Autodegradation of the E3 ubiquitin ligase COP1	30/1208	52/8733	1.52305e-13	2.99326e-12	1.87805e-12	26440/19166/19167/26441/26442/26443/26444/19170/26445/26446/19172/19173/19175/19179/19181/19182/23996/19184/67089/69077/23997/59029/21762/22123/66413/17463/57296/22186/22187/22190	30
R-MMU-72203	R-MMU-72203	Processing of Capped Intron-Containing Pre-mRNA	74/1208	227/8733	2.01448e-13	3.82419e-12	2.39939e-12	68183/71713/66511/66877/66070/53817/72047/13211/68598/13684/233908/77134/53379/229279/15381/11991/98758/59013/15387/15388/76936/74326/51810/15481/50783/78651/76522/53319/23983/18521/20021/69241/66420/69833/67710/69920/17749/54633/28000/192159/67959/83486/60365/66118/319322/66125/66055/20492/66618/20637/53607/20638/20641/107686/67332/20643/69878/68011/20646/66354/75956/69207/20382/20383/331401/662…	74
R-MMU-453274	R-MMU-453274	Mitotic G2-G2/M phases	63/1208	178/8733	2.02527e-13	3.82419e-12	2.39939e-12	100986/66671/12537/225659/26370/75786/13191/69654/53598/13427/56455/15519/15516/13589/18286/18472/19046/19052/51792/26440/19166/19167/26441/26442/26443/26444/19170/26445/26446/19172/19173/19175/19179/19181/19182/23996/19184/67089/69077/23997/59029/21762/22123/66413/17463/57296/56438/22142/22143/22145/53857/22151/73710/22152/22153/227613/22154/103733/22186/22187/22190/22627/22628	63
R-MMU-5610780	R-MMU-5610780	Degradation of GLI1 by the proteasome	31/1208	56/8733	2.78497e-13	5.15755e-12	3.23597e-12	26440/19166/19167/26441/26442/26443/26444/19170/26445/26446/19172/19173/19175/19179/19181/19182/23996/19184/67089/69077/23997/59029/21762/22123/66413/17463/57296/56438/22186/22187/22190	31
R-MMU-8941858	R-MMU-8941858	Regulation of RUNX3 expression and activity	30/1208	53/8733	3.05055e-13	5.54279e-12	3.47769e-12	26440/19166/19167/26441/26442/26443/26444/19170/26445/26446/19172/19173/19175/19179/19181/19182/23996/19184/67089/69077/23997/59029/21762/22123/66413/17463/57296/22186/22187/22190	30
R-MMU-8878166	R-MMU-8878166	Transcriptional regulation by RUNX2	33/1208	63/8733	3.88725e-13	6.93226e-12	4.34947e-12	12443/26440/19166/19167/26441/26442/26443/26444/19170/26445/26446/19172/19173/19175/19179/19181/19182/23996/19184/67089/69077/23997/59029/21762/22123/66413/17463/57296/56438/56424/22186/22187/22190	33
R-MMU-4641258	R-MMU-4641258	Degradation of DVL	31/1208	57/8733	5.30659e-13	8.96534e-12	5.62508e-12	26440/19166/19167/26441/26442/26443/26444/19170/26445/26446/19172/19173/19175/19179/19181/19182/23996/19184/67089/69077/23997/59029/21762/22123/66413/17463/57296/56438/22186/22187/22190	31
R-MMU-5607761	R-MMU-5607761	Dectin-1 mediated noncanonical NF-kB signaling	31/1208	57/8733	5.30659e-13	8.96534e-12	5.62508e-12	26440/19166/19167/26441/26442/26443/26444/19170/26445/26446/19172/19173/19175/19179/19181/19182/23996/19184/67089/69077/23997/59029/21762/22123/66413/17463/57296/22200/22186/22187/22190	31
R-MMU-5676590	R-MMU-5676590	NIK-->noncanonical NF-kB signaling	31/1208	57/8733	5.30659e-13	8.96534e-12	5.62508e-12	26440/19166/19167/26441/26442/26443/26444/19170/26445/26446/19172/19173/19175/19179/19181/19182/23996/19184/67089/69077/23997/59029/21762/22123/66413/17463/57296/22200/22186/22187/22190	31
R-MMU-9006925	R-MMU-9006925	Intracellular signaling by second messengers	78/1208	250/8733	5.95208e-13	9.88251e-12	6.20054e-12	432530/12313/12314/12315/207565/494448/12576/107932/12912/12995/14164/229542/14784/15182/77125/384783/17311/83409/56692/68576/68877/26413/17999/18708/18709/18710/18718/18717/19052/51792/225849/109294/18749/19084/18753/18754/18752/26440/19166/19167/26441/26442/26443/26444/19170/26445/26446/19172/19173/19175/19179/19181/19182/23996/19184/67089/69077/23997/59029/21762/22123/66413/17463/57296/19353/1…	78
R-MMU-187577	R-MMU-187577	SCF(Skp2)-mediated degradation of p27/p21	32/1208	61/8733	8.39943e-13	1.37096e-11	8.60174e-12	12443/12576/26440/19166/19167/26441/26442/26443/26444/19170/26445/26446/19172/19173/19175/19179/19181/19182/23996/19184/67089/69077/23997/59029/21762/22123/66413/17463/57296/22186/22187/22190	32
R-MMU-4641257	R-MMU-4641257	Degradation of AXIN	30/1208	55/8733	1.14086e-12	1.83108e-11	1.14886e-11	26440/19166/19167/26441/26442/26443/26444/19170/26445/26446/19172/19173/19175/19179/19181/19182/23996/19184/67089/69077/23997/59029/21762/22123/66413/17463/57296/22186/22187/22190	30
R-MMU-69563	R-MMU-69563	p53-Dependent G1 DNA Damage Response	33/1208	65/8733	1.23121e-12	1.91234e-11	1.19985e-11	12576/50883/228829/26440/19166/19167/26441/26442/26443/26444/19170/26445/26446/19172/19173/19175/19179/19181/19182/23996/19184/67089/69077/23997/59029/21762/22123/66413/17463/57296/22186/22187/22190	33
R-MMU-69580	R-MMU-69580	p53-Dependent G1/S DNA damage checkpoint	33/1208	65/8733	1.23121e-12	1.91234e-11	1.19985e-11	12576/50883/228829/26440/19166/19167/26441/26442/26443/26444/19170/26445/26446/19172/19173/19175/19179/19181/19182/23996/19184/67089/69077/23997/59029/21762/22123/66413/17463/57296/22186/22187/22190	33
R-MMU-5358346	R-MMU-5358346	Hedgehog ligand biogenesis	32/1208	62/8733	1.50869e-12	2.30613e-11	1.44693e-11	66753/26440/19166/19167/26441/26442/26443/26444/19170/26445/26446/19172/19173/19175/19179/19181/19182/23996/19184/67089/69077/23997/59029/21762/22123/66413/17463/57296/22186/22187/22190/269523	32
R-MMU-4086400	R-MMU-4086400	PCP/CE pathway	39/1208	87/8733	1.79216e-12	2.67027e-11	1.6754e-11	11772/11773/232910/67300/56513/18643/18751/18752/26440/19166/19167/26441/26442/26443/26444/19170/26445/26446/19172/19173/19175/19179/19181/19182/23996/19184/67089/69077/23997/59029/21762/22123/66413/17463/57296/19353/22186/22187/22190	39
R-MMU-5610787	R-MMU-5610787	Hedgehog 'off' state	44/1208	106/8733	1.80236e-12	2.67027e-11	1.6754e-11	432530/56637/18749/19084/26440/19166/19167/26441/26442/26443/26444/19170/26445/26446/19172/19173/19175/19179/19181/19182/23996/19184/67089/69077/23997/59029/21762/22123/66413/17463/57296/19206/56438/22142/22143/22145/22151/73710/22152/22153/227613/22186/22187/22190	44
R-MMU-3371497	R-MMU-3371497	HSP90 chaperone cycle for steroid hormone receptors (SHR)	28/1208	50/8733	2.73103e-12	3.98483e-11	2.50018e-11	56444/12343/12345/13191/69654/53598/15502/56445/13426/13427/235661/56455/68097/14228/15519/15516/15481/56351/20867/22142/22143/22145/53857/22151/73710/22152/22153/227613	28
R-MMU-174178	R-MMU-174178	APC/C:Cdh1 mediated degradation of Cdc20 and other APC/C:Cdh1 targeted proteins in late mitosis/early G1	35/1208	74/8733	3.64309e-12	5.11513e-11	3.20936e-11	66156/52717/59008/26440/19166/19167/26441/26442/26443/26444/19170/26445/26446/19172/19173/19175/19179/19181/19182/23996/19184/67089/69077/23997/59029/21762/22123/66413/17463/57296/30939/22186/22187/22190/22194	35
R-MMU-5658442	R-MMU-5658442	Regulation of RAS by GAPs	33/1208	67/8733	3.66505e-12	5.11513e-11	3.20936e-11	69601/26440/19166/19167/26441/26442/26443/26444/19170/26445/26446/19172/19173/19175/19179/19181/19182/23996/19184/67089/69077/23997/59029/21762/22123/66413/17463/57296/56438/114716/22186/22187/22190	33
R-MMU-69615	R-MMU-69615	G1/S DNA Damage Checkpoints	33/1208	67/8733	3.66505e-12	5.11513e-11	3.20936e-11	12576/50883/228829/26440/19166/19167/26441/26442/26443/26444/19170/26445/26446/19172/19173/19175/19179/19181/19182/23996/19184/67089/69077/23997/59029/21762/22123/66413/17463/57296/22186/22187/22190	33
R-MMU-350562	R-MMU-350562	Regulation of ornithine decarboxylase (ODC)	28/1208	51/8733	5.26475e-12	7.24279e-11	4.54431e-11	18245/26440/19166/19167/26441/26442/26443/26444/19170/26445/26446/19172/19173/19175/19179/19181/19182/23996/19184/67089/69077/23997/59029/21762/22123/66413/17463/57296	28
R-MMU-5607764	R-MMU-5607764	CLEC7A (Dectin-1) signaling	39/1208	90/8733	6.63273e-12	8.99622e-11	5.64446e-11	12313/12314/12315/19055/19056/19058/18753/26440/19166/19167/26441/26442/26443/26444/19170/26445/26446/19172/19173/19175/19179/19181/19182/23996/19184/67089/69077/23997/59029/21762/22123/66413/17463/57296/22034/22200/22186/22187/22190	39
R-MMU-68827	R-MMU-68827	CDT1 association with the CDC6:ORC:origin complex	30/1208	58/8733	7.05738e-12	9.43924e-11	5.92242e-11	26440/19166/19167/26441/26442/26443/26444/19170/26445/26446/19172/19173/19175/19179/19181/19182/23996/19184/67089/69077/23997/59029/21762/22123/66413/17463/57296/22186/22187/22190	30
R-MMU-5389840	R-MMU-5389840	Mitochondrial translation elongation	37/1208	83/8733	8.20719e-12	1.08267e-10	6.79297e-11	66077/66121/102060/66419/56282/68537/68463/27395/94063/67681/66448/94064/68611/75398/66845/94065/18100/107733/67270/67036/52443/28028/68836/67840/24030/64659/68565/68735/66292/64655/64660/64658/14548/79044/66128/77721/50529	37
R-MMU-176409	R-MMU-176409	APC/C:Cdc20 mediated degradation of mitotic proteins	35/1208	76/8733	9.56235e-12	1.23337e-10	7.73846e-11	66156/52717/59008/26440/19166/19167/26441/26442/26443/26444/19170/26445/26446/19172/19173/19175/19179/19181/19182/23996/19184/67089/69077/23997/59029/21762/22123/66413/17463/57296/30939/22186/22187/22190/22194	35
R-MMU-2467813	R-MMU-2467813	Separation of Sister Chromatids	61/1208	183/8733	9.60566e-12	1.23337e-10	7.73846e-11	66156/52717/59008/12617/75786/56430/13426/13427/235661/56455/68097/13589/18472/19052/51792/225849/26440/19166/19167/26441/26442/26443/26444/19170/26445/26446/19172/19173/19175/19179/19181/19182/23996/19184/67089/69077/23997/59029/21762/22123/66413/17463/57296/30939/19357/13006/20842/22142/22143/22145/53857/22151/73710/22152/22153/227613/22186/22187/22190/22194/52696	61
R-MMU-4608870	R-MMU-4608870	Asymmetric localization of PCP proteins	31/1208	62/8733	1.00256e-11	1.27035e-10	7.97051e-11	56513/26440/19166/19167/26441/26442/26443/26444/19170/26445/26446/19172/19173/19175/19179/19181/19182/23996/19184/67089/69077/23997/59029/21762/22123/66413/17463/57296/22186/22187/22190	31
R-MMU-1236978	R-MMU-1236978	Cross-presentation of soluble exogenous antigens (endosomes)	27/1208	49/8733	1.13001e-11	1.39799e-10	8.77135e-11	26440/19166/19167/26441/26442/26443/26444/19170/26445/26446/19172/19173/19175/19179/19181/19182/23996/19184/67089/69077/23997/59029/21762/22123/66413/17463/57296	27
R-MMU-983705	R-MMU-983705	Signaling by the B Cell Receptor (BCR)	41/1208	99/8733	1.13233e-11	1.39799e-10	8.77135e-11	12313/12314/12315/14225/14784/16438/18708/19055/19056/19058/18751/26440/19166/19167/26441/26442/26443/26444/19170/26445/26446/19172/19173/19175/19179/19181/19182/23996/19184/67089/69077/23997/59029/21762/22123/66413/17463/57296/22186/22187/22190	41
R-MMU-174184	R-MMU-174184	Cdc20:Phospho-APC/C mediated degradation of Cyclin A	34/1208	73/8733	1.27849e-11	1.51999e-10	9.53679e-11	66156/52717/59008/26440/19166/19167/26441/26442/26443/26444/19170/26445/26446/19172/19173/19175/19179/19181/19182/23996/19184/67089/69077/23997/59029/21762/22123/66413/17463/57296/22186/22187/22190/22194	34
R-MMU-5687128	R-MMU-5687128	MAPK6/MAPK4 signaling	34/1208	73/8733	1.27849e-11	1.51999e-10	9.53679e-11	12540/15507/18749/26440/19166/19167/26441/26442/26443/26444/19170/26445/26446/19172/19173/19175/19179/19181/19182/23996/19184/67089/69077/23997/59029/21762/22123/66413/17463/57296/19353/22186/22187/22190	34
R-MMU-69017	R-MMU-69017	CDK-mediated phosphorylation and removal of Cdc6	34/1208	73/8733	1.27849e-11	1.51999e-10	9.53679e-11	66156/52717/59008/26440/19166/19167/26441/26442/26443/26444/19170/26445/26446/19172/19173/19175/19179/19181/19182/23996/19184/67089/69077/23997/59029/21762/22123/66413/17463/57296/22186/22187/22190/22194	34
R-MMU-176814	R-MMU-176814	Activation of APC/C and APC/C:Cdc20 mediated degradation of mitotic proteins	35/1208	77/8733	1.5235e-11	1.78919e-10	1.12258e-10	66156/52717/59008/26440/19166/19167/26441/26442/26443/26444/19170/26445/26446/19172/19173/19175/19179/19181/19182/23996/19184/67089/69077/23997/59029/21762/22123/66413/17463/57296/30939/22186/22187/22190/22194	35
R-MMU-1169091	R-MMU-1169091	Activation of NF-kappaB in B cells	31/1208	63/8733	1.71565e-11	1.99056e-10	1.24893e-10	18751/26440/19166/19167/26441/26442/26443/26444/19170/26445/26446/19172/19173/19175/19179/19181/19182/23996/19184/67089/69077/23997/59029/21762/22123/66413/17463/57296/22186/22187/22190	31
R-MMU-5419276	R-MMU-5419276	Mitochondrial translation termination	37/1208	85/8733	1.96141e-11	2.24862e-10	1.41084e-10	66077/66121/102060/66419/56282/68537/68463/27395/94063/67681/66448/94064/68611/75398/66845/94065/18100/107733/67270/67036/52443/28028/68836/67840/24030/64659/68565/68735/66292/64655/64660/64658/14548/79044/66128/77721/50529	37
R-MMU-179419	R-MMU-179419	APC:Cdc20 mediated degradation of cell cycle proteins prior to satisfation of the cell cycle checkpoint	34/1208	74/8733	2.05555e-11	2.32882e-10	1.46116e-10	66156/52717/59008/26440/19166/19167/26441/26442/26443/26444/19170/26445/26446/19172/19173/19175/19179/19181/19182/23996/19184/67089/69077/23997/59029/21762/22123/66413/17463/57296/22186/22187/22190/22194	34
R-MMU-69202	R-MMU-69202	Cyclin E associated events during G1/S transition	33/1208	71/8733	2.75256e-11	3.08222e-10	1.93387e-10	12443/66671/12576/26440/19166/19167/26441/26442/26443/26444/19170/26445/26446/19172/19173/19175/19179/19181/19182/23996/19184/67089/69077/23997/59029/21762/22123/66413/17463/57296/22186/22187/22190	33
R-MMU-5368287	R-MMU-5368287	Mitochondrial translation	37/1208	86/8733	2.99146e-11	3.31124e-10	2.07755e-10	66077/66121/102060/66419/56282/68537/68463/27395/94063/67681/66448/94064/68611/75398/66845/94065/18100/107733/67270/67036/52443/28028/68836/67840/24030/64659/68565/68735/66292/64655/64660/64658/14548/79044/66128/77721/50529	37
R-MMU-195721	R-MMU-195721	Signaling by WNT	68/1208	222/8733	4.80586e-11	5.25914e-10	3.29972e-10	11772/11773/232910/12313/12314/12315/73739/67300/12995/13016/13017/12387/14681/14688/14693/66066/64337/14704/14707/56637/56513/18643/18795/19052/51792/225849/19055/19056/19058/18751/18752/26440/19166/19167/26441/26442/26443/26444/19170/26445/26446/19172/19173/19175/19179/19181/19182/23996/19184/67089/69077/23997/59029/21762/22123/66413/17463/57296/19353/56438/22186/22187/22190/17847/56433/11798/2…	68
R-MMU-69656	R-MMU-69656	Cyclin A:Cdk2-associated events at S phase entry	33/1208	73/8733	7.00558e-11	7.58019e-10	4.756e-10	12443/66671/12576/26440/19166/19167/26441/26442/26443/26444/19170/26445/26446/19172/19173/19175/19179/19181/19182/23996/19184/67089/69077/23997/59029/21762/22123/66413/17463/57296/22186/22187/22190	33
R-MMU-1257604	R-MMU-1257604	PIP3 activates AKT signaling	68/1208	224/8733	7.49735e-11	8.02216e-10	5.03331e-10	494448/12576/107932/12912/12995/14164/229542/14784/15182/77125/384783/17311/83409/56692/68576/68877/26413/17999/18708/18709/18710/18718/18717/19052/51792/225849/109294/26440/19166/19167/26441/26442/26443/26444/19170/26445/26446/19172/19173/19175/19179/19181/19182/23996/19184/67089/69077/23997/59029/21762/22123/66413/17463/57296/19353/19646/245688/19744/68441/52187/56424/75778/22034/22186/22187/22…	68
R-MMU-8939236	R-MMU-8939236	RUNX1 regulates transcription of genes involved in differentiation of HSCs	31/1208	66/8733	7.87798e-11	8.33681e-10	5.23072e-10	66671/26440/19166/19167/26441/26442/26443/26444/19170/26445/26446/19172/19173/19175/19179/19181/19182/23996/19184/67089/69077/23997/59029/21762/22123/66413/17463/57296/22186/22187/22190	31
R-MMU-68882	R-MMU-68882	Mitotic Anaphase	67/1208	220/8733	8.87644e-11	9.29132e-10	5.82961e-10	66156/52717/59008/23825/12617/68953/75608/75786/56430/13426/13427/235661/56455/68097/16211/13589/18472/19052/51792/225849/26440/19166/19167/26441/26442/26443/26444/19170/26445/26446/19172/19173/19175/19179/19181/19182/23996/19184/67089/69077/23997/59029/21762/22123/66413/17463/57296/30939/19357/19384/13006/20842/22218/22142/22143/22145/53857/22151/73710/22152/22153/227613/22186/22187/22190/22194/…	67
R-MMU-2454202	R-MMU-2454202	Fc epsilon receptor (FCERI) signaling	44/1208	117/8733	9.36234e-11	9.69455e-10	6.08261e-10	12313/12314/12315/14281/14784/16476/26413/18708/18709/19055/19056/19058/26440/19166/19167/26441/26442/26443/26444/19170/26445/26446/19172/19173/19175/19179/19181/19182/23996/19184/67089/69077/23997/59029/21762/22123/66413/17463/57296/19353/22034/22186/22187/22190	44
R-MMU-2555396	R-MMU-2555396	Mitotic Metaphase and Anaphase	67/1208	221/8733	1.10692e-10	1.13401e-09	7.11504e-10	66156/52717/59008/23825/12617/68953/75608/75786/56430/13426/13427/235661/56455/68097/16211/13589/18472/19052/51792/225849/26440/19166/19167/26441/26442/26443/26444/19170/26445/26446/19172/19173/19175/19179/19181/19182/23996/19184/67089/69077/23997/59029/21762/22123/66413/17463/57296/30939/19357/19384/13006/20842/22218/22142/22143/22145/53857/22151/73710/22152/22153/227613/22186/22187/22190/22194/…	67
R-MMU-8878159	R-MMU-8878159	Transcriptional regulation by RUNX3	34/1208	78/8733	1.23228e-10	1.24914e-09	7.83743e-10	14312/12443/12387/26440/19166/19167/26441/26442/26443/26444/19170/26445/26446/19172/19173/19175/19179/19181/19182/23996/19184/67089/69077/23997/59029/21762/22123/66413/17463/57296/66354/22186/22187/22190	34
R-MMU-6811436	R-MMU-6811436	COPI-independent Golgi-to-ER retrograde traffic	25/1208	48/8733	3.33886e-10	3.3493e-09	2.10143e-09	56444/28169/12121/12343/12345/13191/69654/53598/13426/13427/235661/56455/68097/18472/19346/270192/22142/22143/22145/53857/22151/73710/22152/22153/227613	25
R-MMU-174143	R-MMU-174143	APC/C-mediated degradation of cell cycle proteins	35/1208	85/8733	4.44398e-10	4.36689e-09	2.7399e-09	66156/52717/59008/26440/19166/19167/26441/26442/26443/26444/19170/26445/26446/19172/19173/19175/19179/19181/19182/23996/19184/67089/69077/23997/59029/21762/22123/66413/17463/57296/30939/22186/22187/22190/22194	35
R-MMU-453276	R-MMU-453276	Regulation of mitotic cell cycle	35/1208	85/8733	4.44398e-10	4.36689e-09	2.7399e-09	66156/52717/59008/26440/19166/19167/26441/26442/26443/26444/19170/26445/26446/19172/19173/19175/19179/19181/19182/23996/19184/67089/69077/23997/59029/21762/22123/66413/17463/57296/30939/22186/22187/22190/22194	35
R-MMU-351202	R-MMU-351202	Metabolism of polyamines	28/1208	59/8733	4.83254e-10	4.70074e-09	2.94937e-09	18245/26440/19166/19167/26441/26442/26443/26444/19170/26445/26446/19172/19173/19175/19179/19181/19182/23996/19184/67089/69077/23997/59029/21762/22123/66413/17463/57296	28
R-MMU-68949	R-MMU-68949	Orc1 removal from chromatin	31/1208	70/8733	5.0145e-10	4.82896e-09	3.02981e-09	26440/19166/19167/26441/26442/26443/26444/19170/26445/26446/19172/19173/19175/19179/19181/19182/23996/19184/67089/69077/23997/59029/21762/22123/66413/17463/57296/56438/22186/22187/22190	31
R-MMU-9020702	R-MMU-9020702	Interleukin-1 signaling	37/1208	94/8733	6.55434e-10	6.24933e-09	3.92099e-09	11820/15289/26440/19166/19167/26441/26442/26443/26444/19170/26445/26446/19172/19173/19175/19179/19181/19182/23996/19184/67089/69077/23997/59029/21762/22123/66413/17463/57296/56438/20203/18412/54473/22034/22186/22187/22190	37
R-MMU-68867	R-MMU-68867	Assembly of the pre-replicative complex	30/1208	67/8733	6.87729e-10	6.49297e-09	4.07385e-09	26440/19166/19167/26441/26442/26443/26444/19170/26445/26446/19172/19173/19175/19179/19181/19182/23996/19184/67089/69077/23997/59029/21762/22123/66413/17463/57296/22186/22187/22190	30
R-MMU-5358351	R-MMU-5358351	Signaling by Hedgehog	47/1208	137/8733	8.07061e-10	7.54563e-09	4.73432e-09	432530/66753/56637/18749/19084/26440/19166/19167/26441/26442/26443/26444/19170/26445/26446/19172/19173/19175/19179/19181/19182/23996/19184/67089/69077/23997/59029/21762/22123/66413/17463/57296/19206/56438/20747/22142/22143/22145/22151/73710/22152/22153/227613/22186/22187/22190/269523	47
R-MMU-5621481	R-MMU-5621481	C-type lectin receptors (CLRs)	40/1208	108/8733	1.14084e-09	1.05638e-08	6.62797e-09	12313/12314/12315/19055/19056/19058/18749/18753/26440/19166/19167/26441/26442/26443/26444/19170/26445/26446/19172/19173/19175/19179/19181/19182/23996/19184/67089/69077/23997/59029/21762/22123/66413/17463/57296/22034/22200/22186/22187/22190	40
R-MMU-9663891	R-MMU-9663891	Selective autophagy	29/1208	65/8733	1.47072e-09	1.34886e-08	8.46311e-09	12995/13426/13427/235661/56455/68097/66734/67443/57320/68943/18412/67952/223696/53333/66169/22142/22143/22145/53857/22151/73710/22152/22153/227613/22186/22187/22190/22333/22352	29
R-MMU-5632684	R-MMU-5632684	Hedgehog 'on' state	33/1208	81/8733	1.94531e-09	1.7673e-08	1.10885e-08	26440/19166/19167/26441/26442/26443/26444/19170/26445/26446/19172/19173/19175/19179/19181/19182/23996/19184/67089/69077/23997/59029/21762/22123/66413/17463/57296/19206/56438/20747/22186/22187/22190	33
R-MMU-112310	R-MMU-112310	Neurotransmitter release cycle	24/1208	48/8733	2.23405e-09	2.01064e-08	1.26153e-08	65106/12889/13002/14415/14417/14660/15481/108030/22343/68507/19339/116837/72961/20511/20512/20513/22348/232333/20614/20910/20964/20965/20979/22318	24
R-MMU-69052	R-MMU-69052	Switching of origins to a post-replicative state	35/1208	90/8733	2.78429e-09	2.48266e-08	1.55768e-08	66156/52717/59008/26440/19166/19167/26441/26442/26443/26444/19170/26445/26446/19172/19173/19175/19179/19181/19182/23996/19184/67089/69077/23997/59029/21762/22123/66413/17463/57296/56438/22186/22187/22190/22194	35
R-MMU-1632852	R-MMU-1632852	Macroautophagy	42/1208	121/8733	4.31456e-09	3.7772e-08	2.36991e-08	66615/68953/75608/12995/13426/13427/235661/56455/68097/56486/57436/93739/83409/56692/68576/66734/67443/57320/68943/19744/68441/52187/18412/67952/223696/53333/66169/22142/22143/22145/53857/22151/73710/22152/22153/227613/22186/22187/22190/22333/22352/74781	42
R-MMU-9612973	R-MMU-9612973	Autophagy	42/1208	121/8733	4.31456e-09	3.7772e-08	2.36991e-08	66615/68953/75608/12995/13426/13427/235661/56455/68097/56486/57436/93739/83409/56692/68576/66734/67443/57320/68943/19744/68441/52187/18412/67952/223696/53333/66169/22142/22143/22145/53857/22151/73710/22152/22153/227613/22186/22187/22190/22333/22352/74781	42
R-MMU-2871837	R-MMU-2871837	FCERI mediated NF-kB activation	31/1208	76/8733	5.80998e-09	5.04055e-08	3.16257e-08	26440/19166/19167/26441/26442/26443/26444/19170/26445/26446/19172/19173/19175/19179/19181/19182/23996/19184/67089/69077/23997/59029/21762/22123/66413/17463/57296/22034/22186/22187/22190	31
R-MMU-112314	R-MMU-112314	Neurotransmitter receptors and postsynaptic signal transmission	45/1208	136/8733	6.77303e-09	5.82359e-08	3.65387e-08	432530/11772/11773/232910/12300/12313/12314/12315/52163/12323/108058/207565/12912/13383/54393/14394/14399/14400/14654/14658/14677/14680/14688/14693/66066/64337/14704/14707/14799/14802/14810/14811/16513/16515/16519/52589/18039/18195/18795/18749/19084/18751/18752/20111/21912	45
R-MMU-202424	R-MMU-202424	Downstream TCR signaling	33/1208	85/8733	8.30684e-09	7.07919e-08	4.44166e-08	18708/18709/26440/19166/19167/26441/26442/26443/26444/19170/26445/26446/19172/19173/19175/19179/19181/19182/23996/19184/67089/69077/23997/59029/21762/22123/66413/17463/57296/22034/22186/22187/22190	33
R-MMU-446652	R-MMU-446652	Interleukin-1 family signaling	38/1208	106/8733	8.53144e-09	7.20682e-08	4.52174e-08	11820/15289/77125/26440/19166/19167/26441/26442/26443/26444/19170/26445/26446/19172/19173/19175/19179/19181/19182/23996/19184/67089/69077/23997/59029/21762/22123/66413/17463/57296/56438/20203/18412/54473/22034/22186/22187/22190	38
R-MMU-5689603	R-MMU-5689603	UCH proteinases	35/1208	94/8733	1.06472e-08	8.91586e-08	5.59404e-08	11461/56436/18002/108155/26440/19166/19167/26441/26442/26443/26444/19170/26445/26446/19172/19173/19175/19179/19181/19182/23996/19184/67089/69077/23997/59029/21762/22123/66413/17463/57296/22186/22187/22190/22223	35
R-MMU-199977	R-MMU-199977	ER to Golgi Anterograde Transport	46/1208	143/8733	1.25707e-08	1.04359e-07	6.54773e-08	56444/11733/11840/11844/12343/12345/13136/12793/12794/12847/59042/13191/69654/53598/13426/13427/235661/56455/68097/107338/14799/66890/108124/17957/108123/18195/67857/66397/20743/67511/245828/66226/59005/27096/66682/67091/78232/22142/22143/22145/53857/22151/73710/22152/22153/227613	46
R-MMU-72165	R-MMU-72165	mRNA Splicing - Minor Pathway	23/1208	48/8733	1.37809e-08	1.13427e-07	7.1167e-08	72047/20021/69241/66420/69833/67710/69920/17749/192159/319322/66125/66055/20638/20641/107686/67332/20643/69878/68011/20382/27366/22608/67197	23
R-MMU-163210	R-MMU-163210	Formation of ATP by chemiosmotic coupling	13/1208	18/8733	2.78755e-08	2.23701e-07	1.40356e-07	11946/11947/11949/66043/67126/11951/228033/71679/11957/57423/11958/27425/28080	13
R-MMU-888590	R-MMU-888590	GABA synthesis, release, reuptake and degradation	13/1208	18/8733	2.78755e-08	2.23701e-07	1.40356e-07	12889/13002/14415/14417/15481/19339/116837/22348/232333/20614/20910/20979/22318	13
R-MMU-8949613	R-MMU-8949613	Cristae formation	13/1208	18/8733	2.78755e-08	2.23701e-07	1.40356e-07	11946/11947/11949/66043/67126/11951/228033/71679/11957/57423/11958/27425/28080	13
R-MMU-5673001	R-MMU-5673001	RAF/MAP kinase cascade	68/1208	256/8733	3.55084e-08	2.826e-07	1.7731e-07	11461/11836/12313/12314/12315/12323/108058/245684/69601/13383/240672/14164/14784/14810/57295/384783/17311/83409/56692/26395/26413/17967/18039/18611/23980/18708/18709/19046/19052/51792/225849/19060/26440/19166/19167/26441/26442/26443/26444/19170/26445/26446/19172/19173/19175/19179/19181/19182/23996/19184/67089/69077/23997/59029/21762/22123/66413/17463/57296/19417/56438/114716/20743/21894/22186/221…	68
R-MMU-111885	R-MMU-111885	Opioid Signalling	28/1208	69/8733	3.62482e-08	2.86123e-07	1.79521e-07	432530/12313/12314/12315/207565/12568/14677/14680/14681/14688/14693/66066/64337/14704/14707/26413/18578/18795/18798/18976/19045/19049/19052/51792/18749/19084/18753/18752	28
R-MMU-5626467	R-MMU-5626467	RHO GTPases activate IQGAPs	17/1208	30/8733	4.49879e-08	3.52222e-07	2.20993e-07	11461/12313/12314/12315/12540/56430/12387/19353/22142/22143/22145/53857/22151/73710/22152/22153/227613	17
R-MMU-382556	R-MMU-382556	ABC-family proteins mediated transport	35/1208	99/8733	4.95592e-08	3.84883e-07	2.41485e-07	224742/67204/66753/26440/19166/19167/26441/26442/26443/26444/19170/26445/26446/19172/19173/19175/19179/19181/19182/23996/19184/67089/69077/23997/59029/21762/22123/66413/17463/57296/54197/22186/22187/22190/269523	35
R-MMU-9646399	R-MMU-9646399	Aggrephagy	19/1208	37/8733	6.14897e-08	4.73716e-07	2.97222e-07	13426/13427/235661/56455/68097/57320/22142/22143/22145/53857/22151/73710/22152/22153/227613/22186/22187/22190/22352	19
R-MMU-9607240	R-MMU-9607240	FLT3 Signaling	69/1208	266/8733	7.7788e-08	5.94292e-07	3.72874e-07	11461/11836/12313/12314/12315/12323/108058/245684/69601/13383/240672/14164/14784/14810/57295/384783/17311/83409/56692/26395/26413/17967/18039/18611/23980/18708/18709/19046/19052/51792/225849/19060/26440/19166/19167/26441/26442/26443/26444/19170/26445/26446/19172/19173/19175/19179/19181/19182/23996/19184/67089/69077/23997/59029/21762/22123/66413/17463/57296/19417/56438/114716/20743/75778/21894/221…	69
R-MMU-5628897	R-MMU-5628897	TP53 Regulates Metabolic Genes	22/1208	48/8733	7.8375e-08	5.94292e-07	3.72874e-07	13063/14381/14660/14751/83409/56692/68576/18477/21672/54683/19744/68441/52187/140742/22166/50493/54401/22627/22628/22629/22630/22631	22
R-MMU-6807878	R-MMU-6807878	COPI-mediated anterograde transport	33/1208	92/8733	8.00427e-08	6.02196e-07	3.77833e-07	56444/11733/11840/11844/12343/12345/13136/12847/59042/13191/69654/53598/13426/13427/235661/56455/68097/107338/108124/17957/108123/18195/20743/67511/22142/22143/22145/53857/22151/73710/22152/22153/227613	33
R-MMU-5684996	R-MMU-5684996	MAPK1/MAPK3 signaling	68/1208	262/8733	9.45859e-08	7.06094e-07	4.43021e-07	11461/11836/12313/12314/12315/12323/108058/245684/69601/13383/240672/14164/14784/14810/57295/384783/17311/83409/56692/26395/26413/17967/18039/18611/23980/18708/18709/19046/19052/51792/225849/19060/26440/19166/19167/26441/26442/26443/26444/19170/26445/26446/19172/19173/19175/19179/19181/19182/23996/19184/67089/69077/23997/59029/21762/22123/66413/17463/57296/19417/56438/114716/20743/21894/22186/221…	68
R-MMU-1592230	R-MMU-1592230	Mitochondrial biogenesis	16/1208	28/8733	9.64103e-08	7.14178e-07	4.48093e-07	11946/11947/11949/66043/67126/11951/228033/71679/11957/57423/11958/27425/28080/13063/14661/20656	16
R-MMU-8856688	R-MMU-8856688	Golgi-to-ER retrograde transport	40/1208	124/8733	1.02693e-07	7.5491e-07	4.73649e-07	56444/28169/11840/11844/12121/12343/12345/12847/59042/13191/69654/53598/13426/13427/235661/56455/68097/107338/16561/16572/16573/16579/108124/17957/108123/18195/18472/19346/270192/67511/22142/22143/22145/53857/22151/73710/22152/22153/227613/67023	40
R-MMU-5683057	R-MMU-5683057	MAPK family signaling cascades	72/1208	285/8733	1.27252e-07	9.28363e-07	5.82478e-07	11461/11836/12313/12314/12315/12323/108058/12540/245684/69601/13383/240672/14164/14784/14810/15507/57295/384783/17311/83409/56692/26395/26413/17967/18039/18611/23980/18708/18709/19046/19052/51792/225849/19060/18749/26440/19166/19167/26441/26442/26443/26444/19170/26445/26446/19172/19173/19175/19179/19181/19182/23996/19184/67089/69077/23997/59029/21762/22123/66413/17463/57296/19353/19417/56438/1147…	72
R-MMU-195258	R-MMU-195258	RHO GTPase Effectors	61/1208	229/8733	1.62633e-07	1.17756e-06	7.38833e-07	11461/66713/56443/76709/12313/12314/12315/12540/12617/75786/56430/12387/20430/13426/13427/235661/56455/68097/14026/14784/16572/16573/16709/26413/13589/77579/71960/67938/17904/18472/18643/18645/23988/19046/68458/19052/51792/225849/18751/18753/18762/19353/19878/20201/14270/22142/22143/22145/53857/22151/73710/22152/22153/227613/54401/22627/22628/22629/22630/22631/52696	61
R-MMU-69002	R-MMU-69002	DNA Replication Pre-Initiation	30/1208	82/8733	1.87773e-07	1.34945e-06	8.46677e-07	26440/19166/19167/26441/26442/26443/26444/19170/26445/26446/19172/19173/19175/19179/19181/19182/23996/19184/67089/69077/23997/59029/21762/22123/66413/17463/57296/22186/22187/22190	30
R-MMU-69206	R-MMU-69206	G1/S Transition	35/1208	104/8733	2.01296e-07	1.43591e-06	9.00928e-07	12443/66671/12576/19052/51792/26440/19166/19167/26441/26442/26443/26444/19170/26445/26446/19172/19173/19175/19179/19181/19182/23996/19184/67089/69077/23997/59029/21762/22123/66413/17463/57296/22186/22187/22190	35
R-MMU-5668541	R-MMU-5668541	TNFR2 non-canonical NF-kB pathway	33/1208	97/8733	3.36091e-07	2.37982e-06	1.49316e-06	26440/19166/19167/26441/26442/26443/26444/19170/26445/26446/19172/19173/19175/19179/19181/19182/23996/19184/67089/69077/23997/59029/21762/22123/66413/17463/57296/18383/22200/22186/22187/22190/11798	33
R-MMU-202403	R-MMU-202403	TCR signaling	34/1208	102/8733	3.88358e-07	2.72984e-06	1.71277e-06	18708/18709/26440/19166/19167/26441/26442/26443/26444/19170/26445/26446/19172/19173/19175/19179/19181/19182/23996/19184/67089/69077/23997/59029/21762/22123/66413/17463/57296/19260/22034/22186/22187/22190	34
R-MMU-210500	R-MMU-210500	Glutamate Neurotransmitter Release Cycle	14/1208	24/8733	4.41187e-07	3.07872e-06	1.93167e-06	65106/12889/14660/68507/19339/116837/72961/20511/20512/20513/20614/20910/20979/22318	14
R-MMU-5689880	R-MMU-5689880	Ub-specific processing proteases	50/1208	179/8733	4.55414e-07	3.15513e-06	1.97961e-06	56436/14232/15251/77125/108645/107260/18970/26440/19166/19167/26441/26442/26443/26444/19170/26445/26446/19172/19173/19175/19179/19181/19182/23996/19184/67089/69077/23997/59029/21762/22123/66413/17463/57296/56324/71954/67952/22034/22186/22187/22190/59025/74112/216825/235441/17847/22225/252870/22333/22334	50
R-MMU-437239	R-MMU-437239	Recycling pathway of L1	17/1208	35/8733	8.58031e-07	5.90203e-06	3.70308e-06	11461/11772/11773/232910/67300/13429/26413/20404/22142/22143/22145/53857/22151/73710/22152/22153/227613	17
R-MMU-1236975	R-MMU-1236975	Antigen processing-Cross presentation	31/1208	92/8733	9.64554e-07	6.5877e-06	4.13329e-06	12010/12317/15040/26440/19166/19167/26441/26442/26443/26444/19170/26445/26446/19172/19173/19175/19179/19181/19182/23996/19184/67089/69077/23997/59029/21762/22123/66413/17463/57296/22320	31
R-MMU-8951664	R-MMU-8951664	Neddylation	56/1208	214/8733	9.76268e-07	6.62074e-06	4.15402e-06	399566/52245/12238/66200/26572/26893/26894/108679/71745/114893/214931/242960/230904/71538/50754/14155/15251/230654/234664/18002/26440/19166/19167/26441/26442/26443/26444/19170/26445/26446/19172/19173/19175/19179/19181/19182/23996/19184/67089/69077/23997/59029/21762/22123/66413/17463/57296/245688/56438/68842/22200/22186/22187/22190/66105/67921	56
R-MMU-201681	R-MMU-201681	TCF dependent signaling in response to WNT	42/1208	144/8733	1.0901e-06	7.34105e-06	4.60596e-06	73739/12995/13016/12387/56637/19052/51792/225849/26440/19166/19167/26441/26442/26443/26444/19170/26445/26446/19172/19173/19175/19179/19181/19182/23996/19184/67089/69077/23997/59029/21762/22123/66413/17463/57296/56438/22186/22187/22190/17847/11798/22631	42
R-MMU-373760	R-MMU-373760	L1CAM interactions	24/1208	63/8733	1.34869e-06	9.01938e-06	5.65899e-06	11461/11733/11772/11773/232910/67300/12995/13429/14432/26395/26413/17967/19353/20404/20743/22142/22143/22145/53857/22151/73710/22152/22153/227613	24
R-MMU-442755	R-MMU-442755	Activation of NMDA receptors and postsynaptic events	17/1208	36/8733	1.4175e-06	9.41413e-06	5.90666e-06	12313/12314/12315/52163/12323/108058/207565/12912/13383/14799/14802/14810/14811/18039/18749/19084/20111	17
R-MMU-948021	R-MMU-948021	Transport to the Golgi and subsequent modification	47/1208	171/8733	1.65876e-06	1.0941e-05	6.86467e-06	56444/11733/11840/11844/57370/12343/12345/13136/12793/12794/12847/59042/13191/69654/53598/13426/13427/235661/56455/68097/107338/14799/66890/108124/17957/108123/18195/67857/66397/20743/67511/245828/66226/59005/27096/66682/67091/78232/22142/22143/22145/53857/22151/73710/22152/22153/227613	47
R-MMU-190828	R-MMU-190828	Gap junction trafficking	18/1208	40/8733	1.67786e-06	1.09917e-05	6.89645e-06	11461/11773/67300/13429/14609/14618/14619/14623/118454/22142/22143/22145/53857/22151/73710/22152/22153/227613	18
R-MMU-190872	R-MMU-190872	Transport of connexons to the plasma membrane	11/1208	17/8733	1.88778e-06	1.22833e-05	7.70686e-06	14609/14619/22142/22143/22145/53857/22151/73710/22152/22153/227613	11
R-MMU-68886	R-MMU-68886	M Phase	89/1208	400/8733	1.92076e-06	1.2414e-05	7.78888e-06	100986/66156/52717/59008/23825/12617/225659/26370/68953/75608/75786/56430/12995/13191/69654/53598/13426/13427/235661/56455/68097/56205/70231/15078/15081/15519/16211/26413/13589/18286/18472/19052/51792/225849/18751/26440/19166/19167/26441/26442/26443/26444/19170/26445/26446/19172/19173/19175/19179/19181/19182/23996/19184/67089/69077/23997/59029/21762/22123/66413/17463/57296/30939/59021/19357/19384…	89
R-MMU-917937	R-MMU-917937	Iron uptake and transport	22/1208	56/8733	2.02475e-06	1.29989e-05	8.15584e-06	54411/11975/114143/11972/76252/11964/11966/66335/73834/11973/66144/66290/66237/242960/14319/18002/59049/22042/22041/22186/22187/22190	22
R-MMU-69242	R-MMU-69242	S Phase	41/1208	143/8733	2.37278e-06	1.51324e-05	9.49443e-06	66156/52717/59008/12443/66671/12576/26440/19166/19167/26441/26442/26443/26444/19170/26445/26446/19172/19173/19175/19179/19181/19182/23996/19184/67089/69077/23997/59029/21762/22123/66413/17463/57296/19357/56438/13006/20842/22186/22187/22190/22194	41
R-MMU-69239	R-MMU-69239	Synthesis of DNA	35/1208	115/8733	2.93207e-06	1.85762e-05	1.16552e-05	66156/52717/59008/26440/19166/19167/26441/26442/26443/26444/19170/26445/26446/19172/19173/19175/19179/19181/19182/23996/19184/67089/69077/23997/59029/21762/22123/66413/17463/57296/56438/22186/22187/22190/22194	35
R-MMU-1852241	R-MMU-1852241	Organelle biogenesis and maintenance	56/1208	222/8733	3.38894e-06	2.13304e-05	1.33832e-05	100986/56350/11946/11947/11949/66043/67126/11951/228033/71679/11957/57423/11958/27425/28080/100503572/12461/12462/12464/225659/26370/75786/13063/13191/69654/53598/13427/56455/68097/67068/75465/53413/107338/14661/15519/67042/16579/13589/59030/18286/18472/51792/20656/22142/22143/22145/53857/22151/73710/22152/22153/227613/22154/103733/22627/22628	56
R-MMU-157858	R-MMU-157858	Gap junction trafficking and regulation	18/1208	42/8733	3.97753e-06	2.48725e-05	1.56056e-05	11461/11773/67300/13429/14609/14618/14619/14623/118454/22142/22143/22145/53857/22151/73710/22152/22153/227613	18
R-MMU-917977	R-MMU-917977	Transferrin endocytosis and recycling	15/1208	31/8733	4.06142e-06	2.52332e-05	1.58319e-05	54411/11975/114143/11972/76252/11964/11966/66335/73834/11973/66144/66290/66237/22042/22041	15
R-MMU-9006934	R-MMU-9006934	Signaling by Receptor Tyrosine Kinases	86/1208	391/8733	4.68965e-06	2.89496e-05	1.81637e-05	227290/11461/11772/11773/232910/54126/54411/11975/114143/11972/76252/11964/11966/66335/73834/11973/66144/66290/66237/12927/12064/12313/12314/12315/12539/12540/107932/67300/12843/12912/12387/20430/140580/140579/14164/14181/71436/14784/98758/59013/76936/15519/15507/16002/384783/17311/26395/26413/102626/17937/17999/18212/18708/18709/18710/20021/69241/66420/69833/67710/69920/17749/19052/51792/18749/1…	86
R-MMU-5205685	R-MMU-5205685	PINK1-PRKN Mediated Mitophagy	12/1208	22/8733	7.86018e-06	4.82124e-05	3.02497e-05	66734/67443/68943/18412/67952/223696/53333/66169/22186/22187/22190/22333	12
R-MMU-3700989	R-MMU-3700989	Transcriptional Regulation by TP53	62/1208	261/8733	8.48814e-06	5.17346e-05	3.24596e-05	53325/12028/66671/12568/12576/107932/50883/53621/104625/12995/13063/14381/13197/229542/14660/14751/66467/15182/83409/56692/68576/18148/77976/228829/23988/18718/20021/69241/66420/69833/67710/69920/17749/19052/51792/18477/21672/54683/27374/19352/19646/245688/19744/74386/68441/52187/140742/20833/20922/20924/22166/50493/22186/22187/22190/252870/54401/22627/22628/22629/22630/22631	62
R-MMU-190840	R-MMU-190840	Microtubule-dependent trafficking of connexons from Golgi to the plasma membrane	10/1208	16/8733	8.95575e-06	5.42414e-05	3.40324e-05	14609/22142/22143/22145/53857/22151/73710/22152/22153/227613	10
R-MMU-446203	R-MMU-446203	Asparagine N-linked glycosylation	61/1208	256/8733	9.04427e-06	5.44352e-05	3.4154e-05	56444/66789/11733/11840/11844/57370/12317/12343/12345/13136/12793/12794/12847/59042/13191/69654/53598/68563/13426/13427/235661/56455/68097/69064/107338/14799/66890/108124/17957/108123/59007/18195/29858/67857/19179/66397/20743/20444/20454/225742/67511/245828/66226/59005/27096/66682/67091/78232/22142/22143/22145/53857/22151/73710/22152/22153/227613/22186/22187/22190/269523	61
R-MMU-2132295	R-MMU-2132295	MHC class II antigen presentation	37/1208	131/8733	1.06534e-05	6.37216e-05	3.99806e-05	56444/226977/11772/11773/232910/11840/12343/12345/67300/13030/13039/13191/69654/53598/13429/13426/13427/235661/56455/68097/16561/16572/16573/16579/19349/66397/20404/20743/22142/22143/22145/53857/22151/73710/22152/22153/227613	37
R-MMU-77387	R-MMU-77387	Insulin receptor recycling	13/1208	26/8733	1.14686e-05	6.81746e-05	4.27745e-05	54411/11975/114143/11972/76252/11964/11966/66335/73834/11973/66144/66290/66237	13
R-MMU-5688426	R-MMU-5688426	Deubiquitination	58/1208	242/8733	1.24362e-05	7.34726e-05	4.60985e-05	11461/56436/68251/14232/15251/77125/66124/108645/18002/108155/107260/18970/26440/19166/19167/26441/26442/26443/26444/19170/26445/26446/19172/19173/19175/19179/19181/19182/23996/19184/67089/69077/23997/59029/21762/22123/66413/17463/57296/56324/71954/67952/22034/22186/22187/22190/22223/59025/74112/216825/235441/17847/22225/252870/269523/22333/22334/360216	58
R-MMU-453279	R-MMU-453279	Mitotic G1 phase and G1/S transition	36/1208	127/8733	1.27949e-05	7.51312e-05	4.71392e-05	12443/66671/12576/19052/51792/26440/19166/19167/26441/26442/26443/26444/19170/26445/26446/19172/19173/19175/19179/19181/19182/23996/19184/67089/69077/23997/59029/21762/22123/66413/17463/57296/19646/22186/22187/22190	36
R-MMU-212676	R-MMU-212676	Dopamine Neurotransmitter Release Cycle	12/1208	23/8733	1.43717e-05	8.38786e-05	5.26275e-05	12889/108030/22343/68507/19339/116837/20614/20910/20964/20965/20979/22318	12
R-MMU-983168	R-MMU-983168	Antigen processing: Ubiquitination & Proteasome degradation	65/1208	282/8733	1.4701e-05	8.52834e-05	5.3509e-05	66156/69010/59008/104184/399566/71745/214931/242960/230904/71538/50754/235439/59026/230654/17999/18744/224938/26440/19166/19167/26441/26442/26443/26444/19170/26445/26446/19172/19173/19175/19179/19181/19182/23996/19184/67089/69077/23997/59029/21762/22123/66413/17463/57296/56438/328234/66743/74132/56424/68729/14897/22201/22200/22186/22187/22190/22210/66105/22194/67921/53323/67615/22215/22222/74154	65
R-MMU-69306	R-MMU-69306	DNA Replication	35/1208	123/8733	1.53569e-05	8.85548e-05	5.55615e-05	66156/52717/59008/26440/19166/19167/26441/26442/26443/26444/19170/26445/26446/19172/19173/19175/19179/19181/19182/23996/19184/67089/69077/23997/59029/21762/22123/66413/17463/57296/56438/22186/22187/22190/22194	35
R-MMU-399719	R-MMU-399719	Trafficking of AMPA receptors	13/1208	27/8733	1.933e-05	0.000110147	6.91089e-05	11772/11773/232910/12300/12323/108058/13383/14799/14802/18195/18751/18752/21912	13
R-MMU-399721	R-MMU-399721	Glutamate binding, activation of AMPA receptors and synaptic plasticity	13/1208	27/8733	1.933e-05	0.000110147	6.91089e-05	11772/11773/232910/12300/12323/108058/13383/14799/14802/18195/18751/18752/21912	13
R-MMU-6781823	R-MMU-6781823	Formation of TC-NER Pre-Incision Complex	19/1208	51/8733	2.45575e-05	0.000139111	8.72817e-05	66671/26572/26893/26894/108679/66467/20021/69241/66420/69833/67710/69920/17749/28000/56438/22186/22187/22190/252870	19
R-MMU-8856828	R-MMU-8856828	Clathrin-mediated endocytosis	37/1208	136/8733	2.66485e-05	0.000150073	9.41598e-05	11461/66713/218038/11772/11773/232910/56443/76709/30948/67300/26572/26893/26894/108679/13429/14784/15481/16443/17113/18002/23969/18717/19345/73094/20404/56324/20979/229521/20980/22042/22041/22186/22187/22190/54609/22318/22320	37
R-MMU-71403	R-MMU-71403	Citric acid cycle (TCA cycle)	11/1208	21/8733	3.15536e-05	0.000176663	0.000110843	11429/13382/67834/170718/15929/17448/67680/66052/66925/20916/56451	11
R-MMU-380320	R-MMU-380320	Recruitment of NuMA to mitotic centrosomes	27/1208	88/8733	3.32754e-05	0.000185227	0.000116216	100986/225659/26370/75786/13191/69654/53598/13427/56455/15519/13589/18286/18472/51792/22142/22143/22145/53857/22151/73710/22152/22153/227613/22154/103733/22627/22628	27
R-MMU-190861	R-MMU-190861	Gap junction assembly	14/1208	32/8733	3.5865e-05	0.000198494	0.00012454	14609/14618/14619/14623/118454/22142/22143/22145/53857/22151/73710/22152/22153/227613	14
R-MMU-181429	R-MMU-181429	Serotonin Neurotransmitter Release Cycle	10/1208	18/8733	3.756e-05	0.000205513	0.000128944	12889/68507/19339/116837/20614/20910/20964/20965/20979/22318	10
R-MMU-5627123	R-MMU-5627123	RHO GTPases activate PAKs	10/1208	18/8733	3.756e-05	0.000205513	0.000128944	12313/12314/12315/12540/77579/71960/67938/17904/19046/19353	10
R-MMU-5357801	R-MMU-5357801	Programmed Cell Death	32/1208	113/8733	3.90676e-05	0.000211704	0.000132829	56215/12028/12539/12387/13063/74006/13511/56455/68097/14251/14958/15289/15519/16211/26413/17762/18107/108155/19058/18753/56424/22186/22187/22190/22352/11798/54401/22627/22628/22629/22630/22631	32
R-MMU-2565942	R-MMU-2565942	Regulation of PLK1 Activity at G2/M Transition	26/1208	84/8733	3.91312e-05	0.000211704	0.000132829	100986/225659/26370/75786/13191/69654/53598/13427/56455/15519/13589/18286/18472/19046/51792/22142/22145/22153/227613/22154/103733/22186/22187/22190/22627/22628	26
R-MMU-416993	R-MMU-416993	Trafficking of GluR2-containing AMPA receptors	9/1208	15/8733	4.10718e-05	0.000220962	0.000138637	11772/11773/232910/14799/14802/18195/18751/18752/21912	9
R-MMU-76002	R-MMU-76002	Platelet activation, signaling and aggregation	56/1208	241/8733	4.4848e-05	0.000239937	0.000150543	227290/76192/11674/11747/11804/11820/12927/12313/12314/12315/12512/12527/12540/12759/12843/110197/104418/14674/14677/14682/14688/14693/66066/64337/14704/14707/14784/16002/26968/16438/19039/26413/23945/67059/18708/18709/18710/18751/18753/18754/18752/19156/19353/56508/71660/20255/20655/20692/20912/21894/19241/67988/22041/22145/22340/22631	56
R-MMU-422475	R-MMU-422475	Axon guidance	59/1208	258/8733	4.62553e-05	0.000246099	0.000154408	11461/66713/11733/11772/11773/232910/54126/56443/76709/12540/12568/67300/12912/12933/12995/20315/13131/13429/13643/14026/14432/14784/14810/56637/15519/15516/384783/16443/26395/26413/17967/18643/18645/18708/18709/18710/18717/18749/66340/19353/110351/19699/19878/20404/20743/21894/22142/22143/22145/53857/22151/73710/22152/22153/227613/22186/22187/22190/22359	59
R-MMU-5205647	R-MMU-5205647	Mitophagy	13/1208	29/8733	4.99697e-05	0.0002644	0.000165891	12995/66734/67443/68943/18412/67952/223696/53333/66169/22186/22187/22190/22333	13
R-MMU-9675108	R-MMU-9675108	Nervous system development	59/1208	259/8733	5.20481e-05	0.000273892	0.000171847	11461/66713/11733/11772/11773/232910/54126/56443/76709/12540/12568/67300/12912/12933/12995/20315/13131/13429/13643/14026/14432/14784/14810/56637/15519/15516/384783/16443/26395/26413/17967/18643/18645/18708/18709/18710/18717/18749/66340/19353/110351/19699/19878/20404/20743/21894/22142/22143/22145/53857/22151/73710/22152/22153/227613/22186/22187/22190/22359	59
R-MMU-438066	R-MMU-438066	Unblocking of NMDA receptors, glutamate binding and activation	11/1208	22/8733	5.5247e-05	0.000289146	0.000181417	12313/12314/12315/12323/108058/13383/14799/14802/14810/14811/18039	11
R-MMU-380259	R-MMU-380259	Loss of Nlp from mitotic centrosomes	22/1208	68/8733	7.23261e-05	0.000374463	0.000234947	100986/225659/26370/75786/13191/69654/53598/13427/56455/15519/13589/18286/18472/51792/22142/22145/22153/227613/22154/103733/22627/22628	22
R-MMU-380284	R-MMU-380284	Loss of proteins required for interphase microtubule organization from the centrosome	22/1208	68/8733	7.23261e-05	0.000374463	0.000234947	100986/225659/26370/75786/13191/69654/53598/13427/56455/15519/13589/18286/18472/51792/22142/22145/22153/227613/22154/103733/22627/22628	22
R-MMU-438064	R-MMU-438064	Post NMDA receptor activation events	9/1208	16/8733	8.23639e-05	0.000424152	0.000266124	12313/12314/12315/52163/207565/12912/18749/19084/20111	9
R-MMU-71406	R-MMU-71406	Pyruvate metabolism and Citric Acid (TCA) cycle	18/1208	51/8733	9.15367e-05	0.000468882	0.000294188	11429/12215/13382/14651/67834/170718/15929/16828/16832/17448/27402/18604/67680/66052/66925/20916/56451/22333	18
R-MMU-194315	R-MMU-194315	Signaling by Rho GTPases	73/1208	345/8733	9.42596e-05	0.000480275	0.000301337	11461/66713/244867/71435/14570/207212/71704/54126/56443/76709/12313/12314/12315/12540/12617/69993/75786/56430/12387/20430/13426/13427/235661/56455/68097/14026/14567/14674/14784/16443/16572/16573/16709/26413/13589/77579/71960/67938/17904/18472/18643/18645/18709/23988/19046/68458/19052/51792/225849/18751/18753/18762/19353/19765/19878/20201/14270/22142/22143/22145/53857/22151/73710/22152/22153/22761…	73
R-MMU-5578775	R-MMU-5578775	Ion homeostasis	18/1208	52/8733	0.000122136	0.000619037	0.000388399	229709/65973/11928/98660/232975/11931/11932/11938/67972/11941/320707/12313/12314/12315/12323/108058/56188/16438	18
R-MMU-6811442	R-MMU-6811442	Intra-Golgi and retrograde Golgi-to-ER traffic	43/1208	178/8733	0.000133674	0.000673968	0.000422864	56444/28169/11840/11844/12121/12343/12345/12847/59042/13191/69654/53598/13426/13427/235661/56455/68097/107338/16561/16572/16573/16579/17113/108124/17957/108123/18195/18472/19346/270192/56367/67474/67511/22142/22143/22145/53857/22151/73710/22152/22153/227613/67023	43
R-MMU-8854518	R-MMU-8854518	AURKA Activation by TPX2	22/1208	71/8733	0.000148492	0.000744779	0.000467293	100986/225659/26370/75786/13191/69654/53598/13427/56455/15519/13589/18286/18472/51792/22142/22145/22153/227613/22154/103733/22627/22628	22
R-MMU-6803529	R-MMU-6803529	FGFR2 alternative splicing	11/1208	24/8733	0.000149897	0.000747931	0.000469271	98758/59013/76936/20021/69241/66420/69833/67710/69920/17749/21841	11
R-MMU-69481	R-MMU-69481	G2/M Checkpoints	40/1208	163/8733	0.000158298	0.00078578	0.000493018	68251/50883/26440/19166/19167/26441/26442/26443/26444/19170/26445/26446/19172/19173/19175/19179/19181/19182/23996/19184/67089/69077/23997/59029/21762/22123/66413/17463/57296/74386/22218/22186/22187/22190/54401/22627/22628/22629/22630/22631	40
R-MMU-112040	R-MMU-112040	G-protein mediated events	15/1208	40/8733	0.000160388	0.000792069	0.000496964	432530/12313/12314/12315/207565/14677/14680/14681/26413/18795/18798/18749/19084/18753/18752	15
R-MMU-449147	R-MMU-449147	Signaling by Interleukins	57/1208	258/8733	0.000167341	0.000822192	0.000515864	11820/12912/14281/14784/15289/22027/16170/77125/384783/16476/26413/102626/18708/18709/18710/19052/51792/26440/19166/19167/26441/26442/26443/26444/19170/26445/26446/19172/19173/19175/19179/19181/19182/23996/19184/67089/69077/23997/59029/21762/22123/66413/17463/57296/19283/56438/20111/20203/20614/18412/54473/22034/22186/22187/22190/22318/22631	57
R-MMU-109606	R-MMU-109606	Intrinsic Pathway for Apoptosis	14/1208	36/8733	0.000168393	0.00082316	0.000516472	12028/13063/56455/68097/26413/18107/19058/11798/54401/22627/22628/22629/22630/22631	14
R-MMU-77588	R-MMU-77588	SLBP Dependent Processing of Replication-Dependent Histone Pre-mRNAs	7/1208	11/8733	0.000188865	0.000918572	0.000576335	116748/20492/20638/67332/20643/69878/68011	7
R-MMU-380270	R-MMU-380270	Recruitment of mitotic centrosome proteins and complexes	23/1208	77/8733	0.000195798	0.000942767	0.000591516	100986/12537/225659/26370/75786/13191/69654/53598/13427/56455/15519/13589/18286/18472/51792/22142/22145/22153/227613/22154/103733/22627/22628	23
R-MMU-380287	R-MMU-380287	Centrosome maturation	23/1208	77/8733	0.000195798	0.000942767	0.000591516	100986/12537/225659/26370/75786/13191/69654/53598/13427/56455/15519/13589/18286/18472/51792/22142/22145/22153/227613/22154/103733/22627/22628	23
R-MMU-9639288	R-MMU-9639288	Amino acids regulate mTORC1	18/1208	54/8733	0.000211203	0.00101188	0.000634881	114143/11972/76252/11964/11966/66335/73834/11973/66144/66290/66237/83409/56692/68576/19744/68441/52187/140742	18
R-MMU-5654738	R-MMU-5654738	Signaling by FGFR2	21/1208	68/8733	0.000219786	0.00104263	0.000654174	14164/14181/14784/98758/59013/76936/26413/18708/20021/69241/66420/69833/67710/69920/17749/19052/51792/21841/22186/22187/22190	21
R-MMU-9009391	R-MMU-9009391	Extra-nuclear estrogen signaling	21/1208	68/8733	0.000219786	0.00104263	0.000654174	12313/12314/12315/12576/12912/14677/14688/14693/66066/64337/14704/14707/15519/15507/26413/18708/18709/18710/18762/15469/16589	21
R-MMU-451326	R-MMU-451326	Activation of kainate receptors upon glutamate binding	12/1208	29/8733	0.000247376	0.00116776	0.000732682	12313/12314/12315/13383/14688/14693/66066/64337/14704/14707/52589/18795	12
R-MMU-114452	R-MMU-114452	Activation of BH3-only proteins	9/1208	18/8733	0.000269618	0.00126655	0.000794663	56455/68097/19058/54401/22627/22628/22629/22630/22631	9
R-MMU-166520	R-MMU-166520	Signaling by NTRKs	22/1208	74/8733	0.000288422	0.0013483	0.000845959	11772/11773/232910/12064/107932/67300/12912/14784/384783/26395/26413/102626/17937/18212/18708/18709/19052/51792/19353/20111/20404/54401	22
R-MMU-983169	R-MMU-983169	Class I MHC mediated antigen processing & presentation	70/1208	340/8733	0.000307389	0.00143002	0.000897234	66156/69010/59008/12010/104184/399566/12317/71745/214931/242960/230904/71538/50754/15040/235439/59026/230654/17999/18744/224938/26440/19166/19167/26441/26442/26443/26444/19170/26445/26446/19172/19173/19175/19179/19181/19182/23996/19184/67089/69077/23997/59029/21762/22123/66413/17463/57296/56438/328234/66743/74132/66397/56424/68729/14897/22201/22200/22186/22187/22190/22210/66105/22194/67921/53323/…	70
R-MMU-264642	R-MMU-264642	Acetylcholine Neurotransmitter Release Cycle	8/1208	15/8733	0.000341059	0.00157904	0.000990728	12889/68507/19339/116837/20614/20910/20979/22318	8
R-MMU-77075	R-MMU-77075	RNA Pol II CTD phosphorylation and interaction with CE	11/1208	26/8733	0.000355997	0.00164031	0.00102917	66671/66467/20021/69241/66420/69833/67710/69920/17749/67897/20924	11
R-MMU-190236	R-MMU-190236	Signaling by FGFR	23/1208	80/8733	0.000363902	0.00166875	0.00104702	14164/14181/71436/14784/98758/59013/76936/26413/18708/20021/69241/66420/69833/67710/69920/17749/19052/51792/114716/21841/22186/22187/22190	23
R-MMU-69620	R-MMU-69620	Cell Cycle Checkpoints	60/1208	283/8733	0.00036822	0.00168055	0.00105442	66156/52717/59008/68251/12576/12617/50883/75786/56430/13426/13427/235661/56455/68097/13589/18472/228829/19052/51792/225849/26440/19166/19167/26441/26442/26443/26444/19170/26445/26446/19172/19173/19175/19179/19181/19182/23996/19184/67089/69077/23997/59029/21762/22123/66413/17463/57296/74386/22218/22186/22187/22190/22194/54401/22627/22628/22629/22630/22631/52696	60
R-MMU-111447	R-MMU-111447	Activation of BAD and translocation to mitochondria	7/1208	12/8733	0.000399158	0.00180464	0.00113228	19058/54401/22627/22628/22629/22630/22631	7
R-MMU-75035	R-MMU-75035	Chk1/Chk2(Cds1) mediated inactivation of Cyclin B:Cdk1 complex	7/1208	12/8733	0.000399158	0.00180464	0.00113228	50883/54401/22627/22628/22629/22630/22631	7
R-MMU-112043	R-MMU-112043	PLC beta mediated events	14/1208	39/8733	0.000447024	0.00201161	0.00126213	432530/12313/12314/12315/207565/14677/14681/26413/18795/18798/18749/19084/18753/18752	14
R-MMU-187037	R-MMU-187037	Signaling by NTRK1 (TRKA)	19/1208	62/8733	0.000482123	0.00215946	0.0013549	11772/11773/232910/107932/67300/12912/14784/384783/26395/26413/102626/17937/18708/18709/19052/51792/20111/20404/54401	19
R-MMU-936837	R-MMU-936837	Ion transport by P-type ATPases	17/1208	53/8733	0.000524578	0.00233588	0.00146559	11928/98660/232975/11931/11932/11938/67972/11941/320707/11981/12313/12314/12315/12323/108058/56188/72621	17
R-MMU-9668328	R-MMU-9668328	Sealing of the nuclear envelope (NE) by ESCRT-III	11/1208	27/8733	0.00052636	0.00233588	0.00146559	68953/75608/22142/22143/22145/53857/22151/73710/22152/22153/227613	11
R-MMU-2029482	R-MMU-2029482	Regulation of actin dynamics for phagocytic cup formation	15/1208	44/8733	0.000534356	0.00236048	0.00148103	11461/66713/56443/76709/12540/20430/140580/140579/14784/15519/15516/26413/17913/17918/19353	15
R-MMU-180024	R-MMU-180024	DARPP-32 events	8/1208	16/8733	0.000599754	0.00263234	0.0016516	12568/18578/19045/19049/19052/51792/18749/19084	8
R-MMU-6814122	R-MMU-6814122	Cooperation of PDCL (PhLP1) and TRiC/CCT in G-protein beta folding	14/1208	40/8733	0.000601366	0.00263234	0.0016516	12461/12462/12464/12466/12468/12995/14677/14681/14688/14693/66066/64337/14704/14707	14
R-MMU-8856825	R-MMU-8856825	Cargo recognition for clathrin-mediated endocytosis	26/1208	98/8733	0.000616978	0.00268846	0.00168681	11772/11773/232910/67300/26572/26893/26894/108679/14784/16443/17113/18002/73094/20404/56324/20979/229521/20980/22042/22041/22186/22187/22190/54609/22318/22320	26
R-MMU-4086398	R-MMU-4086398	Ca2+ pathway	15/1208	45/8733	0.000700564	0.00303893	0.0019067	12313/12314/12315/12387/14681/14688/14693/66066/64337/14704/14707/18795/19055/19056/19058	15
R-MMU-2029480	R-MMU-2029480	Fcgamma receptor (FCGR) dependent phagocytosis	19/1208	64/8733	0.00074763	0.00322856	0.00202568	11461/66713/56443/76709/12540/20430/140580/140579/14784/15519/15516/26413/17913/17918/18708/18709/18753/18754/19353	19
R-MMU-72086	R-MMU-72086	mRNA Capping	11/1208	28/8733	0.000759735	0.00326618	0.00204928	66671/66467/20021/69241/66420/69833/67710/69920/17749/67897/20924	11
R-MMU-166208	R-MMU-166208	mTORC1-mediated signalling	10/1208	24/8733	0.000764555	0.0032723	0.00205312	13684/208643/14225/83409/56692/68576/19744/68441/52187/54401	10
R-MMU-390466	R-MMU-390466	Chaperonin-mediated protein folding	14/1208	41/8733	0.000798615	0.00338796	0.00212569	12461/12462/12464/12466/12468/12995/14677/14681/14688/14693/66066/64337/14704/14707	14
R-MMU-391251	R-MMU-391251	Protein folding	14/1208	41/8733	0.000798615	0.00338796	0.00212569	12461/12462/12464/12466/12468/12995/14677/14681/14688/14693/66066/64337/14704/14707	14
R-MMU-111367	R-MMU-111367	SLBP independent Processing of Histone Pre-mRNAs	6/1208	10/8733	0.000882472	0.00372728	0.00233859	116748/20638/67332/20643/69878/68011	6
R-MMU-6811434	R-MMU-6811434	COPI-dependent Golgi-to-ER retrograde traffic	24/1208	91/8733	0.00107721	0.00452991	0.00284218	11840/11844/12847/59042/107338/16561/16572/16573/16579/108124/17957/108123/18195/67511/22142/22143/22145/53857/22151/73710/22152/22153/227613/67023	24
R-MMU-5625740	R-MMU-5625740	RHO GTPases activate PKNs	9/1208	21/8733	0.00110368	0.00462107	0.00289938	19046/68458/19353/54401/22627/22628/22629/22630/22631	9
R-MMU-4420097	R-MMU-4420097	VEGFA-VEGFR2 Pathway	22/1208	82/8733	0.00134246	0.00553691	0.003474	11461/12927/12313/12314/12315/12540/12387/20430/140580/140579/15519/15507/102626/18708/18709/18749/18751/18753/18762/19353/19878/75778	22
R-MMU-418359	R-MMU-418359	Reduction of cytosolic Ca++ levels	7/1208	14/8733	0.00134258	0.00553691	0.003474	11938/67972/11941/320707/12313/12314/12315	7
R-MMU-3299685	R-MMU-3299685	Detoxification of Reactive Oxygen Species	12/1208	34/8733	0.00134542	0.00553691	0.003474	13063/14775/18477/21672/11757/54683/11758/20655/20656/22166/56551/50493	12
R-MMU-5673000	R-MMU-5673000	RAF activation	12/1208	34/8733	0.00134542	0.00553691	0.003474	11836/12313/12314/12315/12323/108058/26395/19046/19052/51792/225849/54401	12
R-MMU-74752	R-MMU-74752	Signaling by Insulin receptor	20/1208	72/8733	0.00137855	0.00564912	0.0035444	54411/11975/114143/11972/76252/11964/11966/66335/73834/11973/66144/66290/66237/14164/14784/384783/26413/18708/18709/75778	20
R-MMU-5576891	R-MMU-5576891	Cardiac conduction	28/1208	114/8733	0.00143816	0.00586842	0.003682	229709/100986/65973/11928/98660/232975/11931/11932/11938/67972/11941/320707/12313/12314/12315/12323/108058/56188/16438/16508/70357/80334/16515/16525/72258/16527/20266/72821	28
R-MMU-181430	R-MMU-181430	Norepinephrine Neurotransmitter Release Cycle	8/1208	18/8733	0.00157773	0.00641076	0.00402228	12889/68507/19339/116837/20614/20910/20979/22318	8
R-MMU-1169408	R-MMU-1169408	ISG15 antiviral mechanism	10/1208	26/8733	0.00159419	0.00642344	0.00403023	13681/13682/13684/26987/208643/13690/230861/100038882/17999/22194	10
R-MMU-1489509	R-MMU-1489509	DAG and IP3 signaling	10/1208	26/8733	0.00159419	0.00642344	0.00403023	432530/12313/12314/12315/207565/18749/19084/18753/18754/18752	10
R-MMU-8939211	R-MMU-8939211	ESR-mediated signaling	36/1208	159/8733	0.0016118	0.00646735	0.00405778	12313/12314/12315/12576/12912/14228/14677/14688/14693/66066/64337/14704/14707/235459/15078/15081/15519/15516/15507/26413/18708/18709/18710/20021/69241/66420/69833/67710/69920/17749/19060/18762/15469/56351/16589/22282	36
R-MMU-3371571	R-MMU-3371571	HSF1-dependent transactivation	9/1208	22/8733	0.0016409	0.00652971	0.00409691	12323/108058/12955/14228/68196/15519/15516/15481/56351	9
R-MMU-5663213	R-MMU-5663213	RHO GTPases Activate WASPs and WAVEs	9/1208	22/8733	0.0016409	0.00652971	0.00409691	11461/66713/56443/76709/12540/20430/14784/26413/19353	9
R-MMU-73856	R-MMU-73856	RNA Polymerase II Transcription Termination	18/1208	63/8733	0.00166069	0.00658125	0.00412924	71713/66511/53817/116748/60365/66118/20492/20638/67332/20643/69878/68011/69207/20382/20383/331401/66231/74320	18
R-MMU-71291	R-MMU-71291	Metabolism of amino acids and derivatives	51/1208	247/8733	0.0018157	0.00716608	0.00449618	110446/27053/11484/12709/13382/93747/67092/68133/14660/14661/14645/14718/14719/15186/56357/79464/70316/18245/27402/26440/19166/19167/26441/26442/26443/26444/19170/26445/26446/19172/19173/19175/19179/19181/19182/23996/19184/67089/69077/23997/59029/21762/22123/66413/17463/57296/100678/110391/56442/56551/50493	51
R-MMU-983712	R-MMU-983712	Ion channel transport	38/1208	172/8733	0.00194562	0.00764749	0.00479823	228432/65973/11928/98660/232975/11931/11932/11938/67972/11941/320707/54411/11975/114143/11972/76252/11964/11966/66335/73834/11973/66144/66290/66237/11981/12313/12314/12315/12323/108058/56188/72621/229277/57776/22186/22187/22190/329178	38
R-MMU-977444	R-MMU-977444	GABA B receptor activation	13/1208	40/8733	0.00203625	0.0079389	0.00498107	432530/54393/14677/14680/14688/14693/66066/64337/14704/14707/16513/16515/16519	13
R-MMU-991365	R-MMU-991365	Activation of GABAB receptors	13/1208	40/8733	0.00203625	0.0079389	0.00498107	432530/54393/14677/14680/14688/14693/66066/64337/14704/14707/16513/16515/16519	13
R-MMU-194138	R-MMU-194138	Signaling by VEGF	23/1208	90/8733	0.00213052	0.00827295	0.00519066	11461/12927/12313/12314/12315/12540/12387/20430/140580/140579/15519/15507/102626/18708/18709/18749/18751/18753/18762/19353/19878/75778/22340	23
R-MMU-532668	R-MMU-532668	N-glycan trimming in the ER and Calnexin/Calreticulin cycle	7/1208	15/8733	0.00221891	0.00842556	0.00528641	12317/59007/19179/22186/22187/22190/269523	7
R-MMU-9609523	R-MMU-9609523	Insertion of tail-anchored proteins into the endoplasmic reticulum membrane	7/1208	15/8733	0.00221891	0.00842556	0.00528641	11671/11820/19122/20335/52551/22318/30960	7
R-MMU-111996	R-MMU-111996	Ca-dependent events	10/1208	27/8733	0.00222232	0.00842556	0.00528641	432530/12313/12314/12315/207565/26413/18749/19084/18753/18752	10
R-MMU-1296041	R-MMU-1296041	Activation of G protein gated Potassium channels	10/1208	27/8733	0.00222232	0.00842556	0.00528641	54393/14688/14693/66066/64337/14704/14707/16513/16515/16519	10
R-MMU-1296059	R-MMU-1296059	G protein gated Potassium channels	10/1208	27/8733	0.00222232	0.00842556	0.00528641	54393/14688/14693/66066/64337/14704/14707/16513/16515/16519	10
R-MMU-997272	R-MMU-997272	Inhibition of voltage gated Ca2+ channels via Gbeta/gamma subunits	10/1208	27/8733	0.00222232	0.00842556	0.00528641	54393/14688/14693/66066/64337/14704/14707/16513/16515/16519	10
R-MMU-1222556	R-MMU-1222556	ROS and RNS production in phagocytes	12/1208	36/8733	0.00235733	0.00890238	0.00558558	11975/114143/11972/76252/11964/11966/66335/73834/11973/66144/66290/66237	12
R-MMU-428930	R-MMU-428930	Thromboxane signalling through TP receptor	9/1208	23/8733	0.00236891	0.00891118	0.0055911	227290/14674/14682/14688/14693/66066/64337/14704/14707	9
R-MMU-8876725	R-MMU-8876725	Protein methylation	8/1208	19/8733	0.00239808	0.00898582	0.00563793	12313/12314/12315/13627/13629/15481/16898/269523	8
R-MMU-5675221	R-MMU-5675221	Negative regulation of MAPK pathway	13/1208	41/8733	0.00261087	0.00970758	0.00609078	11836/240672/26395/26413/23980/19052/51792/225849/19060/22186/22187/22190/54401	13
R-MMU-8943724	R-MMU-8943724	Regulation of PTEN gene transcription	13/1208	41/8733	0.00261087	0.00970758	0.00609078	494448/107932/229542/15182/83409/56692/68576/68877/19646/245688/19744/68441/52187	13
R-MMU-8878171	R-MMU-8878171	Transcriptional regulation by RUNX1	43/1208	204/8733	0.00267248	0.00989845	0.00621054	494448/12443/66671/12995/13039/66310/15078/15081/69188/15469/26440/19166/19167/26441/26442/26443/26444/19170/26445/26446/19172/19173/19175/19179/19181/19182/23996/19184/67089/69077/23997/59029/21762/22123/66413/17463/57296/67155/20587/66993/22186/22187/22190	43
R-MMU-113418	R-MMU-113418	Formation of the Early Elongation Complex	11/1208	32/8733	0.00269713	0.00995149	0.00624382	66671/66467/20021/69241/66420/69833/67710/69920/17749/20922/20924	11
R-MMU-6781827	R-MMU-6781827	Transcription-Coupled Nucleotide Excision Repair (TC-NER)	19/1208	71/8733	0.0028721	0.0105566	0.00662347	66671/26572/26893/26894/108679/66467/20021/69241/66420/69833/67710/69920/17749/28000/56438/22186/22187/22190/252870	19
R-MMU-977443	R-MMU-977443	GABA receptor activation	16/1208	56/8733	0.00294833	0.0107956	0.00677342	432530/54393/14394/14399/14400/14677/14680/14688/14693/66066/64337/14704/14707/16513/16515/16519	16
R-MMU-203615	R-MMU-203615	eNOS activation	6/1208	12/8733	0.00303044	0.0110542	0.0069357	12313/12314/12315/69219/51793/15519	6
R-MMU-109581	R-MMU-109581	Apoptosis	24/1208	98/8733	0.00317302	0.0115306	0.00723461	56215/12028/12387/13063/74006/13511/56455/68097/14958/15289/16211/26413/17762/18107/19058/18753/22352/11798/54401/22627/22628/22629/22630/22631	24
R-MMU-76005	R-MMU-76005	Response to elevated platelet cytosolic Ca2+	28/1208	120/8733	0.00322413	0.0116723	0.00732352	11674/11747/11804/11820/12313/12314/12315/12512/12527/12759/16002/26968/19039/67059/18751/18752/19156/71660/20255/20655/20692/20912/21894/19241/67988/22041/22145/22340	28
R-MMU-1295596	R-MMU-1295596	Spry regulation of FGF signaling	7/1208	16/8733	0.00347826	0.0125452	0.00787116	14784/26413/19052/51792/22186/22187/22190	7
R-MMU-432720	R-MMU-432720	Lysosome Vesicle Biogenesis	11/1208	33/8733	0.00354875	0.0127516	0.00800071	11782/11820/11840/14533/68953/67300/15481/17113/20404/22318/22320	11
R-MMU-5663220	R-MMU-5663220	RHO GTPases Activate Formins	30/1208	132/8733	0.00357351	0.0127929	0.00802659	11461/12540/12617/75786/56430/13426/13427/235661/56455/68097/14026/13589/18472/18643/18645/19052/51792/225849/19353/14270/22142/22143/22145/53857/22151/73710/22152/22153/227613/52696	30
R-MMU-111933	R-MMU-111933	Calmodulin induced events	9/1208	25/8733	0.00457666	0.0162632	0.0102039	432530/12313/12314/12315/207565/18749/19084/18753/18752	9
R-MMU-111997	R-MMU-111997	CaM pathway	9/1208	25/8733	0.00457666	0.0162632	0.0102039	432530/12313/12314/12315/207565/18749/19084/18753/18752	9
R-MMU-70263	R-MMU-70263	Gluconeogenesis	11/1208	34/8733	0.00460251	0.0162949	0.0102238	11674/11676/13806/13807/14718/14719/14751/17449/17448/18655/21991	11
R-MMU-3371568	R-MMU-3371568	Attenuation phase	6/1208	13/8733	0.00497497	0.0175491	0.0110107	14228/68196/15519/15516/15481/56351	6
R-MMU-1169410	R-MMU-1169410	Antiviral mechanism by IFN-stimulated genes	10/1208	30/8733	0.00535875	0.0186974	0.0117312	13681/13682/13684/26987/208643/13690/230861/100038882/17999/22194	10
R-MMU-432040	R-MMU-432040	Vasopressin regulates renal water homeostasis via Aquaporins	10/1208	30/8733	0.00535875	0.0186974	0.0117312	11829/14683/14688/14693/66066/64337/14704/14707/18749/19084	10
R-MMU-8866652	R-MMU-8866652	Synthesis of active ubiquitin: roles of E1 and E2 enzymes	10/1208	30/8733	0.00535875	0.0186974	0.0117312	22201/22186/22187/22190/22210/22194/53323/67615/22225/252870	10
R-MMU-5617833	R-MMU-5617833	Cilium Assembly	40/1208	194/8733	0.00550231	0.019129	0.012002	100986/56350/100503572/12461/12462/12464/225659/26370/75786/13191/69654/53598/13427/56455/68097/67068/75465/53413/107338/15519/67042/16579/13589/59030/18286/18472/51792/22142/22143/22145/53857/22151/73710/22152/22153/227613/22154/103733/22627/22628	40
R-MMU-68877	R-MMU-68877	Mitotic Prometaphase	39/1208	189/8733	0.00598864	0.020732	0.0130078	100986/12617/225659/26370/75786/56430/12995/13191/69654/53598/13426/13427/235661/56455/68097/15519/13589/18286/18472/19052/51792/225849/19357/13006/20842/22142/22143/22145/53857/22151/73710/22152/22153/227613/22154/103733/22627/22628/52696	39
R-MMU-2995410	R-MMU-2995410	Nuclear Envelope (NE) Reassembly	17/1208	65/8733	0.00600645	0.020732	0.0130078	23825/68953/75608/16211/19052/51792/19384/22218/22142/22143/22145/53857/22151/73710/22152/22153/227613	17
R-MMU-202040	R-MMU-202040	G-protein activation	9/1208	26/8733	0.00615561	0.0211709	0.0132832	14677/14681/14688/14693/66066/64337/14704/14707/18976	9
R-MMU-422356	R-MMU-422356	Regulation of insulin secretion	16/1208	60/8733	0.00619571	0.021233	0.0133221	74205/12286/14677/14682/14683/14688/14693/66066/64337/14704/14707/16438/17118/18795/18749/56508	16
R-MMU-112382	R-MMU-112382	Formation of RNA Pol II elongation complex	15/1208	55/8733	0.00633356	0.021552	0.0135223	66671/66467/73473/20021/69241/66420/69833/67710/69920/17749/76246/20833/20922/20924/66317	15
R-MMU-75955	R-MMU-75955	RNA Polymerase II Transcription Elongation	15/1208	55/8733	0.00633356	0.021552	0.0135223	66671/66467/73473/20021/69241/66420/69833/67710/69920/17749/76246/20833/20922/20924/66317	15
R-MMU-418346	R-MMU-418346	Platelet homeostasis	18/1208	71/8733	0.00676943	0.0229541	0.014402	11938/67972/11941/320707/12313/12314/12315/14683/14688/14693/66066/64337/14704/14707/16438/19052/51792/225849	18
R-MMU-177504	R-MMU-177504	Retrograde neurotrophin signalling	5/1208	10/8733	0.00691772	0.0230255	0.0144468	11772/11773/232910/67300/20404	5
R-MMU-390471	R-MMU-390471	Association of TriC/CCT with target proteins during biosynthesis	5/1208	10/8733	0.00691772	0.0230255	0.0144468	12461/12462/12464/12466/12468	5
R-MMU-451306	R-MMU-451306	Ionotropic activity of kainate receptors	5/1208	10/8733	0.00691772	0.0230255	0.0144468	12313/12314/12315/13383/52589	5
R-MMU-451308	R-MMU-451308	Activation of Ca-permeable Kainate Receptor	5/1208	10/8733	0.00691772	0.0230255	0.0144468	12313/12314/12315/13383/52589	5
R-MMU-9664873	R-MMU-9664873	Pexophagy	5/1208	10/8733	0.00691772	0.0230255	0.0144468	67443/18412/22186/22187/22190	5
R-MMU-381676	R-MMU-381676	Glucagon-like Peptide-1 (GLP1) regulates insulin secretion	10/1208	31/8733	0.00694946	0.0230255	0.0144468	14683/14688/14693/66066/64337/14704/14707/16438/18749/56508	10
R-MMU-397014	R-MMU-397014	Muscle contraction	35/1208	167/8733	0.00695785	0.0230255	0.0144468	229709/100986/65973/11928/98660/232975/11931/11932/11938/67972/11941/320707/12313/12314/12315/12323/108058/56188/16438/16508/70357/80334/16515/16525/72258/16527/67938/17904/20266/72821/21894/50876/21955/22003/22352	35
R-MMU-6794362	R-MMU-6794362	Protein-protein interactions at synapses	17/1208	66/8733	0.00707447	0.0233312	0.0146386	13383/224997/242667/228836/14251/14799/14802/14810/14811/26558/80749/216028/18189/18191/68507/386750/245446	17
R-MMU-392851	R-MMU-392851	Prostacyclin signalling through prostacyclin receptor	7/1208	18/8733	0.00753061	0.0246666	0.0154764	14683/14688/14693/66066/64337/14704/14707	7
R-MMU-8964616	R-MMU-8964616	G beta:gamma signalling through CDC42	7/1208	18/8733	0.00753061	0.0246666	0.0154764	12540/14688/14693/66066/64337/14704/14707	7
R-MMU-5696398	R-MMU-5696398	Nucleotide Excision Repair	23/1208	99/8733	0.00758424	0.0247581	0.0155338	11461/66671/26370/26572/26893/26894/108679/66467/20021/69241/66420/69833/67710/69920/17749/28000/56438/22218/20610/22186/22187/22190/252870	23
R-MMU-205043	R-MMU-205043	NRIF signals cell death from the nucleus	6/1208	14/8733	0.00769927	0.0249643	0.0156632	66340/18412/22034/22186/22187/22190	6
R-MMU-5099900	R-MMU-5099900	WNT5A-dependent internalization of FZD4	6/1208	14/8733	0.00769927	0.0249643	0.0156632	11772/11773/232910/67300/18751/18752	6
R-MMU-5213460	R-MMU-5213460	RIPK1-mediated regulated necrosis	9/1208	27/8733	0.00812226	0.0259858	0.0163042	12539/14251/15519/108155/56424/22186/22187/22190/11798	9
R-MMU-5218859	R-MMU-5218859	Regulated Necrosis	9/1208	27/8733	0.00812226	0.0259858	0.0163042	12539/14251/15519/108155/56424/22186/22187/22190/11798	9
R-MMU-5675482	R-MMU-5675482	Regulation of necroptotic cell death	9/1208	27/8733	0.00812226	0.0259858	0.0163042	12539/14251/15519/108155/56424/22186/22187/22190/11798	9
R-MMU-8955332	R-MMU-8955332	Carboxyterminal post-translational modifications of tubulin	9/1208	27/8733	0.00812226	0.0259858	0.0163042	22142/22143/22145/53857/22151/73710/22152/22153/227613	9
R-MMU-204005	R-MMU-204005	COPII-mediated vesicle transport	17/1208	67/8733	0.00829052	0.0264363	0.0165868	12793/12794/14799/66890/108124/17957/108123/18195/67857/66397/245828/66226/59005/27096/66682/67091/78232	17
R-MMU-163685	R-MMU-163685	Integration of energy metabolism	19/1208	78/8733	0.00863791	0.0274532	0.0172248	74205/12286/14677/14682/14683/14688/14693/66066/64337/14704/14707/16438/17118/21428/18795/18749/19084/56508/21351	19
R-MMU-392518	R-MMU-392518	Signal amplification	10/1208	32/8733	0.00888234	0.0280449	0.0175961	227290/14674/14677/14682/14688/14693/66066/64337/14704/14707	10
R-MMU-8854214	R-MMU-8854214	TBC/RABGAPs	10/1208	32/8733	0.00888234	0.0280449	0.0175961	56486/93739/67443/19326/77407/19341/19346/270192/19349/233204	10
R-MMU-5620912	R-MMU-5620912	Anchoring of the basal body to the plasma membrane	22/1208	95/8733	0.00924418	0.029092	0.018253	100986/225659/26370/75786/13191/69654/53598/13427/56455/15519/13589/18286/18472/51792/22142/22145/22153/227613/22154/103733/22627/22628	22
R-MMU-445717	R-MMU-445717	Aquaporin-mediated transport	11/1208	37/8733	0.00930023	0.029173	0.0183039	11829/64008/14683/14688/14693/66066/64337/14704/14707/18749/19084	11
R-MMU-6796648	R-MMU-6796648	TP53 Regulates Transcription of DNA Repair Genes	12/1208	42/8733	0.00945991	0.0295776	0.0185577	66671/66467/20021/69241/66420/69833/67710/69920/17749/20833/20922/20924	12
R-MMU-2500257	R-MMU-2500257	Resolution of Sister Chromatid Cohesion	26/1208	118/8733	0.00969923	0.0302277	0.0189656	12617/75786/56430/13426/13427/235661/56455/68097/13589/18472/19052/51792/225849/19357/13006/20842/22142/22143/22145/53857/22151/73710/22152/22153/227613/52696	26
R-MMU-418217	R-MMU-418217	G beta:gamma signalling through PLC beta	7/1208	19/8733	0.0105246	0.0326941	0.0205131	14688/14693/66066/64337/14704/14707/18795	7
R-MMU-9006931	R-MMU-9006931	Signaling by Nuclear Receptors	41/1208	208/8733	0.0109342	0.0338572	0.0212429	12313/12314/12315/12576/12904/12912/13382/14228/14677/14688/14693/66066/64337/14704/14707/235459/15078/15081/15519/15516/15507/26413/27402/18604/18708/18709/18710/20021/69241/66420/69833/67710/69920/17749/19060/18762/15469/56351/19401/16589/22282	41
R-MMU-1296065	R-MMU-1296065	Inwardly rectifying K+ channels	10/1208	33/8733	0.0112013	0.0345131	0.0216544	54393/14688/14693/66066/64337/14704/14707/16513/16515/16519	10
R-MMU-5689877	R-MMU-5689877	Josephin domain DUBs	5/1208	11/8733	0.0112535	0.0345131	0.0216544	66124/22186/22187/22190/269523	5
R-MMU-8866427	R-MMU-8866427	VLDLR internalisation and degradation	5/1208	11/8733	0.0112535	0.0345131	0.0216544	11772/11773/232910/67300/22359	5
R-MMU-114608	R-MMU-114608	Platelet degranulation	25/1208	115/8733	0.0130958	0.0400357	0.0251194	11674/11747/11804/11820/12313/12314/12315/12512/12527/12759/16002/26968/19039/67059/19156/71660/20255/20655/20692/21894/19241/67988/22041/22145/22340	25
R-MMU-5250913	R-MMU-5250913	Positive epigenetic regulation of rRNA expression	9/1208	29/8733	0.0134411	0.0408322	0.0256192	11461/22385/110052/56637/17913/20016/66420/69833/17749	9
R-MMU-5250924	R-MMU-5250924	B-WICH complex positively regulates rRNA expression	9/1208	29/8733	0.0134411	0.0408322	0.0256192	11461/22385/110052/56637/17913/20016/66420/69833/17749	9
R-MMU-5696394	R-MMU-5696394	DNA Damage Recognition in GG-NER	10/1208	34/8733	0.0139508	0.0422472	0.026507	11461/26370/26572/26893/26894/108679/56438/22186/22187/22190	10
R-MMU-376176	R-MMU-376176	Signaling by ROBO receptors	7/1208	20/8733	0.0142973	0.0430259	0.0269956	20315/14026/18643/18645/22186/22187/22190	7
R-MMU-500657	R-MMU-500657	Presynaptic function of Kainate receptors	7/1208	20/8733	0.0142973	0.0430259	0.0269956	14688/14693/66066/64337/14704/14707/18795	7
R-MMU-6782210	R-MMU-6782210	Gap-filling DNA repair synthesis and ligation in TC-NER	15/1208	60/8733	0.0145696	0.0437087	0.0274239	66671/66467/20021/69241/66420/69833/67710/69920/17749/28000/56438/22186/22187/22190/252870	15
R-MMU-3371556	R-MMU-3371556	Cellular response to heat stress	19/1208	82/8733	0.0148101	0.0442924	0.0277902	12017/12323/108058/12955/23950/13627/14228/56637/68196/15519/15516/15481/15526/26413/56351/70356/108989/269523/22627	19
R-MMU-5620924	R-MMU-5620924	Intraflagellar transport	14/1208	55/8733	0.015335	0.0457201	0.028686	56455/68097/67068/75465/67042/16579/22142/22143/22145/22151/73710/22152/22153/227613	14
R-MMU-418360	R-MMU-418360	Platelet calcium homeostasis	8/1208	25/8733	0.0160346	0.0473478	0.0297072	11938/67972/11941/320707/12313/12314/12315/16438	8
R-MMU-111931	R-MMU-111931	PKA-mediated phosphorylation of CREB	6/1208	16/8733	0.0160776	0.0473478	0.0297072	432530/12313/12314/12315/18749/19084	6
R-MMU-163615	R-MMU-163615	PKA activation	6/1208	16/8733	0.0160776	0.0473478	0.0297072	432530/12313/12314/12315/18749/19084	6
R-MMU-202131	R-MMU-202131	Metabolism of nitric oxide: NOS3 activation and regulation	6/1208	16/8733	0.0160776	0.0473478	0.0297072	12313/12314/12315/69219/51793/15519	6
R-MMU-6782135	R-MMU-6782135	Dual incision in TC-NER	15/1208	61/8733	0.0169246	0.0496901	0.0311768	66671/66467/20021/69241/66420/69833/67710/69920/17749/28000/56438/22186/22187/22190/252870	15

## Sheet: SlideseqV1_GO_SPARKG
	ONTOLOGY	ID	Description	GeneRatio	BgRatio	pvalue	p.adjust	qvalue	geneID	Count
GO:0043209	CC	GO:0043209	myelin sheath	29/200	207/14722	2.44393e-21	8.40711e-18	7.17228e-18	Atp1a1/Atp1a3/Atp1b1/Calm1/Calm2/Car2/Ckb/Cldn11/Cnp/Cryab/Ermn/Gstm1/Hba-a1/Ldhb/Mag/Mbp/Mdh1/Mobp/Mog/Nefh/Nefl/Nefm/Pebp1/Plp1/Sept4/Snap25/Thy1/Ubb/Uchl1	29
GO:0033267	CC	GO:0033267	axon part	26/200	396/14722	2.76976e-11	4.76398e-08	4.06425e-08	Atp1a3/Calb1/Calm1/Calm2/Cck/Cplx2/Ermn/Gad1/Glra1/Gpm6a/Gria1/Gria4/Lamp5/Mag/Mbp/Nefl/Npy/Nrsn1/Pebp1/Penk/Prkcg/Ptprz1/Slc17a6/Snap25/Stmn2/Thy1	26
GO:0098793	CC	GO:0098793	presynapse	28/200	495/14722	1.47849e-10	1.69534e-07	1.44633e-07	Atp1a3/Calb1/Calm1/Calm2/Cck/Cplx2/Dbi/Gabra6/Gad1/Glra1/Gpm6a/Gria1/Gria4/Itpr1/Kctd12/Mt3/Nefl/Nefm/Npy/Pebp1/Penk/Prkcg/Rgs7bp/Sept4/Slc17a6/Slc1a6/Snap25/Sptbn2	28
GO:0150034	CC	GO:0150034	distal axon	21/200	327/14722	3.78152e-09	3.25211e-06	2.77444e-06	Atp1a3/Calb1/Calm1/Calm2/Cck/Cplx2/Gad1/Glra1/Gpm6a/Gria4/Lamp5/Nefl/Npy/Nrsn1/Pebp1/Penk/Prkcg/Ptprz1/Snap25/Stmn2/Thy1	21
GO:0050804	BP	GO:0050804	modulation of chemical synaptic transmission	22/200	456/14722	2.64142e-07	0.000157228	0.000134135	Adcy1/Apoe/Atp2a2/Calb1/Calb2/Car2/Cplx2/Dbi/Fam107a/Gria1/Gria4/Grid2/Homer3/Itpka/Nsg1/Ppp3ca/Prkcg/S100b/Slc1a3/Snap25/Tubb2b/Vamp1	22
GO:0099177	BP	GO:0099177	regulation of trans-synaptic signaling	22/200	457/14722	2.74235e-07	0.000157228	0.000134135	Adcy1/Apoe/Atp2a2/Calb1/Calb2/Car2/Cplx2/Dbi/Fam107a/Gria1/Gria4/Grid2/Homer3/Itpka/Nsg1/Ppp3ca/Prkcg/S100b/Slc1a3/Snap25/Tubb2b/Vamp1	22
GO:0005509	MF	GO:0005509	calcium ion binding	22/200	466/14722	3.8243e-07	0.000187937	0.000160333	Atp2a1/Atp2a2/Calb1/Calb2/Calm1/Calm2/Calml4/Cdhr3/Dner/Efcab10/Hpcal1/Itpr1/Mgp/Pcp4/Pvalb/S100b/Sparc/Sparcl1/Tnnc2/Tnnt1/Ttn/Vsnl1	22
GO:0006873	BP	GO:0006873	cellular ion homeostasis	22/200	482/14722	6.76333e-07	0.000290823	0.000248108	Apoe/Atp1a1/Atp1a3/Atp1b1/Atp2a1/Atp2a2/Calb1/Calb2/Car2/Cd24a/Ckb/Dbi/Fth1/Fxyd1/Gipr/Itpr1/Mt1/Mt2/Mt3/S100b/Thy1/Trf	22
GO:0097060	CC	GO:0097060	synaptic membrane	21/200	447/14722	7.74812e-07	0.000296151	0.000252652	Adcy1/Atp1a3/Calb2/Cryab/Gabra6/Glra1/Gpm6a/Gria1/Gria4/Grid2/Homer3/Hspb1/Itpr1/Kctd12/Nsg1/Prkcg/Ptprz1/Rgs7bp/Slc1a6/Snap25/Syndig1	21
GO:0006875	BP	GO:0006875	cellular metal ion homeostasis	20/200	423/14722	1.30633e-06	0.0004374	0.000373155	Apoe/Atp1a1/Atp1a3/Atp1b1/Atp2a1/Atp2a2/Calb1/Calb2/Cd24a/Dbi/Fth1/Fxyd1/Gipr/Itpr1/Mt1/Mt2/Mt3/S100b/Thy1/Trf	20
GO:0098984	CC	GO:0098984	neuron to neuron synapse	19/200	387/14722	1.39866e-06	0.0004374	0.000373155	Adcy1/Atp1a1/Calb1/Cryab/Gabra6/Gap43/Gria1/Gria4/Grid2/Homer3/Hspb1/Itpr1/Nefh/Nefm/Penk/Prkcg/Ptprz1/Rgs7bp/Syndig1	19
GO:0050806	BP	GO:0050806	positive regulation of synaptic transmission	13/200	188/14722	1.74715e-06	0.00050085	0.000427286	Adcy1/Apoe/Calb1/Calb2/Car2/Dbi/Fam107a/Gria1/Gria4/Nsg1/S100b/Slc1a3/Snap25	13
GO:0030003	BP	GO:0030003	cellular cation homeostasis	21/200	473/14722	1.91608e-06	0.000507024	0.000432553	Apoe/Atp1a1/Atp1a3/Atp1b1/Atp2a1/Atp2a2/Calb1/Calb2/Car2/Cd24a/Dbi/Fth1/Fxyd1/Gipr/Itpr1/Mt1/Mt2/Mt3/S100b/Thy1/Trf	21
GO:0098978	CC	GO:0098978	glutamatergic synapse	21/200	478/14722	2.26266e-06	0.000537183	0.000458282	Adcy1/Apoe/Calb1/Camk4/Cplx2/Gpm6a/Gria1/Gria4/Grid2/Homer3/Ndrg2/Nsg1/Ppp3ca/Ptprz1/Rgs7bp/Slc1a6/Snap25/Sparc/Sparcl1/Sptbn2/Vamp1	21
GO:0043292	CC	GO:0043292	contractile fiber	13/200	193/14722	2.34237e-06	0.000537183	0.000458282	Atp2a1/Cryab/Cst3/Dbi/Hspb1/Myh1/Myh4/Ppp3ca/Timp4/Tnnc2/Tnnt1/Ttn/Xirp2	13
GO:0048306	MF	GO:0048306	calcium-dependent protein binding	8/200	65/14722	2.62277e-06	0.000557185	0.000475346	Calm1/Calm2/Cplx2/Mgp/S100b/Snap25/Stmn2/Tnnc2	8
GO:0055065	BP	GO:0055065	metal ion homeostasis	21/200	484/14722	2.75353e-06	0.000557185	0.000475346	Apoe/Atp1a1/Atp1a3/Atp1b1/Atp2a1/Atp2a2/B2m/Calb1/Calb2/Cd24a/Dbi/Fth1/Fxyd1/Gipr/Itpr1/Mt1/Mt2/Mt3/S100b/Thy1/Trf	21
GO:0045665	BP	GO:0045665	negative regulation of neuron differentiation	14/200	230/14722	3.14467e-06	0.000600981	0.000512709	Apoe/B2m/Cd24a/Gpr37l1/Id2/Id4/Mag/Ostn/Ppp3ca/Ptprz1/Stmn2/Thy1/Vim/Ywhah	14
GO:0044306	CC	GO:0044306	neuron projection terminus	12/200	171/14722	3.78577e-06	0.000685424	0.000584749	Atp1a3/Calb1/Cck/Cplx2/Gad1/Glra1/Gria4/Npy/Pebp1/Penk/Prkcg/Uchl1	12
GO:0019932	BP	GO:0019932	second-messenger-mediated signaling	16/200	304/14722	4.08051e-06	0.000701848	0.000598761	Adcy1/Aplp1/Apoe/Atp1b1/Atp2a2/Calml4/Cd24a/Gipr/Homer3/Inpp5a/Itpr1/Mt1/Mt2/Neurod1/Pebp1/Ppp3ca	16
GO:0098858	CC	GO:0098858	actin-based cell projection	12/200	174/14722	4.53317e-06	0.000709081	0.000604932	Bpifa1/Calb1/Calb2/Car2/Cd24a/Cnp/Ermn/Gap43/Gpm6a/Ptprz1/Pvalb/Snap25	12
GO:0050890	BP	GO:0050890	cognition	15/200	272/14722	4.68559e-06	0.000709081	0.000604932	Adcy1/Apoe/Atp1a3/Calb1/Camk4/Cck/Dbi/Fam107a/Gatm/Gria1/Meis2/Ndrg4/Ptprz1/S100b/Snap25	15
GO:0048167	BP	GO:0048167	regulation of synaptic plasticity	13/200	206/14722	4.81176e-06	0.000709081	0.000604932	Adcy1/Apoe/Calb1/Calb2/Cplx2/Dbi/Fam107a/Gria1/Grid2/Itpka/Nsg1/S100b/Snap25	13
GO:0043197	CC	GO:0043197	dendritic spine	12/200	176/14722	5.10088e-06	0.000709081	0.000604932	Atp1a3/Calb1/Cryab/Gria1/Gria4/Grid2/Itpka/Ppp3ca/Ptprz1/Rgs7bp/Slc1a3/Syndig1	12
GO:0007616	BP	GO:0007616	long-term memory	6/200	34/14722	5.71208e-06	0.000709081	0.000604932	Adcy1/Apoe/Calb1/Camk4/Gria1/Snap25	6
GO:0010001	BP	GO:0010001	glial cell differentiation	13/200	211/14722	6.252e-06	0.000709081	0.000604932	Cnp/Dner/Fgf10/Gap43/Gpr37l1/Id2/Id4/Mag/Metrn/Mt3/Plp1/Ptprz1/Vim	13
GO:0005883	CC	GO:0005883	neurofilament	4/200	10/14722	6.51121e-06	0.000709081	0.000604932	Nefh/Nefl/Nefm/Pcp4	4
GO:0019911	MF	GO:0019911	structural constituent of myelin sheath	4/200	10/14722	6.51121e-06	0.000709081	0.000604932	Mal/Mbp/Mobp/Plp1	4
GO:0036376	BP	GO:0036376	sodium ion export across plasma membrane	4/200	10/14722	6.51121e-06	0.000709081	0.000604932	Atp1a1/Atp1a3/Atp1b1/Fxyd1	4
GO:0071294	BP	GO:0071294	cellular response to zinc ion	4/200	10/14722	6.51121e-06	0.000709081	0.000604932	Glra1/Mt1/Mt2/Mt3	4
GO:0007611	BP	GO:0007611	learning or memory	14/200	245/14722	6.53585e-06	0.000709081	0.000604932	Adcy1/Apoe/Atp1a3/Calb1/Camk4/Cck/Dbi/Gatm/Gria1/Meis2/Ndrg4/Ptprz1/S100b/Snap25	14
GO:0043679	CC	GO:0043679	axon terminus	11/200	151/14722	6.76802e-06	0.000709081	0.000604932	Atp1a3/Calb1/Cck/Cplx2/Gad1/Glra1/Gria4/Npy/Pebp1/Penk/Prkcg	11
GO:0044309	CC	GO:0044309	neuron spine	12/200	181/14722	6.80223e-06	0.000709081	0.000604932	Atp1a3/Calb1/Cryab/Gria1/Gria4/Grid2/Itpka/Ppp3ca/Ptprz1/Rgs7bp/Slc1a3/Syndig1	12
GO:0099572	CC	GO:0099572	postsynaptic specialization	18/200	395/14722	7.55612e-06	0.000764502	0.000652213	Adcy1/Atp1a1/Cryab/Gabra6/Gap43/Glra1/Gria1/Gria4/Grid2/Homer3/Hspb1/Itpr1/Nefh/Nefm/Prkcg/Ptprz1/Rgs7bp/Syndig1	18
GO:0042063	BP	GO:0042063	gliogenesis	15/200	286/14722	8.58955e-06	0.00084423	0.000720231	Cnp/Dbi/Dner/Fgf10/Gap43/Gpr37l1/Id2/Id4/Mag/Metrn/Mt3/Plp1/Ptprz1/Trf/Vim	15
GO:0050768	BP	GO:0050768	negative regulation of neurogenesis	15/200	295/14722	1.24279e-05	0.00118755	0.00101313	Apoe/B2m/Cd24a/Gpr37l1/Id2/Id4/Mag/Mt3/Ostn/Ppp3ca/Ptprz1/Stmn2/Thy1/Vim/Ywhah	15
GO:0005516	MF	GO:0005516	calmodulin binding	11/200	164/14722	1.48444e-05	0.00136926	0.00116815	Adcy1/Camk4/Enkur/Gap43/Itpka/Mbp/Myh1/Myh4/Pcp4/Ppp3ca/Ttn	11
GO:0010035	BP	GO:0010035	response to inorganic substance	17/200	376/14722	1.51256e-05	0.00136926	0.00116815	B2m/Cryab/Gatm/Gipr/Glra1/Gpr37l1/Id2/Mt1/Mt2/Mt3/Nefh/Nefl/Ppp3ca/Prkcd/Slc1a3/Trf/Ttn	17
GO:0044057	BP	GO:0044057	regulation of system process	19/200	463/14722	1.84191e-05	0.00162465	0.00138603	Atp1a1/Atp1b1/Atp2a1/Atp2a2/Cck/Fgf10/Fxyd1/Glra1/Homer3/Hopx/Mag/Neurod1/Pebp1/Ppp3ca/S100b/Tnnc2/Tnnt1/Trf/Ttn	19
GO:0043204	CC	GO:0043204	perikaryon	9/200	114/14722	2.49441e-05	0.00213067	0.00181772	Cck/Cryab/Hspb1/Nefh/Nefm/Npy/Penk/Rbfox3/Rgs7bp	9
GO:0061564	BP	GO:0061564	axon development	18/200	433/14722	2.6014e-05	0.00213067	0.00181772	Adcy1/Apoe/Cck/Cnp/Etv1/Gap43/Mag/Metrn/Nefh/Nefl/Nefm/Nrep/Plp1/Ptprz1/Thy1/Tubb2b/Uchl1/Vim	18
GO:0099503	CC	GO:0099503	secretory vesicle	18/200	433/14722	2.6014e-05	0.00213067	0.00181772	Calm1/Calm2/Dbi/Enkur/Gria1/Itpr1/Klk6/Mt3/Ngp/Pebp1/Penk/Sept4/Slc17a6/Snap25/Sparc/Sptbn2/Tctex1d4/Vamp1	18
GO:0044305	CC	GO:0044305	calyx of Held	5/200	27/14722	2.786e-05	0.0022288	0.00190143	Atp1a3/Calb1/Cplx2/Glra1/Prkcg	5
GO:0051961	BP	GO:0051961	negative regulation of nervous system development	15/200	317/14722	2.88748e-05	0.00225748	0.00192591	Apoe/B2m/Cd24a/Gpr37l1/Id2/Id4/Mag/Mt3/Ostn/Ppp3ca/Ptprz1/Stmn2/Thy1/Vim/Ywhah	15
GO:0006706	BP	GO:0006706	steroid catabolic process	4/200	14/14722	2.97389e-05	0.00226262	0.00193029	Apoe/Mt3/Spp1/Ywhah	4
GO:0007186	BP	GO:0007186	G protein-coupled receptor signaling pathway	19/200	480/14722	3.0256e-05	0.00226262	0.00193029	Adcy1/Aplp1/Apoe/Car2/Cck/Gabra6/Gipr/Glra1/Gng13/Gpr37l1/Homer3/Kctd12/Klk6/Npy/Nsg1/Pcp2/Penk/Rgs7bp/Rgs8	19
GO:0099240	CC	GO:0099240	intrinsic component of synaptic membrane	12/200	212/14722	3.32267e-05	0.00239471	0.00204298	Adcy1/Atp1a3/Gabra6/Glra1/Gpm6a/Gria1/Gria4/Grid2/Ptprz1/Rgs7bp/Slc1a6/Snap25	12
GO:0072503	BP	GO:0072503	cellular divalent inorganic cation homeostasis	16/200	360/14722	3.34145e-05	0.00239471	0.00204298	Apoe/Atp1b1/Atp2a1/Atp2a2/Calb1/Calb2/Cd24a/Dbi/Fxyd1/Gipr/Itpr1/Mt1/Mt2/Mt3/S100b/Thy1	16
GO:0030016	CC	GO:0030016	myofibril	11/200	181/14722	3.71559e-05	0.00257448	0.00219635	Atp2a1/Cryab/Hspb1/Myh1/Myh4/Ppp3ca/Timp4/Tnnc2/Tnnt1/Ttn/Xirp2	11
GO:0099634	CC	GO:0099634	postsynaptic specialization membrane	9/200	120/14722	3.75213e-05	0.00257448	0.00219635	Adcy1/Gabra6/Glra1/Gria1/Gria4/Grid2/Hspb1/Ptprz1/Rgs7bp	9
GO:0014069	CC	GO:0014069	postsynaptic density	16/200	364/14722	3.81682e-05	0.00257448	0.00219635	Adcy1/Atp1a1/Cryab/Gap43/Gria1/Gria4/Grid2/Homer3/Hspb1/Itpr1/Nefh/Nefm/Prkcg/Ptprz1/Rgs7bp/Syndig1	16
GO:0032279	CC	GO:0032279	asymmetric synapse	16/200	367/14722	4.21164e-05	0.00278616	0.00237693	Adcy1/Atp1a1/Cryab/Gap43/Gria1/Gria4/Grid2/Homer3/Hspb1/Itpr1/Nefh/Nefm/Prkcg/Ptprz1/Rgs7bp/Syndig1	16
GO:0060291	BP	GO:0060291	long-term synaptic potentiation	8/200	95/14722	4.46184e-05	0.00289599	0.00247063	Adcy1/Apoe/Calb1/Calb2/Dbi/Fam107a/Nsg1/Snap25	8
GO:0010721	BP	GO:0010721	negative regulation of cell development	15/200	330/14722	4.58263e-05	0.00291931	0.00249052	Apoe/B2m/Cd24a/Gpr37l1/Id2/Id4/Mag/Mt3/Ostn/Ppp3ca/Ptprz1/Stmn2/Thy1/Vim/Ywhah	15
GO:0015662	MF	GO:0015662	ATPase activity, coupled to transmembrane movement of ions, phosphorylative mechanism	5/200	30/14722	4.75777e-05	0.00297577	0.00253869	Atp1a1/Atp1a3/Atp1b1/Atp2a1/Atp2a2	5
GO:0006941	BP	GO:0006941	striated muscle contraction	9/200	125/14722	5.17599e-05	0.00307447	0.0026229	Atp1a1/Atp1a3/Atp1b1/Atp2a1/Atp2a2/Fxyd1/Tnnc2/Tnnt1/Ttn	9
GO:0007613	BP	GO:0007613	memory	9/200	125/14722	5.17599e-05	0.00307447	0.0026229	Adcy1/Apoe/Atp1a3/Calb1/Camk4/Cck/Gria1/S100b/Snap25	9
GO:0098948	CC	GO:0098948	intrinsic component of postsynaptic specialization membrane	8/200	97/14722	5.18371e-05	0.00307447	0.0026229	Adcy1/Gabra6/Glra1/Gria1/Gria4/Grid2/Ptprz1/Rgs7bp	8
GO:0060076	CC	GO:0060076	excitatory synapse	7/200	72/14722	5.3672e-05	0.00311892	0.00266082	Calb2/Gria1/Grid2/Slc17a6/Slc1a6/Sptbn2/Syndig1	7
GO:0006936	BP	GO:0006936	muscle contraction	12/200	223/14722	5.43998e-05	0.00311892	0.00266082	Atp1a1/Atp1a3/Atp1b1/Atp2a1/Atp2a2/Fxyd1/Glra1/Myh1/Myh4/Tnnc2/Tnnt1/Ttn	12
GO:1900271	BP	GO:1900271	regulation of long-term synaptic potentiation	6/200	50/14722	5.63396e-05	0.00317718	0.00271052	Adcy1/Apoe/Calb1/Calb2/Fam107a/Nsg1	6
GO:0072507	BP	GO:0072507	divalent inorganic cation homeostasis	16/200	379/14722	6.17574e-05	0.00342654	0.00292326	Apoe/Atp1b1/Atp2a1/Atp2a2/Calb1/Calb2/Cd24a/Dbi/Fxyd1/Gipr/Itpr1/Mt1/Mt2/Mt3/S100b/Thy1	16
GO:0030017	CC	GO:0030017	sarcomere	10/200	160/14722	6.64982e-05	0.00363101	0.00309769	Atp2a1/Cryab/Hspb1/Myh1/Ppp3ca/Timp4/Tnnc2/Tnnt1/Ttn/Xirp2	10
GO:0045109	BP	GO:0045109	intermediate filament organization	4/200	17/14722	6.84817e-05	0.00364208	0.00310714	Nefh/Nefl/Nefm/Vim	4
GO:0031345	BP	GO:0031345	negative regulation of cell projection organization	11/200	194/14722	6.98406e-05	0.00364208	0.00310714	Apoe/B2m/Mag/Ostn/Ppp3ca/Prkcd/Ptprz1/Stmn2/Thy1/Vim/Ywhah	11
GO:0048708	BP	GO:0048708	astrocyte differentiation	7/200	75/14722	6.98772e-05	0.00364208	0.00310714	Gpr37l1/Id2/Id4/Mag/Mt3/Plp1/Vim	7
GO:0010977	BP	GO:0010977	negative regulation of neuron projection development	10/200	164/14722	8.18085e-05	0.00418221	0.00356793	Apoe/B2m/Mag/Ostn/Ppp3ca/Ptprz1/Stmn2/Thy1/Vim/Ywhah	10
GO:0007272	BP	GO:0007272	ensheathment of neurons	9/200	133/14722	8.39205e-05	0.00418221	0.00356793	Cldn11/Id4/Mag/Mal/Mbp/Plp1/Ptprz1/S100b/Trf	9
GO:0008366	BP	GO:0008366	axon ensheathment	9/200	133/14722	8.39205e-05	0.00418221	0.00356793	Cldn11/Id4/Mag/Mal/Mbp/Plp1/Ptprz1/S100b/Trf	9
GO:0001505	BP	GO:0001505	regulation of neurotransmitter levels	14/200	309/14722	8.53396e-05	0.00418221	0.00356793	Adcy1/Atp2a2/Cplx2/Gad1/Gpm6b/Pebp1/Prkcg/Rora/Slc17a6/Slc1a3/Slc1a6/Snap25/Sptbn2/Vamp1	14
GO:0019825	MF	GO:0019825	oxygen binding	4/200	18/14722	8.71148e-05	0.00418221	0.00356793	Hba-a1/Hba-a2/Hbb-bs/Hbb-bt	4
GO:0014704	CC	GO:0014704	intercalated disc	6/200	54/14722	8.75346e-05	0.00418221	0.00356793	Atp1a1/Atp1b1/Atp2a2/Fxyd1/Myh1/Ywhah	6
GO:0003012	BP	GO:0003012	muscle system process	14/200	312/14722	9.45613e-05	0.00445604	0.00380154	Atp1a1/Atp1a3/Atp1b1/Atp2a1/Atp2a2/Fxyd1/Gatm/Glra1/Myh1/Myh4/Ppp3ca/Tnnc2/Tnnt1/Ttn	14
GO:1902495	CC	GO:1902495	transmembrane transporter complex	12/200	238/14722	0.000101469	0.00471692	0.0040241	Atp1a1/Atp1a3/Atp1b1/Atp2a2/Calm1/Calm2/Gabra6/Glra1/Gria1/Gria4/Grid2/Snap25	12
GO:0099571	CC	GO:0099571	postsynaptic cytoskeleton	4/200	19/14722	0.000109176	0.00500756	0.00427205	Nefh/Nefl/Nefm/Sptbn2	4
GO:0007409	BP	GO:0007409	axonogenesis	16/200	399/14722	0.000112683	0.00510041	0.00435127	Adcy1/Apoe/Cck/Cnp/Etv1/Gap43/Mag/Metrn/Nefh/Nefl/Nefm/Ptprz1/Thy1/Tubb2b/Uchl1/Vim	16
GO:0031672	CC	GO:0031672	A band	5/200	36/14722	0.000117811	0.00517768	0.00441719	Atp2a1/Cryab/Hspb1/Myh1/Ttn	5
GO:0042391	BP	GO:0042391	regulation of membrane potential	15/200	359/14722	0.000117962	0.00517768	0.00441719	Atp1a1/Atp1a3/Atp1b1/Atp2a2/Cck/Fxyd1/Gabra6/Glra1/Gria1/Grid2/Ppp3ca/Rgs7bp/Slc1a6/Ubb/Ywhah	15
GO:0031102	BP	GO:0031102	neuron projection regeneration	6/200	57/14722	0.000118906	0.00517768	0.00441719	Gap43/Mag/Nefh/Nefl/Nrep/Thy1	6
GO:0008021	CC	GO:0008021	synaptic vesicle	11/200	207/14722	0.000124613	0.00535834	0.00457132	Calm1/Calm2/Dbi/Gria1/Mt3/Pebp1/Penk/Sept4/Slc17a6/Snap25/Sptbn2	11
GO:1990351	CC	GO:1990351	transporter complex	12/200	245/14722	0.000133377	0.00559623	0.00477426	Atp1a1/Atp1a3/Atp1b1/Atp2a2/Calm1/Calm2/Gabra6/Glra1/Gria1/Gria4/Grid2/Snap25	12
GO:0044449	CC	GO:0044449	contractile fiber part	10/200	174/14722	0.000133696	0.00559623	0.00477426	Atp2a1/Cryab/Hspb1/Myh1/Ppp3ca/Timp4/Tnnc2/Tnnt1/Ttn/Xirp2	10
GO:0007263	BP	GO:0007263	nitric oxide mediated signal transduction	4/200	20/14722	0.000135025	0.00559623	0.00477426	Apoe/Mt1/Mt2/Neurod1	4
GO:0045211	CC	GO:0045211	postsynaptic membrane	14/200	327/14722	0.00015487	0.00634231	0.00541076	Adcy1/Gabra6/Glra1/Gria1/Gria4/Grid2/Homer3/Hspb1/Kctd12/Nsg1/Ptprz1/Rgs7bp/Slc1a6/Syndig1	14
GO:1904315	MF	GO:1904315	transmitter-gated ion channel activity involved in regulation of postsynaptic membrane potential	5/200	40/14722	0.000196776	0.00796362	0.00679394	Gabra6/Glra1/Gria1/Gria4/Grid2	5
GO:0031099	BP	GO:0031099	regeneration	8/200	118/14722	0.000205883	0.00817418	0.00697356	Gap43/Hopx/Itpr1/Mag/Nefh/Nefl/Nrep/Thy1	8
GO:0098839	CC	GO:0098839	postsynaptic density membrane	7/200	89/14722	0.000206731	0.00817418	0.00697356	Adcy1/Gria1/Gria4/Grid2/Hspb1/Ptprz1/Rgs7bp	7
GO:0099060	CC	GO:0099060	integral component of postsynaptic specialization membrane	7/200	91/14722	0.000237369	0.00927897	0.00791608	Adcy1/Gabra6/Glra1/Gria1/Gria4/Grid2/Ptprz1	7
GO:0022824	MF	GO:0022824	transmitter-gated ion channel activity	5/200	42/14722	0.000248858	0.00951189	0.00811479	Gabra6/Glra1/Gria1/Gria4/Grid2	5
GO:0022835	MF	GO:0022835	transmitter-gated channel activity	5/200	42/14722	0.000248858	0.00951189	0.00811479	Gabra6/Glra1/Gria1/Gria4/Grid2	5
GO:0070382	CC	GO:0070382	exocytic vesicle	11/200	225/14722	0.000257966	0.00975169	0.00831938	Calm1/Calm2/Dbi/Gria1/Mt3/Pebp1/Penk/Sept4/Slc17a6/Snap25/Sptbn2	11
GO:0014883	BP	GO:0014883	transition between fast and slow fiber	3/200	10/14722	0.000276252	0.0100647	0.00858645	Atp2a2/Ppp3ca/Tnnt1	3
GO:0030007	BP	GO:0030007	cellular potassium ion homeostasis	3/200	10/14722	0.000276252	0.0100647	0.00858645	Atp1a1/Atp1a3/Atp1b1	3
GO:0060052	BP	GO:0060052	neurofilament cytoskeleton organization	3/200	10/14722	0.000276252	0.0100647	0.00858645	Nefh/Nefl/Nefm	3
GO:0099529	MF	GO:0099529	neurotransmitter receptor activity involved in regulation of postsynaptic membrane potential	5/200	43/14722	0.000278524	0.0100647	0.00858645	Gabra6/Glra1/Gria1/Gria4/Grid2	5
GO:0098936	CC	GO:0098936	intrinsic component of postsynaptic membrane	9/200	156/14722	0.000281312	0.0100647	0.00858645	Adcy1/Gabra6/Glra1/Gria1/Gria4/Grid2/Ptprz1/Rgs7bp/Slc1a6	9
GO:0140115	BP	GO:0140115	export across plasma membrane	4/200	24/14722	0.000283802	0.0100647	0.00858645	Atp1a1/Atp1a3/Atp1b1/Fxyd1	4
GO:0010038	BP	GO:0010038	response to metal ion	11/200	229/14722	0.000300093	0.0105339	0.00898668	B2m/Gatm/Gipr/Glra1/Id2/Mt1/Mt2/Mt3/Ppp3ca/Trf/Ttn	11
GO:0030426	CC	GO:0030426	growth cone	10/200	193/14722	0.000309843	0.0107663	0.00918492	Calm1/Calm2/Gpm6a/Lamp5/Nefl/Nrsn1/Ptprz1/Snap25/Stmn2/Thy1	10
GO:0030427	CC	GO:0030427	site of polarized growth	10/200	194/14722	0.000322886	0.0109973	0.00938204	Calm1/Calm2/Gpm6a/Lamp5/Nefl/Nrsn1/Ptprz1/Snap25/Stmn2/Thy1	10
GO:0099699	CC	GO:0099699	integral component of synaptic membrane	10/200	194/14722	0.000322886	0.0109973	0.00938204	Adcy1/Atp1a3/Gabra6/Glra1/Gpm6a/Gria1/Gria4/Grid2/Ptprz1/Slc1a6	10
GO:0009636	BP	GO:0009636	response to toxic substance	12/200	270/14722	0.000327031	0.0110293	0.00940932	Cnp/Cryab/Glra1/Gpr37l1/Gria1/Mbp/Mt1/Mt2/Mt3/Nefh/Nefl/Prkcd	12
GO:0098960	MF	GO:0098960	postsynaptic neurotransmitter receptor activity	5/200	45/14722	0.00034583	0.0115501	0.0098536	Gabra6/Glra1/Gria1/Gria4/Grid2	5
GO:0044291	CC	GO:0044291	cell-cell contact zone	6/200	70/14722	0.000371239	0.0122039	0.0104114	Atp1a1/Atp1b1/Atp2a2/Fxyd1/Myh1/Ywhah	6
GO:0005313	MF	GO:0005313	L-glutamate transmembrane transporter activity	3/200	11/14722	0.00037605	0.0122039	0.0104114	Slc17a6/Slc1a3/Slc1a6	3
GO:0035256	MF	GO:0035256	G protein-coupled glutamate receptor binding	3/200	11/14722	0.00037605	0.0122039	0.0104114	Calm1/Calm2/Homer3	3
GO:0010043	BP	GO:0010043	response to zinc ion	4/200	26/14722	0.000390896	0.0124269	0.0106016	Glra1/Mt1/Mt2/Mt3	4
GO:0099524	CC	GO:0099524	postsynaptic cytosol	4/200	26/14722	0.000390896	0.0124269	0.0106016	Aldoc/Calb1/Prkcd/Prkcg	4
GO:0001664	MF	GO:0001664	G protein-coupled receptor binding	10/200	199/14722	0.000395191	0.0124269	0.0106016	Aplp1/Atp1a3/Atp2a2/Calm1/Calm2/Gria1/Homer3/Npy/Penk/Uchl1	10
GO:0060048	BP	GO:0060048	cardiac muscle contraction	7/200	99/14722	0.00039854	0.0124269	0.0106016	Atp1a1/Atp1a3/Atp1b1/Atp2a2/Fxyd1/Tnnt1/Ttn	7
GO:0099146	CC	GO:0099146	intrinsic component of postsynaptic density membrane	6/200	71/14722	0.000400983	0.0124269	0.0106016	Adcy1/Gria1/Gria4/Grid2/Ptprz1/Rgs7bp	6
GO:0042552	BP	GO:0042552	myelination	8/200	131/14722	0.000419118	0.0128729	0.0109821	Id4/Mag/Mal/Mbp/Plp1/Ptprz1/S100b/Trf	8
GO:0007626	BP	GO:0007626	locomotory behavior	10/200	202/14722	0.000444712	0.0134194	0.0114483	Apoe/Atp1a3/Calb1/Cnp/Gad1/Glra1/Id2/Penk/Snap25/Uchl1	10
GO:0099504	BP	GO:0099504	synaptic vesicle cycle	10/200	202/14722	0.000444712	0.0134194	0.0114483	Adcy1/Atp2a2/Cd24a/Cplx2/Prkcg/Slc17a6/Snap25/Sptbn2/Syndig1/Vamp1	10
GO:0090075	BP	GO:0090075	relaxation of muscle	4/200	27/14722	0.000454033	0.0135815	0.0115867	Atp1b1/Atp2a1/Atp2a2/Ttn	4
GO:0015172	MF	GO:0015172	acidic amino acid transmembrane transporter activity	3/200	12/14722	0.000496392	0.0143495	0.0122418	Slc17a6/Slc1a3/Slc1a6	3
GO:0032095	BP	GO:0032095	regulation of response to food	3/200	12/14722	0.000496392	0.0143495	0.0122418	Cck/Mt3/Prkcg	3
GO:0032437	CC	GO:0032437	cuticular plate	3/200	12/14722	0.000496392	0.0143495	0.0122418	Calb1/Calb2/Pvalb	3
GO:0055119	BP	GO:0055119	relaxation of cardiac muscle	3/200	12/14722	0.000496392	0.0143495	0.0122418	Atp1b1/Atp2a2/Ttn	3
GO:0005496	MF	GO:0005496	steroid binding	6/200	74/14722	0.000501504	0.0143764	0.0122648	Apod/Apoe/Atp1a1/Calb1/Gstm1/Rora	6
GO:0005230	MF	GO:0005230	extracellular ligand-gated ion channel activity	5/200	49/14722	0.000516579	0.0145658	0.0124264	Gabra6/Glra1/Gria1/Gria4/Grid2	5
GO:0031103	BP	GO:0031103	axon regeneration	5/200	49/14722	0.000516579	0.0145658	0.0124264	Gap43/Mag/Nefh/Nefl/Nrep	5
GO:0033555	BP	GO:0033555	multicellular organismal response to stress	6/200	75/14722	0.000539036	0.0150755	0.0128612	Apoe/Cck/Dbi/Penk/Ppp3ca/Prkcg	6
GO:0006836	BP	GO:0006836	neurotransmitter transport	11/200	247/14722	0.000568614	0.0157744	0.0134575	Adcy1/Atp2a2/Cplx2/Gpm6b/Prkcg/Slc17a6/Slc1a3/Slc1a6/Snap25/Sptbn2/Vamp1	11
GO:0060047	BP	GO:0060047	heart contraction	9/200	172/14722	0.000575198	0.0158294	0.0135044	Atp1a1/Atp1a3/Atp1b1/Atp2a2/Fxyd1/Hopx/Pebp1/Tnnt1/Ttn	9
GO:0042734	CC	GO:0042734	presynaptic membrane	9/200	173/14722	0.000599767	0.0163746	0.0139695	Atp1a3/Gabra6/Glra1/Gpm6a/Gria1/Kctd12/Rgs7bp/Slc1a6/Snap25	9
GO:0030133	CC	GO:0030133	transport vesicle	12/200	292/14722	0.000658427	0.0177547	0.0151469	Calm1/Calm2/Dbi/Gria1/Mt3/Nrsn1/Pebp1/Penk/Sept4/Slc17a6/Snap25/Sptbn2	12
GO:0050803	BP	GO:0050803	regulation of synapse structure or activity	11/200	252/14722	0.000671529	0.0177547	0.0151469	Apoe/C1ql3/Gap43/Gpm6a/Grid2/Itpka/Malat1/Slc17a6/Sparc/Sparcl1/Syndig1	11
GO:0005200	MF	GO:0005200	structural constituent of cytoskeleton	5/200	52/14722	0.000681285	0.0177547	0.0151469	Nefh/Nefl/Ttn/Tubb2b/Vim	5
GO:0019829	MF	GO:0019829	cation-transporting ATPase activity	5/200	52/14722	0.000681285	0.0177547	0.0151469	Atp1a1/Atp1a3/Atp1b1/Atp2a1/Atp2a2	5
GO:0022853	MF	GO:0022853	active ion transmembrane transporter activity	5/200	52/14722	0.000681285	0.0177547	0.0151469	Atp1a1/Atp1a3/Atp1b1/Atp2a1/Atp2a2	5
GO:0042625	MF	GO:0042625	ATPase coupled ion transmembrane transporter activity	5/200	52/14722	0.000681285	0.0177547	0.0151469	Atp1a1/Atp1a3/Atp1b1/Atp2a1/Atp2a2	5
GO:0034105	BP	GO:0034105	positive regulation of tissue remodeling	4/200	30/14722	0.000686787	0.0177635	0.0151544	Car2/Ppp3ca/Spp1/Trf	4
GO:0022604	BP	GO:0022604	regulation of cell morphogenesis	16/200	470/14722	0.000697803	0.0179137	0.0152826	Apoe/Ermn/Itpka/Mag/Metrn/Nefl/Nefm/Ostn/Ppp3ca/Ptprz1/S100b/Sparc/Thy1/Tubb2b/Vim/Ywhah	16
GO:0001540	MF	GO:0001540	amyloid-beta binding	5/200	53/14722	0.000744056	0.0189528	0.016169	Apoe/Atp1a3/Cryab/Cst3/Gria1	5
GO:0098889	CC	GO:0098889	intrinsic component of presynaptic membrane	7/200	110/14722	0.000751674	0.0189528	0.016169	Atp1a3/Glra1/Gpm6a/Gria1/Rgs7bp/Slc1a6/Snap25	7
GO:0006874	BP	GO:0006874	cellular calcium ion homeostasis	13/200	339/14722	0.000754806	0.0189528	0.016169	Apoe/Atp1b1/Atp2a1/Atp2a2/Calb1/Calb2/Cd24a/Dbi/Fxyd1/Gipr/Itpr1/S100b/Thy1	13
GO:0003015	BP	GO:0003015	heart process	9/200	180/14722	0.000796907	0.0196396	0.016755	Atp1a1/Atp1a3/Atp1b1/Atp2a2/Fxyd1/Hopx/Pebp1/Tnnt1/Ttn	9
GO:0005212	MF	GO:0005212	structural constituent of eye lens	3/200	14/14722	0.000804995	0.0196396	0.016755	Cryab/Cryba2/Vim	3
GO:0035641	BP	GO:0035641	locomotory exploration behavior	3/200	14/14722	0.000804995	0.0196396	0.016755	Apoe/Gad1/Penk	3
GO:0071280	BP	GO:0071280	cellular response to copper ion	3/200	14/14722	0.000804995	0.0196396	0.016755	Mt1/Mt2/Mt3	3
GO:0006937	BP	GO:0006937	regulation of muscle contraction	7/200	113/14722	0.000881685	0.0212242	0.0181068	Atp1a1/Atp1b1/Atp2a1/Atp2a2/Fxyd1/Tnnc2/Tnnt1	7
GO:0098688	CC	GO:0098688	parallel fiber to Purkinje cell synapse	4/200	32/14722	0.000882286	0.0212242	0.0181068	Calb2/Grid2/Slc1a6/Sptbn2	4
GO:0099055	CC	GO:0099055	integral component of postsynaptic membrane	8/200	147/14722	0.000897989	0.021452	0.0183011	Adcy1/Gabra6/Glra1/Gria1/Gria4/Grid2/Ptprz1/Slc1a6	8
GO:0005882	CC	GO:0005882	intermediate filament	5/200	56/14722	0.000958402	0.0227373	0.0193976	Nefh/Nefl/Nefm/Pcp4/Vim	5
GO:0001504	BP	GO:0001504	neurotransmitter uptake	4/200	33/14722	0.000993407	0.0229998	0.0196216	Gpm6b/Slc17a6/Slc1a3/Slc1a6	4
GO:0006883	BP	GO:0006883	cellular sodium ion homeostasis	3/200	15/14722	0.000996213	0.0229998	0.0196216	Atp1a1/Atp1a3/Atp1b1	3
GO:0008179	MF	GO:0008179	adenylate cyclase binding	3/200	15/14722	0.000996213	0.0229998	0.0196216	Calm1/Calm2/Gria1	3
GO:0014733	BP	GO:0014733	regulation of skeletal muscle adaptation	3/200	15/14722	0.000996213	0.0229998	0.0196216	Atp2a2/Ppp3ca/Tnnt1	3
GO:0055074	BP	GO:0055074	calcium ion homeostasis	13/200	351/14722	0.00103808	0.0237821	0.020289	Apoe/Atp1b1/Atp2a1/Atp2a2/Calb1/Calb2/Cd24a/Dbi/Fxyd1/Gipr/Itpr1/S100b/Thy1	13
GO:0090257	BP	GO:0090257	regulation of muscle system process	9/200	187/14722	0.00104392	0.0237821	0.020289	Atp1a1/Atp1b1/Atp2a1/Atp2a2/Fxyd1/Ppp3ca/Tnnc2/Tnnt1/Ttn	9
GO:0010769	BP	GO:0010769	regulation of cell morphogenesis involved in differentiation	12/200	311/14722	0.00113792	0.025753	0.0219704	Apoe/Itpka/Mag/Metrn/Nefl/Nefm/Ppp3ca/Ptprz1/Thy1/Tubb2b/Vim/Ywhah	12
GO:0008015	BP	GO:0008015	blood circulation	13/200	358/14722	0.00124105	0.0277996	0.0237164	Apoe/Atp1a1/Atp1a3/Atp1b1/Atp2a2/Fxyd1/Gpr37l1/Hopx/Id2/Npy/Pebp1/Tnnt1/Ttn	13
GO:0048710	BP	GO:0048710	regulation of astrocyte differentiation	4/200	35/14722	0.00124452	0.0277996	0.0237164	Gpr37l1/Id2/Id4/Mag	4
GO:0045111	CC	GO:0045111	intermediate filament cytoskeleton	6/200	88/14722	0.00125431	0.0278376	0.0237488	Nefh/Nefl/Nefm/Pcp4/Slc1a6/Vim	6
GO:0009617	BP	GO:0009617	response to bacterium	14/200	404/14722	0.00126866	0.0279756	0.0238666	B2m/Bpifa1/Cd24a/Gpm6a/Hba-a1/Hba-a2/Ifit3/Igkc/Mt2/Penk/Prkcd/Rarres2/Trf/Vim	14
GO:0098739	BP	GO:0098739	import across plasma membrane	6/200	89/14722	0.00133004	0.0291422	0.0248619	Atp1a1/Atp1a3/Atp1b1/Prkcd/Slc1a3/Slc1a6	6
GO:0035725	BP	GO:0035725	sodium ion transmembrane transport	6/200	90/14722	0.00140921	0.0303845	0.0259216	Atp1a1/Atp1a3/Atp1b1/Bpifa1/Fxyd1/Ywhah	6
GO:0006942	BP	GO:0006942	regulation of striated muscle contraction	5/200	61/14722	0.00141323	0.0303845	0.0259216	Atp1a1/Atp1b1/Atp2a1/Atp2a2/Fxyd1	5
GO:0034103	BP	GO:0034103	regulation of tissue remodeling	5/200	61/14722	0.00141323	0.0303845	0.0259216	Car2/Cd24a/Ppp3ca/Spp1/Trf	5
GO:0032104	BP	GO:0032104	regulation of response to extracellular stimulus	3/200	17/14722	0.00145934	0.0309884	0.0264369	Cck/Mt3/Prkcg	3
GO:0032107	BP	GO:0032107	regulation of response to nutrient levels	3/200	17/14722	0.00145934	0.0309884	0.0264369	Cck/Mt3/Prkcg	3
GO:0016079	BP	GO:0016079	synaptic vesicle exocytosis	7/200	124/14722	0.00151679	0.0317325	0.0270717	Adcy1/Atp2a2/Cplx2/Prkcg/Snap25/Sptbn2/Vamp1	7
GO:0016209	MF	GO:0016209	antioxidant activity	5/200	62/14722	0.00152049	0.0317325	0.0270717	Apoe/Hba-a1/Hba-a2/Hbb-bs/Hbb-bt	5
GO:0014003	BP	GO:0014003	oligodendrocyte development	4/200	37/14722	0.00153695	0.0317325	0.0270717	Id2/Id4/Mag/Plp1	4
GO:0045104	BP	GO:0045104	intermediate filament cytoskeleton organization	4/200	37/14722	0.00153695	0.0317325	0.0270717	Nefh/Nefl/Nefm/Vim	4
GO:0043524	BP	GO:0043524	negative regulation of neuron apoptotic process	8/200	160/14722	0.00154825	0.0317325	0.0270717	Apoe/Mag/Mt1/Mt3/Nefl/Pcp4/Prkcg/Ptprz1	8
GO:0003013	BP	GO:0003013	circulatory system process	13/200	367/14722	0.00154973	0.0317325	0.0270717	Apoe/Atp1a1/Atp1a3/Atp1b1/Atp2a2/Fxyd1/Gpr37l1/Hopx/Id2/Npy/Pebp1/Tnnt1/Ttn	13
GO:0015276	MF	GO:0015276	ligand-gated ion channel activity	6/200	92/14722	0.0015783	0.0321262	0.0274076	Gabra6/Glra1/Gria1/Gria4/Grid2/Itpr1	6
GO:0045103	BP	GO:0045103	intermediate filament-based process	4/200	38/14722	0.00169971	0.0343942	0.0293424	Nefh/Nefl/Nefm/Vim	4
GO:0010976	BP	GO:0010976	positive regulation of neuron projection development	12/200	327/14722	0.00173987	0.0350009	0.02986	Apoe/Cd24a/Hspb1/Itpka/Itpr1/Metrn/Ndrg4/Nefl/Pcp4/Ptprz1/Stmn2/Tubb2b	12
GO:0048709	BP	GO:0048709	oligodendrocyte differentiation	6/200	94/14722	0.00176239	0.0352478	0.0300707	Cnp/Id2/Id4/Mag/Plp1/Ptprz1	6
GO:0033218	MF	GO:0033218	amide binding	11/200	285/14722	0.00181292	0.0360488	0.030754	Apoe/Atp1a3/Cryab/Cst3/Dbi/Gipr/Gpr37l1/Gria1/Gstm1/Mag/Ppp3ca	11
GO:0022834	MF	GO:0022834	ligand-gated channel activity	6/200	95/14722	0.00186033	0.0365045	0.0311428	Gabra6/Glra1/Gria1/Gria4/Grid2/Itpr1	6
GO:0055076	BP	GO:0055076	transition metal ion homeostasis	6/200	95/14722	0.00186033	0.0365045	0.0311428	B2m/Fth1/Mt1/Mt2/Mt3/Trf	6
GO:0048678	BP	GO:0048678	response to axon injury	5/200	65/14722	0.00187829	0.0365045	0.0311428	Gap43/Mag/Nefh/Nefl/Nrep	5
GO:0099061	CC	GO:0099061	integral component of postsynaptic density membrane	5/200	65/14722	0.00187829	0.0365045	0.0311428	Adcy1/Gria1/Gria4/Grid2/Ptprz1	5
GO:0050807	BP	GO:0050807	regulation of synapse organization	10/200	245/14722	0.00193207	0.0373388	0.0318545	Apoe/C1ql3/Gap43/Gpm6a/Grid2/Itpka/Malat1/Sparc/Sparcl1/Syndig1	10
GO:0043177	MF	GO:0043177	organic acid binding	8/200	166/14722	0.00195304	0.0374978	0.0319902	Gad1/Glra1/Hba-a1/Hba-a2/Hbb-bt/Mag/Ptgds/Slc1a3	8
GO:0030594	MF	GO:0030594	neurotransmitter receptor activity	5/200	66/14722	0.00201019	0.0374978	0.0319902	Gabra6/Glra1/Gria1/Gria4/Grid2	5
GO:0004970	MF	GO:0004970	ionotropic glutamate receptor activity	3/200	19/14722	0.0020384	0.0374978	0.0319902	Gria1/Gria4/Grid2	3
GO:0031643	BP	GO:0031643	positive regulation of myelination	3/200	19/14722	0.0020384	0.0374978	0.0319902	Mag/S100b/Trf	3
GO:0034643	BP	GO:0034643	establishment of mitochondrion localization, microtubule-mediated	3/200	19/14722	0.0020384	0.0374978	0.0319902	Nefl/Ubb/Uchl1	3
GO:0045780	BP	GO:0045780	positive regulation of bone resorption	3/200	19/14722	0.0020384	0.0374978	0.0319902	Car2/Spp1/Trf	3
GO:0046852	BP	GO:0046852	positive regulation of bone remodeling	3/200	19/14722	0.0020384	0.0374978	0.0319902	Car2/Spp1/Trf	3
GO:0047497	BP	GO:0047497	mitochondrion transport along microtubule	3/200	19/14722	0.0020384	0.0374978	0.0319902	Nefl/Ubb/Uchl1	3
GO:0071276	BP	GO:0071276	cellular response to cadmium ion	3/200	19/14722	0.0020384	0.0374978	0.0319902	Mt1/Mt2/Mt3	3
GO:0004601	MF	GO:0004601	peroxidase activity	4/200	40/14722	0.00206043	0.0375021	0.0319938	Hba-a1/Hba-a2/Hbb-bs/Hbb-bt	4
GO:0099522	CC	GO:0099522	region of cytosol	4/200	40/14722	0.00206043	0.0375021	0.0319938	Aldoc/Calb1/Prkcd/Prkcg	4
GO:0014013	BP	GO:0014013	regulation of gliogenesis	7/200	131/14722	0.00207727	0.0376094	0.0320854	Gpr37l1/Id2/Id4/Mag/Ptprz1/Trf/Vim	7
GO:0032590	CC	GO:0032590	dendrite membrane	4/200	41/14722	0.00225922	0.0404777	0.0345324	Gabra6/Gria1/Lamp5/Thy1	4
GO:0051646	BP	GO:0051646	mitochondrion localization	4/200	41/14722	0.00225922	0.0404777	0.0345324	Atp2a1/Nefl/Ubb/Uchl1	4
GO:0097479	BP	GO:0097479	synaptic vesicle localization	8/200	171/14722	0.00235047	0.0416712	0.0355505	Adcy1/Atp2a2/Cplx2/Prkcg/Snap25/Sptbn2/Syndig1/Vamp1	8
GO:0071248	BP	GO:0071248	cellular response to metal ion	7/200	134/14722	0.0023615	0.0416712	0.0355505	B2m/Glra1/Id2/Mt1/Mt2/Mt3/Trf	7
GO:0031690	MF	GO:0031690	adrenergic receptor binding	3/200	20/14722	0.00237429	0.0416712	0.0355505	Aplp1/Gria1/Uchl1	3
GO:0043501	BP	GO:0043501	skeletal muscle adaptation	3/200	20/14722	0.00237429	0.0416712	0.0355505	Atp2a2/Ppp3ca/Tnnt1	3
GO:0060078	BP	GO:0060078	regulation of postsynaptic membrane potential	6/200	100/14722	0.00241324	0.0421399	0.0359504	Gabra6/Glra1/Gria1/Grid2/Ppp3ca/Rgs7bp	6
GO:0005929	CC	GO:0005929	cilium	15/200	482/14722	0.00245956	0.0424984	0.0362563	1700012B09Rik/Ak7/Cd24a/Cfap126/Dnah12/Enkur/Fam183b/Lrrc46/Nme8/Pifo/Rsph1/Sept4/Sntn/Tctex1d4/Ubxn10	15
GO:0015629	CC	GO:0015629	actin cytoskeleton	14/200	434/14722	0.002465	0.0424984	0.0362563	Calb1/Calb2/Cryab/Fam107a/Mobp/Myh1/Myh4/Pvalb/Snap25/Sptbn2/Tnnc2/Tnnt1/Ttn/Xirp2	14
GO:0007218	BP	GO:0007218	neuropeptide signaling pathway	4/200	42/14722	0.00247084	0.0424984	0.0362563	Gipr/Glra1/Npy/Penk	4
GO:0022890	MF	GO:0022890	inorganic cation transmembrane transporter activity	14/200	438/14722	0.00267876	0.0445009	0.0379646	Atp1a1/Atp1a3/Atp1b1/Atp2a1/Atp2a2/Cox8b/Gpm6a/Gria1/Gria4/Itpr1/Slc1a3/Slc1a6/Snap25/Trf	14
GO:0001662	BP	GO:0001662	behavioral fear response	4/200	43/14722	0.00269569	0.0445009	0.0379646	Apoe/Cck/Dbi/Penk	4
GO:0003407	BP	GO:0003407	neural retina development	4/200	43/14722	0.00269569	0.0445009	0.0379646	Calb1/Gpm6a/Neurod1/Thy1	4
GO:0044445	CC	GO:0044445	cytosolic part	10/200	257/14722	0.00273477	0.0445009	0.0379646	Aldoc/Apod/Calb1/Hba-a1/Hba-a2/Hbb-bs/Hbb-bt/Prkcd/Prkcg/Snap25	10
GO:0006882	BP	GO:0006882	cellular zinc ion homeostasis	3/200	21/14722	0.0027425	0.0445009	0.0379646	Mt1/Mt2/Mt3	3
GO:0022010	BP	GO:0022010	central nervous system myelination	3/200	21/14722	0.0027425	0.0445009	0.0379646	Id4/Mag/Plp1	3
GO:0031430	CC	GO:0031430	M band	3/200	21/14722	0.0027425	0.0445009	0.0379646	Cryab/Hspb1/Ttn	3
GO:0032094	BP	GO:0032094	response to food	3/200	21/14722	0.0027425	0.0445009	0.0379646	Cck/Mt3/Prkcg	3
GO:0032291	BP	GO:0032291	axon ensheathment in central nervous system	3/200	21/14722	0.0027425	0.0445009	0.0379646	Id4/Mag/Plp1	3
GO:0046688	BP	GO:0046688	response to copper ion	3/200	21/14722	0.0027425	0.0445009	0.0379646	Mt1/Mt2/Mt3	3
GO:0051654	BP	GO:0051654	establishment of mitochondrion localization	3/200	21/14722	0.0027425	0.0445009	0.0379646	Nefl/Ubb/Uchl1	3
GO:0055069	BP	GO:0055069	zinc ion homeostasis	3/200	21/14722	0.0027425	0.0445009	0.0379646	Mt1/Mt2/Mt3	3
GO:0021782	BP	GO:0021782	glial cell development	6/200	103/14722	0.0027995	0.0451108	0.038485	Id2/Id4/Mag/Mt3/Plp1/Vim	6
GO:1901215	BP	GO:1901215	negative regulation of neuron death	9/200	216/14722	0.00280631	0.0451108	0.038485	Apoe/Itpr1/Mag/Mt1/Mt3/Nefl/Pcp4/Prkcg/Ptprz1	9
GO:0002209	BP	GO:0002209	behavioral defense response	4/200	44/14722	0.00293418	0.0467295	0.039866	Apoe/Cck/Dbi/Penk	4
GO:0016684	MF	GO:0016684	oxidoreductase activity, acting on peroxide as acceptor	4/200	44/14722	0.00293418	0.0467295	0.039866	Hba-a1/Hba-a2/Hbb-bs/Hbb-bt	4
GO:0044304	CC	GO:0044304	main axon	5/200	73/14722	0.00313039	0.0493795	0.0421267	Cck/Ermn/Mag/Mbp/Thy1	5
GO:0031514	CC	GO:0031514	motile cilium	7/200	141/14722	0.00314118	0.0493795	0.0421267	Ak7/Enkur/Lrrc46/Nme8/Rsph1/Sept4/Tctex1d4	7
GO:0050879	BP	GO:0050879	multicellular organismal movement	4/200	45/14722	0.0031867	0.0493795	0.0421267	Atp2a1/Itpr1/Tnnc2/Tnnt1	4
GO:0050881	BP	GO:0050881	musculoskeletal movement	4/200	45/14722	0.0031867	0.0493795	0.0421267	Atp2a1/Itpr1/Tnnc2/Tnnt1	4
GO:0098661	BP	GO:0098661	inorganic anion transmembrane transport	4/200	45/14722	0.0031867	0.0493795	0.0421267	Fxyd1/Gabra6/Glra1/Slc1a3	4
GO:1903793	BP	GO:1903793	positive regulation of anion transport	4/200	45/14722	0.0031867	0.0493795	0.0421267	Apoe/Cck/Fxyd1/Prkcd	4
GO:0023061	BP	GO:0023061	signal release	13/200	399/14722	0.00320713	0.0494733	0.0422067	Adcy1/Atp2a2/Cplx2/Gipr/Neurod1/Nnat/Ppp3ca/Prkcg/Snap25/Spp1/Sptbn2/Vamp1/Vsnl1	13

## Sheet: SlideseqV1_Reactome_SPARKG
	ID	Description	GeneRatio	BgRatio	pvalue	p.adjust	qvalue	geneID	Count
R-MMU-5578775	R-MMU-5578775	Ion homeostasis	9/85	51/8755	1.08588e-09	5.614e-07	4.75501e-07	11928/232975/11931/11937/11938/12313/12314/56188/16438	9
R-MMU-936837	R-MMU-936837	Ion transport by P-type ATPases	8/85	54/8755	4.088e-08	8.84584e-06	7.49235e-06	11928/232975/11931/11937/11938/12313/12314/56188	8
R-MMU-112315	R-MMU-112315	Transmission across Chemical Synapses	13/85	199/8755	5.13298e-08	8.84584e-06	7.49235e-06	432530/12313/12314/14399/14415/14654/64337/14799/14802/18039/20512/20513/20614	13
R-MMU-397014	R-MMU-397014	Muscle contraction	12/85	176/8755	1.09984e-07	1.42155e-05	1.20404e-05	11928/232975/11931/11937/11938/12313/12314/56188/16438/21925/21955/22352	12
R-MMU-112316	R-MMU-112316	Neuronal System	14/85	322/8755	2.23494e-06	0.000180621	0.000152984	432530/12313/12314/14399/14415/14654/64337/14799/14802/26558/18039/20512/20513/20614	14
R-MMU-5576891	R-MMU-5576891	Cardiac conduction	9/85	122/8755	2.49092e-06	0.000180621	0.000152984	11928/232975/11931/11937/11938/12313/12314/56188/16438	9
R-MMU-111933	R-MMU-111933	Calmodulin induced events	5/85	24/8755	2.81631e-06	0.000180621	0.000152984	432530/12313/12314/18753/18752	5
R-MMU-111997	R-MMU-111997	CaM pathway	5/85	24/8755	2.81631e-06	0.000180621	0.000152984	432530/12313/12314/18753/18752	5
R-MMU-1489509	R-MMU-1489509	DAG and IP3 signaling	5/85	25/8755	3.49363e-06	0.000180621	0.000152984	432530/12313/12314/18753/18752	5
R-MMU-418360	R-MMU-418360	Platelet calcium homeostasis	5/85	25/8755	3.49363e-06	0.000180621	0.000152984	11937/11938/12313/12314/16438	5
R-MMU-111996	R-MMU-111996	Ca-dependent events	5/85	26/8755	4.29258e-06	0.000201751	0.000170882	432530/12313/12314/18753/18752	5
R-MMU-112314	R-MMU-112314	Neurotransmitter receptors and postsynaptic signal transmission	9/85	137/8755	6.50181e-06	0.00028012	0.000237259	432530/12313/12314/14399/14654/64337/14799/14802/18039	9
R-MMU-418359	R-MMU-418359	Reduction of cytosolic Ca++ levels	4/85	14/8755	7.6922e-06	0.000305913	0.000259106	11937/11938/12313/12314	4
R-MMU-112043	R-MMU-112043	PLC beta mediated events	5/85	38/8755	2.98919e-05	0.00110387	0.000934965	432530/12313/12314/18753/18752	5
R-MMU-112040	R-MMU-112040	G-protein mediated events	5/85	39/8755	3.40277e-05	0.00117282	0.000993369	432530/12313/12314/18753/18752	5
R-MMU-5607764	R-MMU-5607764	CLEC7A (Dectin-1) signaling	5/85	40/8755	3.85938e-05	0.00124706	0.00105625	12313/12314/19055/18753/22187	5
R-MMU-983712	R-MMU-983712	Ion channel transport	9/85	174/8755	4.42851e-05	0.00134679	0.00114072	11928/232975/11931/11937/11938/12313/12314/56188/22187	9
R-MMU-111885	R-MMU-111885	Opioid Signalling	6/85	69/8755	5.15206e-05	0.00147979	0.00125337	432530/12313/12314/64337/18753/18752	6
R-MMU-418346	R-MMU-418346	Platelet homeostasis	6/85	74/8755	7.6597e-05	0.00208424	0.00176534	11937/11938/12313/12314/64337/16438	6
R-MMU-3858494	R-MMU-3858494	Beta-catenin independent WNT signaling	6/85	77/8755	9.57855e-05	0.00247606	0.0020972	12313/12314/64337/19055/18752/22187	6
R-MMU-76002	R-MMU-76002	Platelet activation, signaling and aggregation	10/85	241/8755	0.000105919	0.00260762	0.00220863	12313/12314/64337/16438/18753/18752/71660/20692/19241/22041	10
R-MMU-983705	R-MMU-983705	Signaling by the B Cell Receptor (BCR)	5/85	53/8755	0.000152465	0.00342448	0.00290051	12313/12314/16438/19055/22187	5
R-MMU-76005	R-MMU-76005	Response to elevated platelet cytosolic Ca2+	7/85	120/8755	0.000155517	0.00342448	0.00290051	12313/12314/18752/71660/20692/19241/22041	7
R-MMU-1168372	R-MMU-1168372	Downstream signaling events of B Cell Receptor (BCR)	4/85	29/8755	0.000163329	0.00342448	0.00290051	12313/12314/19055/22187	4
R-MMU-418594	R-MMU-418594	G alpha (i) signalling events	12/85	359/8755	0.000165594	0.00342448	0.00290051	432530/11816/12313/12314/64337/171469/109648/18545/18619/18753/18752/67792	12
R-MMU-1237044	R-MMU-1237044	Erythrocytes take up carbon dioxide and release oxygen	3/85	12/8755	0.000182414	0.0034929	0.00295845	12349/100503605/101488143	3
R-MMU-1480926	R-MMU-1480926	O2/CO2 exchange in erythrocytes	3/85	12/8755	0.000182414	0.0034929	0.00295845	12349/100503605/101488143	3
R-MMU-2173782	R-MMU-2173782	Binding and Uptake of Ligands by Scavenger Receptors	4/85	31/8755	0.000213201	0.0038472	0.00325855	11816/100503605/101488143/20692	4
R-MMU-5621481	R-MMU-5621481	C-type lectin receptors (CLRs)	5/85	57/8755	0.0002158	0.0038472	0.00325855	12313/12314/19055/18753/22187	5
R-MMU-111931	R-MMU-111931	PKA-mediated phosphorylation of CREB	3/85	15/8755	0.000369399	0.00616062	0.00521799	432530/12313/12314	3
R-MMU-163615	R-MMU-163615	PKA activation	3/85	15/8755	0.000369399	0.00616062	0.00521799	432530/12313/12314	3
R-MMU-8957275	R-MMU-8957275	Post-translational protein phosphorylation	6/85	110/8755	0.000670747	0.0108368	0.00917865	11816/13010/18619/13602/20750/22041	6
R-MMU-4086398	R-MMU-4086398	Ca2+ pathway	4/85	43/8755	0.000765357	0.0119906	0.0101559	12313/12314/64337/19055	4
R-MMU-114608	R-MMU-114608	Platelet degranulation	6/85	115/8755	0.000847857	0.0128924	0.0109198	12313/12314/71660/20692/19241/22041	6
R-MMU-381426	R-MMU-381426	Regulation of Insulin-like Growth Factor (IGF) transport and uptake by Insulin-like Growth Factor Binding Proteins (IGFBPs)	6/85	116/8755	0.000887244	0.0131059	0.0111006	11816/13010/18619/13602/20750/22041	6
R-MMU-1483249	R-MMU-1483249	Inositol phosphate metabolism	4/85	46/8755	0.000989918	0.0142163	0.0120411	12313/12314/212111/228550	4
R-MMU-438066	R-MMU-438066	Unblocking of NMDA receptors, glutamate binding and activation	3/85	21/8755	0.00103529	0.0144661	0.0122527	12313/12314/18039	3
R-MMU-112310	R-MMU-112310	Neurotransmitter release cycle	4/85	47/8755	0.00107407	0.014613	0.0123771	14415/20512/20513/20614	4
R-MMU-5683057	R-MMU-5683057	MAPK family signaling cascades	8/85	217/8755	0.00117014	0.0155118	0.0131384	12313/12314/14165/15507/18039/23980/20743/22187	8
R-MMU-210500	R-MMU-210500	Glutamate Neurotransmitter Release Cycle	3/85	24/8755	0.00154278	0.0199404	0.0168894	20512/20513/20614	3
R-MMU-1855204	R-MMU-1855204	Synthesis of IP3 and IP4 in the cytosol	3/85	27/8755	0.00218328	0.0268752	0.0227631	12313/12314/228550	3
R-MMU-2871809	R-MMU-2871809	FCERI mediated Ca+2 mobilization	3/85	27/8755	0.00218328	0.0268752	0.0227631	12313/12314/19055	3
R-MMU-5673001	R-MMU-5673001	RAF/MAP kinase cascade	7/85	189/8755	0.00233373	0.0280591	0.0237658	12313/12314/14165/18039/23980/20743/22187	7
R-MMU-5684996	R-MMU-5684996	MAPK1/MAPK3 signaling	7/85	195/8755	0.00278191	0.0326875	0.027686	12313/12314/14165/18039/23980/20743/22187	7
R-MMU-5626467	R-MMU-5626467	RHO GTPases activate IQGAPs	3/85	30/8755	0.00296765	0.034095	0.0288782	12313/12314/73710	3
R-MMU-451326	R-MMU-451326	Activation of kainate receptors upon glutamate binding	3/85	31/8755	0.00326277	0.0366707	0.0310598	12313/12314/64337	3
R-MMU-390522	R-MMU-390522	Striated Muscle Contraction	3/85	33/8755	0.00390549	0.0429604	0.0363871	21925/21955/22352	3
R-MMU-9006925	R-MMU-9006925	Intracellular signaling by second messengers	7/85	209/8755	0.00408455	0.0436808	0.0369973	432530/12313/12314/14165/18753/18752/22187	7
R-MMU-2454202	R-MMU-2454202	Fc epsilon receptor (FCERI) signaling	4/85	68/8755	0.00420345	0.0436808	0.0369973	12313/12314/19055/22187	4
R-MMU-5357801	R-MMU-5357801	Programmed Cell Death	5/85	110/8755	0.00422445	0.0436808	0.0369973	18753/18952/22187/22352/22629	5
R-MMU-442755	R-MMU-442755	Activation of NMDA receptors and postsynaptic events	3/85	35/8755	0.00462019	0.0446873	0.0378498	12313/12314/18039	3
R-MMU-9009391	R-MMU-9009391	Non-genomic estrogen signaling	4/85	70/8755	0.00466379	0.0446873	0.0378498	12313/12314/64337/15507	4
R-MMU-416993	R-MMU-416993	Trafficking of GluR2-containing AMPA receptors	2/85	11/8755	0.0048404	0.0446873	0.0378498	14799/14802	2
R-MMU-450408	R-MMU-450408	AUF1 (hnRNP D0) binds and destabilizes mRNA	2/85	11/8755	0.0048404	0.0446873	0.0378498	15507/22187	2
R-MMU-451306	R-MMU-451306	Ionotropic activity of kainate receptors	2/85	11/8755	0.0048404	0.0446873	0.0378498	12313/12314	2
R-MMU-451308	R-MMU-451308	Activation of Ca-permeable Kainate Receptor	2/85	11/8755	0.0048404	0.0446873	0.0378498	12313/12314	2
