# Supplementary material for: SPARK-X: non-parametric modeling enables scalable and robust detection of spatial expression patterns for large spatial transcriptomic studies
Source: Genome Biol. 2021 Jun 21;22:184. doi: 10.1186/s13059-021-02404-0 (PMC8218388; doi:10.1186/s13059-021-02404-0)
Supplement: Supplementary file 3 — Additional file 3: Supplementary Table 5. Enrichment analysis of SE genes for the mouse cerebellum Slide-seqV2 data. [file 13059_2021_2404_MOESM3_ESM.xlsx]

## Sheet: SlideseqV2_GO_SPARKX
	ONTOLOGY	ID	Description	GeneRatio	BgRatio	pvalue	p.adjust	qvalue	geneID	Count
GO:0097060	CC	GO:0097060	synaptic membrane	89/652	438/15810	2.05554e-37	1.16405e-33	9.73891e-34	Adcy1/Adgrb1/Adgrl1/Ank1/Atp2b1/Atp2b2/Atp2b3/Cacna1a/Cacna1c/Cacna1e/Cadm3/Cadps2/Calb2/Cbln1/Cdh8/Clstn2/Cnr1/Cntn2/Cntn6/Cntnap2/Cntnap4/Cpe/Cryab/Dlgap1/Dnm1/Dnm1l/Efnb3/Eno1/Eno2/Ephb2/Erbb3/F2r/Faim2/Fxyd6/Gabbr2/Gabra1/Gabra6/Gphn/Gpm6a/Gria1/Grik2/Grin2a/Grin2c/Grm1/Grm4/Gsg1l/Hspa8/Hspb1/Igsf21/Itgb5/Kcna1/Kcnc1/Kcnc3/Kcnc4/Kcnd2/Kcnd3/Kcnh1/Kcnj3/Kctd12/Lin7a/Lrrc4/Lrrtm3/Ncam1/Nlgn1/Nr…	89
GO:0098978	CC	GO:0098978	glutamatergic synapse	85/652	487/15810	1.27706e-30	3.61599e-27	3.02528e-27	Actb/Adcy1/Adgrb1/Adgrl1/Anks1b/Apoe/Atp2b1/Atp2b2/Atp2b3/Bin1/Cacna1a/Cacna1c/Cadps2/Calb1/Camk2b/Camk4/Caprin1/Cbln1/Cdh8/Clstn2/Cnr1/Cplx1/Cplx2/Dlgap1/Dnm1/Efnb3/Ephb1/Ephb2/Erc1/Fxyd6/Gabbr2/Gpm6a/Gria1/Grik2/Grin2a/Grin2c/Grm1/Grm4/Gsg1l/Hnrnpa2b1/Hpca/Hspa8/Itgb5/Kcna1/Kcnc3/Kcnc4/Kcnd2/Lrrc4/Lrrtm3/Mapk10/Ncam1/Ndrg1/Ndrg2/Nlgn1/Nrg3/Nrxn1/Ntrk3/Olfm1/Pclo/Plcb1/Ppp3ca/Ppp3cb/Ppp3r1/Prkar…	85
GO:0050804	BP	GO:0050804	modulation of chemical synaptic transmission	82/652	491/15810	3.6281e-28	5.93792e-25	4.9679e-25	Adcy1/Adgrb1/Apoe/Atp2b2/Cacna1a/Calb1/Calb2/Camk2b/Car2/Cbln1/Celf4/Clstn2/Cnr1/Cntn2/Cntnap4/Cplx1/Cplx2/Dlgap1/Dnm1/Dnm1l/Efnb3/Egr1/Ephb1/Ephb2/Erc1/F2r/Fam107a/Fgf14/Git2/Glul/Gria1/Grik2/Grin2a/Grin2c/Grm1/Grm4/Jph4/Kcnc3/Kcnc4/Kcnh1/Kit/Lrrc4/Ncam1/Ncdn/Neurl1a/Neurod2/Nlgn1/Nptn/Nrg3/Nrxn1/Nrxn3/Plcb1/Plcl1/Ppp1r9b/Ppp3ca/Ppp3r1/Prkcb/Prkce/Rab3a/Rasgrf1/Reln/Rims2/Rims3/S100b/Shisa8/Slc1…	82
GO:0099177	BP	GO:0099177	regulation of trans-synaptic signaling	82/652	492/15810	4.19419e-28	5.93792e-25	4.9679e-25	Adcy1/Adgrb1/Apoe/Atp2b2/Cacna1a/Calb1/Calb2/Camk2b/Car2/Cbln1/Celf4/Clstn2/Cnr1/Cntn2/Cntnap4/Cplx1/Cplx2/Dlgap1/Dnm1/Dnm1l/Efnb3/Egr1/Ephb1/Ephb2/Erc1/F2r/Fam107a/Fgf14/Git2/Glul/Gria1/Grik2/Grin2a/Grin2c/Grm1/Grm4/Jph4/Kcnc3/Kcnc4/Kcnh1/Kit/Lrrc4/Ncam1/Ncdn/Neurl1a/Neurod2/Nlgn1/Nptn/Nrg3/Nrxn1/Nrxn3/Plcb1/Plcl1/Ppp1r9b/Ppp3ca/Ppp3r1/Prkcb/Prkce/Rab3a/Rasgrf1/Reln/Rims2/Rims3/S100b/Shisa8/Slc1…	82
GO:0043209	CC	GO:0043209	myelin sheath	49/652	201/15810	1.39988e-24	1.36716e-21	1.14382e-21	Actb/Aldoa/Atp1a1/Atp1a2/Atp5a1/Atp5b/Atp5o/Atp6v1b2/Calm1/Calm2/Car2/Ckb/Cldn11/Cnp/Cntn2/Cox5b/Cryab/Dnm1/Eef1a2/Eno1/Eno2/Ermn/Gjc2/Gjc3/Glul/Gnao1/Hspa8/Mag/Mbp/Mdh1/Mobp/Mog/Ncam1/Ndrg1/Nefl/Plcb1/Pllp/Plp1/Rtn4/Slc25a4/Snap25/Sptan1/Stxbp1/Syn2/Tagln3/Tppp/Tspan2/Ubb/Ywhag	49
GO:0042734	CC	GO:0042734	presynaptic membrane	47/652	184/15810	1.44851e-24	1.36716e-21	1.14382e-21	Adgrl1/Atp2b1/Atp2b2/Atp2b3/Cacna1a/Cacna1c/Cacna1e/Cadm3/Cadps2/Cnr1/Cntn6/Cntnap4/Dnm1/Dnm1l/Efnb3/Ephb2/Fxyd6/Gabbr2/Gabra6/Gpm6a/Gria1/Grik2/Grin2a/Grm1/Grm4/Igsf21/Kcna1/Kcnc1/Kcnc3/Kcnc4/Kcnh1/Kcnj3/Kctd12/Ncam1/Nrxn1/Nrxn2/Nrxn3/Rims2/Rims3/Slc6a11/Snap25/Stx1b/Stxbp1/Syt1/Syt7/Unc13a/Unc13c	47
GO:0045211	CC	GO:0045211	postsynaptic membrane	55/652	307/15810	1.38109e-20	1.1173e-17	9.34781e-18	Adcy1/Adgrb1/Ank1/Atp2b2/Cacna1c/Cacna1e/Cadps2/Cbln1/Clstn2/Cntn2/Dlgap1/Dnm1/Efnb3/Ephb2/Erbb3/F2r/Faim2/Fxyd6/Gabbr2/Gabra1/Gabra6/Gphn/Gria1/Grik2/Grin2a/Grin2c/Grm1/Gsg1l/Hspa8/Hspb1/Igsf21/Kcna1/Kcnc1/Kcnc3/Kcnc4/Kcnd2/Kcnd3/Kcnh1/Kctd12/Lin7a/Lrrc4/Lrrtm3/Ncam1/Nlgn1/Ntrk3/Rgs7/Rph3a/Rtn4/Shisa8/Slc6a11/Slc8a2/Srgap2/Sspn/Syne1/Tiam1	55
GO:0099240	CC	GO:0099240	intrinsic component of synaptic membrane	46/652	225/15810	8.83142e-20	6.25154e-17	5.23029e-17	Adcy1/Adgrb1/Adgrl1/Atp2b1/Atp2b2/Atp2b3/Cacna1a/Cacna1c/Cacna1e/Cadm3/Clstn2/Cnr1/Cntn2/Cntn6/Cntnap4/Efnb3/Ephb2/Fxyd6/Gabbr2/Gabra1/Gabra6/Gpm6a/Gria1/Grin2a/Grm1/Grm4/Gsg1l/Itgb5/Kcna1/Kcnc1/Kcnc3/Kcnc4/Kcnd2/Kcnd3/Kcnh1/Kcnj3/Lrrc4/Lrrtm3/Ncam1/Nlgn1/Nrxn1/Ntrk3/Rtn4/Slc6a11/Slc8a2/Snap25	46
GO:0150034	CC	GO:0150034	distal axon	57/652	355/15810	6.02116e-19	3.78865e-16	3.16974e-16	Actb/Adgrl1/Arhgef7/Bin1/Calb1/Calb2/Calm1/Calm2/Cck/Cdh8/Clu/Cnr1/Cplx1/Cplx2/Crmp1/Eno1/Eno2/Fkbp4/Gad1/Git2/Glul/Gpm6a/Grik2/Grin2a/Grm4/Hcn1/Hsp90ab1/Hspa8/Kcna1/Kcnc1/Kcnc3/Kcnc4/Kif5c/Klc1/Map1b/Map2/Ncam1/Nefl/Npy/Nrxn1/Olfm1/Otx2/Pclo/Ppp1r9b/Prkcb/Rab3a/Rasgrf1/Rtn4/Slc8a2/Snap25/Snca/Stmn2/Syt7/Tiam1/Unc13a/Unc13c/Ywhae	57
GO:0099699	CC	GO:0099699	integral component of synaptic membrane	43/652	207/15810	7.67352e-19	4.34552e-16	3.63563e-16	Adcy1/Adgrb1/Adgrl1/Atp2b1/Atp2b2/Atp2b3/Cacna1a/Cacna1c/Cacna1e/Cadm3/Clstn2/Cnr1/Cntnap4/Efnb3/Ephb2/Fxyd6/Gabbr2/Gabra1/Gabra6/Gpm6a/Gria1/Grin2a/Grm1/Grm4/Gsg1l/Itgb5/Kcna1/Kcnc1/Kcnc3/Kcnc4/Kcnd2/Kcnd3/Kcnh1/Kcnj3/Lrrc4/Lrrtm3/Ncam1/Nlgn1/Nrxn1/Ntrk3/Rtn4/Slc6a11/Slc8a2	43
GO:0050808	BP	GO:0050808	synapse organization	64/652	456/15810	4.54234e-18	2.33848e-15	1.95647e-15	Actb/Adgrb1/Adgrb3/Adgrl1/Apoe/Arhgef7/Atp2b2/Cacna1a/Camk2b/Caprin1/Cbln1/Cdh8/Chd4/Clstn2/Cntn2/Cntnap4/Dab2ip/Dnm1l/Dock10/Eef2k/Ephb1/Ephb2/F2r/Gabra1/Gap43/Gphn/Gpm6a/Grin2a/Hspa8/Igsf21/Kirrel3/Lgi2/Lrrc4/Lrrtm3/Ndrg1/Ndrg2/Nefl/Neurl1a/Neurod2/Nfia/Nlgn1/Nptn/Nrxn1/Nrxn2/Nrxn3/Ntn1/Ntrk3/Pclo/Rab3a/Reln/Rims3/Rph3a/Sez6l2/Slc8a2/Snca/Snx27/Sorbs1/Sparc/Sparcl1/Tiam1/Unc13a/Unc13c/Wnt7a/Ywh…	64
GO:0098984	CC	GO:0098984	neuron to neuron synapse	59/652	412/15810	3.81287e-17	1.79936e-14	1.50542e-14	Ablim1/Actb/Adcy1/Adgrb1/Adgrl1/Anks1b/Atp1a1/Atp2b2/Bcas1/Cacna1c/Calb1/Camk2b/Camk2n1/Clstn2/Cryab/Dlgap1/Dnm1/Dst/Eef2k/Efnb3/Erc1/Gabra6/Gap43/Gphn/Gria1/Grik2/Grin2a/Grin2c/Grm1/Gsg1l/Hspa8/Hspb1/Kcnd2/Kcnd3/Lrrc4/Lrrtm3/Map1b/Map2/Map4/Mapk10/Neurl1a/Nlgn1/Pclo/Pde4b/Ppp1r9b/Psd/Pura/Rnf112/Rps14/Rtn4/Sh3gl2/Shisa8/Slc8a2/Snx27/Srgap2/Syn2/Syt1/Tiam1/Ywhaz	59
GO:0048167	BP	GO:0048167	regulation of synaptic plasticity	41/652	218/15810	2.11722e-16	9.22295e-14	7.71629e-14	Adcy1/Adgrb1/Apoe/Atp2b2/Calb1/Calb2/Camk2b/Cbln1/Cntn2/Cplx2/Egr1/Ephb2/Fam107a/Fgf14/Gria1/Grik2/Grin2a/Grin2c/Jph4/Kit/Ncdn/Neurl1a/Neurod2/Nlgn1/Rab3a/Rasgrf1/Reln/Rims2/Rims3/S100b/Shisa8/Slc24a2/Slc8a2/Snap25/Snca/Stxbp1/Syt4/Syt7/Unc13a/Unc13c/Ywhag	41
GO:0014069	CC	GO:0014069	postsynaptic density	55/652	382/15810	3.7247e-16	1.50664e-13	1.26052e-13	Ablim1/Actb/Adcy1/Adgrb1/Adgrl1/Anks1b/Atp1a1/Atp2b2/Bcas1/Cacna1c/Camk2b/Camk2n1/Clstn2/Cryab/Dlgap1/Dnm1/Dst/Eef2k/Efnb3/Erc1/Gap43/Gphn/Gria1/Grik2/Grin2a/Grin2c/Grm1/Gsg1l/Hspa8/Hspb1/Kcnd2/Kcnd3/Lrrc4/Lrrtm3/Map1b/Map2/Map4/Mapk10/Neurl1a/Nlgn1/Pclo/Pde4b/Ppp1r9b/Psd/Pura/Rnf112/Rps14/Rtn4/Shisa8/Slc8a2/Snx27/Srgap2/Syn2/Tiam1/Ywhaz	55
GO:0032279	CC	GO:0032279	asymmetric synapse	55/652	387/15810	6.64019e-16	2.50689e-13	2.09737e-13	Ablim1/Actb/Adcy1/Adgrb1/Adgrl1/Anks1b/Atp1a1/Atp2b2/Bcas1/Cacna1c/Camk2b/Camk2n1/Clstn2/Cryab/Dlgap1/Dnm1/Dst/Eef2k/Efnb3/Erc1/Gap43/Gphn/Gria1/Grik2/Grin2a/Grin2c/Grm1/Gsg1l/Hspa8/Hspb1/Kcnd2/Kcnd3/Lrrc4/Lrrtm3/Map1b/Map2/Map4/Mapk10/Neurl1a/Nlgn1/Pclo/Pde4b/Ppp1r9b/Psd/Pura/Rnf112/Rps14/Rtn4/Shisa8/Slc8a2/Snx27/Srgap2/Syn2/Tiam1/Ywhaz	55
GO:0099572	CC	GO:0099572	postsynaptic specialization	57/652	413/15810	7.28418e-16	2.57814e-13	2.15698e-13	Ablim1/Actb/Adcy1/Adgrb1/Adgrl1/Anks1b/Atp1a1/Atp2b2/Bcas1/Cacna1c/Camk2b/Camk2n1/Clstn2/Cryab/Dlgap1/Dnm1/Dst/Eef2k/Efnb3/Erc1/Gabra1/Gabra6/Gap43/Gphn/Gria1/Grik2/Grin2a/Grin2c/Grm1/Gsg1l/Hspa8/Hspb1/Kcnd2/Kcnd3/Lrrc4/Lrrtm3/Map1b/Map2/Map4/Mapk10/Neurl1a/Nlgn1/Pclo/Pde4b/Ppp1r9b/Psd/Pura/Rnf112/Rps14/Rtn4/Shisa8/Slc8a2/Snx27/Srgap2/Syn2/Tiam1/Ywhaz	57
GO:0006836	BP	GO:0006836	neurotransmitter transport	41/652	226/15810	7.91867e-16	2.63785e-13	2.20693e-13	Adcy1/Atp1a2/Cacna1a/Cadps2/Cplx1/Cplx2/Dnm1l/Erc1/Git2/Gpm6b/Grm4/Kcnc3/Kcnc4/Kcnh1/Lin7a/Nlgn1/Nrxn1/Nrxn2/Nrxn3/Pclo/Prkcb/Prkce/Rab3a/Rims2/Rims3/Rph3a/Slc17a7/Slc6a11/Snap25/Snca/Stx1b/Stxbp1/Sv2b/Sv2c/Syn2/Syt1/Syt4/Syt7/Unc13a/Unc13c/Wnt7a	41
GO:0099003	BP	GO:0099003	vesicle-mediated transport in synapse	42/652	245/15810	2.80878e-15	8.83672e-13	7.39316e-13	Actb/Adcy1/Bin1/Cacna1a/Cadps2/Cplx1/Cplx2/Dnm1/Dnm1l/Erc1/Fgf14/Git2/Grm4/Gsg1l/Hpca/Kcnh1/Mapk10/Nlgn1/Nrxn1/Nrxn3/Pclo/Ppp3cb/Ppp3r1/Prkcb/Prkce/Rab3a/Rims2/Rims3/Sh3gl2/Slc17a7/Snap25/Snca/Stx1b/Stxbp1/Syn2/Syne1/Syt1/Syt4/Syt7/Unc13a/Unc13c/Wnt7a	42
GO:0098889	CC	GO:0098889	intrinsic component of presynaptic membrane	29/652	118/15810	3.82339e-15	1.13957e-12	9.53412e-13	Adgrl1/Atp2b1/Atp2b2/Atp2b3/Cacna1a/Cacna1c/Cacna1e/Cadm3/Cnr1/Cntn6/Cntnap4/Efnb3/Ephb2/Fxyd6/Gabbr2/Gpm6a/Gria1/Grin2a/Grm4/Kcna1/Kcnc1/Kcnc3/Kcnc4/Kcnh1/Kcnj3/Ncam1/Nrxn1/Slc6a11/Snap25	29
GO:0007269	BP	GO:0007269	neurotransmitter secretion	35/652	175/15810	4.95146e-15	1.33524e-12	1.11712e-12	Adcy1/Cacna1a/Cadps2/Cplx1/Cplx2/Dnm1l/Erc1/Git2/Grm4/Kcnc3/Kcnc4/Kcnh1/Lin7a/Nlgn1/Nrxn1/Nrxn2/Nrxn3/Pclo/Prkcb/Prkce/Rab3a/Rims2/Rims3/Rph3a/Snap25/Snca/Stx1b/Stxbp1/Syn2/Syt1/Syt4/Syt7/Unc13a/Unc13c/Wnt7a	35
GO:0099643	BP	GO:0099643	signal release from synapse	35/652	175/15810	4.95146e-15	1.33524e-12	1.11712e-12	Adcy1/Cacna1a/Cadps2/Cplx1/Cplx2/Dnm1l/Erc1/Git2/Grm4/Kcnc3/Kcnc4/Kcnh1/Lin7a/Nlgn1/Nrxn1/Nrxn2/Nrxn3/Pclo/Prkcb/Prkce/Rab3a/Rims2/Rims3/Rph3a/Snap25/Snca/Stx1b/Stxbp1/Syn2/Syt1/Syt4/Syt7/Unc13a/Unc13c/Wnt7a	35
GO:0099056	CC	GO:0099056	integral component of presynaptic membrane	27/652	106/15810	1.32034e-14	3.39867e-12	2.84347e-12	Adgrl1/Atp2b1/Atp2b2/Atp2b3/Cacna1a/Cacna1c/Cacna1e/Cadm3/Cnr1/Cntnap4/Efnb3/Ephb2/Fxyd6/Gabbr2/Gpm6a/Gria1/Grin2a/Grm4/Kcna1/Kcnc1/Kcnc3/Kcnc4/Kcnh1/Kcnj3/Ncam1/Nrxn1/Slc6a11	27
GO:0001505	BP	GO:0001505	regulation of neurotransmitter levels	40/652	237/15810	2.24969e-14	5.53912e-12	4.63425e-12	Adcy1/Atp1a2/Cacna1a/Cadps2/Cplx1/Cplx2/Dnm1l/Erc1/Gad1/Git2/Gpm6b/Grm4/Kcnc3/Kcnc4/Kcnh1/Lin7a/Nlgn1/Nrxn1/Nrxn2/Nrxn3/Pclo/Prkcb/Prkce/Rab3a/Rims2/Rims3/Rph3a/Slc17a7/Slc6a11/Snap25/Snca/Stx1b/Stxbp1/Syn2/Syt1/Syt4/Syt7/Unc13a/Unc13c/Wnt7a	40
GO:0099504	BP	GO:0099504	synaptic vesicle cycle	37/652	217/15810	1.56475e-13	3.69215e-11	3.089e-11	Actb/Adcy1/Bin1/Cacna1a/Cadps2/Cplx1/Cplx2/Dnm1/Dnm1l/Erc1/Fgf14/Git2/Grm4/Kcnh1/Nlgn1/Nrxn1/Nrxn3/Pclo/Ppp3cb/Prkcb/Prkce/Rab3a/Rims2/Rims3/Sh3gl2/Slc17a7/Snap25/Snca/Stx1b/Stxbp1/Syn2/Syt1/Syt4/Syt7/Unc13a/Unc13c/Wnt7a	37
GO:0060076	CC	GO:0060076	excitatory synapse	22/652	76/15810	2.17199e-13	4.91998e-11	4.11626e-11	Atp2b2/Atp2b3/Cadm3/Cadps2/Calb2/Cbln1/Cntn6/Gria1/Grin2a/Grm4/Kcnh1/Kcnj3/Lrrc4/Nlgn1/Ntm/Pclo/Pde4b/Ppp3r1/Slc17a7/Syt1/Unc13a/Unc13c	22
GO:0034703	CC	GO:0034703	cation channel complex	35/652	199/15810	2.79435e-13	6.0863e-11	5.09205e-11	Atp5g3/Cacna1a/Cacna1c/Cacna1e/Calm1/Calm2/Catsperd/Cntnap2/Dpp6/Gria1/Grik2/Grin2a/Grin2c/Hcn1/Kcna1/Kcnab1/Kcnc1/Kcnc3/Kcnc4/Kcnd2/Kcnd3/Kcng4/Kcnh1/Kcnip4/Kcnj3/Kcnk1/Nlgn1/Olfm1/Olfm3/Pde4b/Pde4d/Pex5l/Ryr2/Shisa8/Snap25	35
GO:0050806	BP	GO:0050806	positive regulation of synaptic transmission	35/652	201/15810	3.79404e-13	7.95765e-11	6.65769e-11	Adcy1/Apoe/Calb1/Calb2/Camk2b/Car2/Clstn2/Dnm1l/Ephb2/Erc1/Fam107a/Glul/Gria1/Grik2/Grin2a/Grin2c/Nlgn1/Nrxn1/Prkce/Rab3a/Reln/Rims2/Rims3/S100b/Slc1a3/Slc24a2/Slc8a2/Snap25/Snca/Stx1b/Stxbp1/Syt1/Syt7/Unc13a/Wnt7a	35
GO:0016079	BP	GO:0016079	synaptic vesicle exocytosis	28/652	132/15810	5.97806e-13	1.20906e-10	1.01155e-10	Adcy1/Cacna1a/Cadps2/Cplx1/Cplx2/Dnm1l/Erc1/Git2/Grm4/Kcnh1/Nlgn1/Nrxn3/Pclo/Prkcb/Prkce/Rab3a/Rims2/Rims3/Snap25/Snca/Stx1b/Stxbp1/Syt1/Syt4/Syt7/Unc13a/Unc13c/Wnt7a	28
GO:0043204	CC	GO:0043204	perikaryon	27/652	124/15810	8.00395e-13	1.56298e-10	1.30765e-10	Cacna1a/Cacna1e/Camk2b/Cck/Cpe/Cryab/Endog/Eno2/Fus/Gjc2/Glul/Grik2/Hnrnpa2b1/Hpca/Hspa8/Hspb1/Kcnab1/Map1b/Mapk10/Ncdn/Neurl1a/Npy/Pde10a/Pde9a/Rbfox3/Reln/Slc12a5	27
GO:0098936	CC	GO:0098936	intrinsic component of postsynaptic membrane	31/652	164/15810	9.00104e-13	1.6991e-10	1.42153e-10	Adcy1/Adgrb1/Atp2b2/Cacna1c/Cacna1e/Clstn2/Cntn2/Efnb3/Ephb2/Fxyd6/Gabbr2/Gabra1/Gabra6/Gria1/Grin2a/Grm1/Gsg1l/Kcna1/Kcnc1/Kcnc3/Kcnc4/Kcnd2/Kcnd3/Lrrc4/Lrrtm3/Ncam1/Nlgn1/Ntrk3/Rtn4/Slc6a11/Slc8a2	31
GO:0099055	CC	GO:0099055	integral component of postsynaptic membrane	30/652	155/15810	1.11089e-12	2.02934e-10	1.69782e-10	Adcy1/Adgrb1/Atp2b2/Cacna1c/Cacna1e/Clstn2/Efnb3/Ephb2/Fxyd6/Gabbr2/Gabra1/Gabra6/Gria1/Grin2a/Grm1/Gsg1l/Kcna1/Kcnc1/Kcnc3/Kcnc4/Kcnd2/Kcnd3/Lrrc4/Lrrtm3/Ncam1/Nlgn1/Ntrk3/Rtn4/Slc6a11/Slc8a2	30
GO:0098982	CC	GO:0098982	GABA-ergic synapse	24/652	101/15810	2.02782e-12	3.58861e-10	3.00238e-10	Arhgef7/Atp2b1/Atp2b2/Atp2b3/Cacna1e/Calb1/Camk4/Cnr1/Cntnap4/Erc1/Gabbr2/Gabra1/Gabra6/Gap43/Gphn/Kcnd2/Kcnd3/Nrxn1/Nrxn3/Pclo/Plcb1/Rims2/Slc6a11/Syt7	24
GO:1902495	CC	GO:1902495	transmembrane transporter complex	40/652	273/15810	2.57997e-12	4.42738e-10	3.70413e-10	Atp1a1/Atp1a2/Atp5g3/Cacna1a/Cacna1c/Cacna1e/Calm1/Calm2/Catsperd/Clic6/Cntnap2/Dpp6/Gabra1/Gabra6/Gria1/Grik2/Grin2a/Grin2c/Hcn1/Kcna1/Kcnab1/Kcnc1/Kcnc3/Kcnc4/Kcnd2/Kcnd3/Kcng4/Kcnh1/Kcnip4/Kcnj3/Kcnk1/Nlgn1/Olfm1/Olfm3/Pde4b/Pde4d/Pex5l/Ryr2/Shisa8/Snap25	40
GO:0046928	BP	GO:0046928	regulation of neurotransmitter secretion	26/652	122/15810	3.60373e-12	6.00233e-10	5.02179e-10	Adcy1/Cacna1a/Cplx1/Cplx2/Dnm1l/Erc1/Git2/Grm4/Kcnc3/Kcnc4/Kcnh1/Nlgn1/Nrxn3/Prkcb/Prkce/Rab3a/Rims2/Rims3/Snca/Stx1b/Stxbp1/Syt1/Syt4/Syt7/Unc13a/Wnt7a	26
GO:1990351	CC	GO:1990351	transporter complex	40/652	280/15810	5.85503e-12	9.47343e-10	7.92586e-10	Atp1a1/Atp1a2/Atp5g3/Cacna1a/Cacna1c/Cacna1e/Calm1/Calm2/Catsperd/Clic6/Cntnap2/Dpp6/Gabra1/Gabra6/Gria1/Grik2/Grin2a/Grin2c/Hcn1/Kcna1/Kcnab1/Kcnc1/Kcnc3/Kcnc4/Kcnd2/Kcnd3/Kcng4/Kcnh1/Kcnip4/Kcnj3/Kcnk1/Nlgn1/Olfm1/Olfm3/Pde4b/Pde4d/Pex5l/Ryr2/Shisa8/Snap25	40
GO:0034765	BP	GO:0034765	regulation of ion transmembrane transport	51/652	429/15810	8.95951e-12	1.40938e-09	1.17914e-09	Ahcyl1/Atp1a2/Bin1/Cacna1a/Cacna1c/Cacna1e/Cemip/Chd7/Clic6/Dpp6/Ephb2/F2r/Fgf14/Fxyd6/Gjc2/Grin2a/Gsg1l/Hcn1/Hpca/Kcna1/Kcnab1/Kcnc1/Kcnc3/Kcnc4/Kcnd2/Kcnd3/Kcng4/Kcnh1/Kcnip4/Kcnj3/Nedd4l/Nlgn1/Nrxn1/Pde4b/Pde4d/Plcb1/Plp1/Prkce/Rasgrf1/Reln/Rgs7/Rph3a/Ryr2/Shisa8/Slc25a4/Snca/Snx27/Tcaf1/Tesc/Wnk2/Ywhae	51
GO:0051588	BP	GO:0051588	regulation of neurotransmitter transport	27/652	138/15810	1.16288e-11	1.77983e-09	1.48908e-09	Adcy1/Cacna1a/Cplx1/Cplx2/Dnm1l/Erc1/Git2/Gpm6b/Grm4/Kcnc3/Kcnc4/Kcnh1/Nlgn1/Nrxn3/Prkcb/Prkce/Rab3a/Rims2/Rims3/Snca/Stx1b/Stxbp1/Syt1/Syt4/Syt7/Unc13a/Wnt7a	27
GO:0034702	CC	GO:0034702	ion channel complex	38/652	262/15810	1.25965e-11	1.87722e-09	1.57056e-09	Atp5g3/Cacna1a/Cacna1c/Cacna1e/Calm1/Calm2/Catsperd/Clic6/Cntnap2/Dpp6/Gabra1/Gabra6/Gria1/Grik2/Grin2a/Grin2c/Hcn1/Kcna1/Kcnab1/Kcnc1/Kcnc3/Kcnc4/Kcnd2/Kcnd3/Kcng4/Kcnh1/Kcnip4/Kcnj3/Kcnk1/Nlgn1/Olfm1/Olfm3/Pde4b/Pde4d/Pex5l/Ryr2/Shisa8/Snap25	38
GO:0098688	CC	GO:0098688	parallel fiber to Purkinje cell synapse	14/652	33/15810	1.42016e-11	2.06215e-09	1.72528e-09	Atp2b2/Atp2b3/Cadm3/Cadps2/Calb2/Cbln1/Cntn6/Grin2a/Grm4/Kcnh1/Kcnj3/Pclo/Ppp3r1/Unc13c	14
GO:0098693	BP	GO:0098693	regulation of synaptic vesicle cycle	27/652	140/15810	1.65409e-11	2.34178e-09	1.95922e-09	Adcy1/Cplx1/Cplx2/Dnm1/Dnm1l/Erc1/Fgf14/Git2/Grm4/Kcnh1/Nlgn1/Nrxn1/Nrxn3/Ppp3cb/Prkcb/Prkce/Rab3a/Rims2/Rims3/Slc17a7/Stx1b/Stxbp1/Syt1/Syt4/Syt7/Unc13a/Wnt7a	27
GO:0022890	MF	GO:0022890	inorganic cation transmembrane transporter activity	55/652	495/15810	1.93872e-11	2.6778e-09	2.24036e-09	Atp1a1/Atp1a2/Atp2b1/Atp2b2/Atp2b3/Atp5a1/Atp5b/Atp5g3/Atp5k/Atp5o/Atp6v1g2/Cacna1a/Cacna1c/Cacna1e/Cnr1/Cox4i1/Cox6c/Cox7a2/Cox7b/Cox8a/Erc1/Gpm6a/Gria1/Grik2/Grin2a/Grin2c/Hcn1/Kcna1/Kcnab1/Kcnc1/Kcnc3/Kcnc4/Kcnd2/Kcnd3/Kcng4/Kcnh1/Kcnip4/Kcnj3/Kcnk1/Kcnt1/Ndufa4/Pex5l/Rasa3/Ryr2/Slc12a2/Slc12a5/Slc17a7/Slc1a3/Slc24a2/Slc6a11/Slc8a2/Slc9a9/Snap25/Tmem63a/Trf	55
GO:0098797	CC	GO:0098797	plasma membrane protein complex	54/652	484/15810	2.54765e-11	3.43509e-09	2.87393e-09	Atp1a1/Atp1a2/Cacna1a/Cacna1c/Cacna1e/Calm1/Calm2/Catsperd/Cdh20/Cdh22/Cdh8/Cntnap2/Dpp6/Erbb3/Gabbr2/Gjb1/Gjc2/Gjc3/Gna12/Gnao1/Gng11/Gng13/Gria1/Grik2/Grin2a/Grin2c/Grm1/Hcn1/Itgb4/Itgb5/Kcna1/Kcnab1/Kcnc1/Kcnc3/Kcnc4/Kcnd2/Kcnd3/Kcng4/Kcnh1/Kcnip4/Kcnj3/Kcnk1/Lin7a/Nlgn1/Olfm1/Olfm3/Pde4b/Pde4d/Plp1/Shisa8/Snap25/Sorbs1/Sspn/Trf	54
GO:0008021	CC	GO:0008021	synaptic vesicle	34/652	222/15810	3.38495e-11	4.4579e-09	3.72966e-09	Atp6v1g2/Bin1/Calm1/Calm2/Cops5/Dmxl2/Dnm1/Dnm1l/Erc1/Gria1/Grin2a/Hspa8/Kcnc4/Kirrel3/Pde4b/Rab3a/Rab3c/Rnf112/Rph3a/Sh3gl2/Slc17a7/Snap25/Snca/Stx1b/Sv2b/Sv2c/Syn2/Synpr/Sypl/Syt1/Syt7/Tmem163/Unc13a/Unc13c	34
GO:0050890	BP	GO:0050890	cognition	40/652	298/15810	4.22913e-11	5.44308e-09	4.5539e-09	Adcy1/Adgrb3/Apoe/Atp1a2/Brinp1/Cacna1c/Cacna1e/Calb1/Camk4/Cck/Chd7/Chl1/Cnr1/Cntn2/Cntnap2/Egr1/Ephb2/Fam107a/Gatm/Gria1/Grin2a/Grm4/Jph4/Kcnab1/Kit/Ncam1/Ndrg4/Neurod2/Nrxn1/Nrxn2/Plcb1/Reln/S100b/Slc12a5/Slc17a7/Slc24a2/Slc8a2/Snap25/Syt4/Thra	40
GO:2000300	BP	GO:2000300	regulation of synaptic vesicle exocytosis	22/652	97/15810	4.55926e-11	5.73758e-09	4.80029e-09	Adcy1/Cplx1/Cplx2/Dnm1l/Erc1/Git2/Grm4/Kcnh1/Nlgn1/Nrxn3/Prkcb/Prkce/Rab3a/Rims2/Rims3/Stx1b/Stxbp1/Syt1/Syt4/Syt7/Unc13a/Wnt7a	22
GO:0044306	CC	GO:0044306	neuron projection terminus	31/652	190/15810	4.85891e-11	5.98174e-09	5.00456e-09	Actb/Bin1/Calb1/Calb2/Cck/Cdh8/Cplx1/Cplx2/Gad1/Git2/Glul/Grik2/Grin2a/Grm4/Hcn1/Hspa8/Kcna1/Kcnc1/Kcnc3/Kcnc4/Npy/Pclo/Prkcb/Rab3a/Slc8a2/Snca/Syt1/Syt4/Syt7/Unc13a/Unc13c	31
GO:0043679	CC	GO:0043679	axon terminus	29/652	170/15810	6.79619e-11	8.18869e-09	6.85099e-09	Actb/Bin1/Calb1/Calb2/Cck/Cdh8/Cplx1/Cplx2/Gad1/Git2/Glul/Grik2/Grin2a/Grm4/Hcn1/Hspa8/Kcna1/Kcnc1/Kcnc3/Kcnc4/Npy/Pclo/Prkcb/Rab3a/Slc8a2/Snca/Syt7/Unc13a/Unc13c	29
GO:0070382	CC	GO:0070382	exocytic vesicle	35/652	243/15810	1.004e-10	1.18452e-08	9.91013e-09	Atp6v1g2/Bin1/Calm1/Calm2/Cops5/Dmxl2/Dnm1/Dnm1l/Erc1/Gria1/Grin2a/Hspa8/Kcnc4/Kirrel3/Pde4b/Rab3a/Rab3c/Rnf112/Rph3a/Sh3gl2/Slc17a7/Snap25/Snca/Stx1b/Sv2b/Sv2c/Syn2/Synpr/Sypl/Syt1/Syt4/Syt7/Tmem163/Unc13a/Unc13c	35
GO:0007611	BP	GO:0007611	learning or memory	37/652	269/15810	1.13345e-10	1.29333e-08	1.08205e-08	Adcy1/Adgrb3/Apoe/Atp1a2/Brinp1/Cacna1c/Cacna1e/Calb1/Camk4/Cck/Cnr1/Cntn2/Cntnap2/Egr1/Ephb2/Gatm/Gria1/Grin2a/Grm4/Jph4/Kcnab1/Kit/Ncam1/Ndrg4/Neurod2/Nrxn1/Nrxn2/Plcb1/Reln/S100b/Slc12a5/Slc17a7/Slc24a2/Slc8a2/Snap25/Syt4/Thra	37
GO:0045055	BP	GO:0045055	regulated exocytosis	34/652	232/15810	1.15748e-10	1.29333e-08	1.08205e-08	Adcy1/Cacna1a/Cacna1c/Cadps2/Cplx1/Cplx2/Dnm1l/Erc1/Git2/Grm4/Kcnh1/Kit/Nlgn1/Nrxn3/Pclo/Pex5l/Ppp3cb/Prkcb/Prkce/Rab3a/Rims2/Rims3/Snap25/Snca/Stx1b/Stxbp1/Syn2/Syt1/Syt4/Syt7/Unc13a/Unc13c/Wnt7a/Ywhaz	34
GO:0007626	BP	GO:0007626	locomotory behavior	33/652	220/15810	1.16475e-10	1.29333e-08	1.08205e-08	Apoe/Atp1a2/Atp2b2/Cacna1a/Cacna1c/Cacna1e/Calb1/Chd7/Chl1/Cnp/Cntn2/Dnm1/Efnb3/Egr1/Fgf14/Gad1/Gnao1/Grin2a/Grm1/Hexb/Kcnd2/Mapk10/Nav2/Negr1/Npas3/Nr4a2/Ppp3cb/Prkce/Reln/Sez6l2/Snap25/Snca/Zic1	33
GO:0005516	MF	GO:0005516	calmodulin binding	29/652	176/15810	1.61219e-10	1.75573e-08	1.46892e-08	Adcy1/Atp2b1/Atp2b2/Cacna1a/Cacna1c/Camk1d/Camk2b/Camk4/Camkk2/Ddx5/Eef2k/Esrrg/Gap43/Grm4/Kcnh1/Map2/Marcks/Mbp/Myo1b/Plcb1/Ppp3ca/Ppp3cb/Ryr2/Slc8a2/Sptan1/Syt1/Syt7/Unc13a/Unc13c	29
GO:0044304	CC	GO:0044304	main axon	19/652	77/15810	2.04024e-10	2.17998e-08	1.82386e-08	Ank1/Bin1/Cck/Cntn2/Cntnap2/Dnm1/Ermn/Gjc2/Kcna1/Kcnab1/Kcnc1/Kcnc3/Kcnh1/Mag/Map1b/Map2/Mbp/Sptan1/Tiam1	19
GO:1904062	BP	GO:1904062	regulation of cation transmembrane transport	40/652	316/15810	2.58083e-10	2.70652e-08	2.26439e-08	Atp1a2/Bin1/Cacna1a/Cacna1c/Cemip/Chd7/Dpp6/Ephb2/F2r/Fgf14/Fxyd6/Gjc2/Grin2a/Gsg1l/Hcn1/Hpca/Kcna1/Kcnab1/Kcnc1/Kcnip4/Nedd4l/Nlgn1/Nrxn1/Pde4b/Pde4d/Plcb1/Plp1/Prkce/Rasgrf1/Reln/Rgs7/Rph3a/Ryr2/Shisa8/Slc25a4/Snca/Snx27/Tesc/Wnk2/Ywhae	40
GO:0050803	BP	GO:0050803	regulation of synapse structure or activity	37/652	277/15810	2.65551e-10	2.73421e-08	2.28755e-08	Adgrb1/Adgrb3/Adgrl1/Apoe/Camk2b/Caprin1/Cbln1/Cdh8/Clstn2/Cntnap4/Dab2ip/Dnm1/Dnm1l/Eef2k/Ephb1/Ephb2/Gap43/Gpm6a/Hspa8/Lrrtm3/Neurl1a/Neurod2/Nlgn1/Nrxn1/Ntn1/Ntrk3/Reln/Rims3/Slc17a7/Snca/Snx27/Sorbs1/Sparc/Sparcl1/Tiam1/Wnt7a/Ywhaz	37
GO:0008076	CC	GO:0008076	voltage-gated potassium channel complex	18/652	70/15810	2.93818e-10	2.97123e-08	2.48585e-08	Calm1/Calm2/Cntnap2/Dpp6/Hcn1/Kcna1/Kcnab1/Kcnc1/Kcnc3/Kcnc4/Kcnd2/Kcnd3/Kcng4/Kcnh1/Kcnip4/Kcnj3/Kcnk1/Snap25	18
GO:0042391	BP	GO:0042391	regulation of membrane potential	46/652	404/15810	4.13942e-10	4.11255e-08	3.44073e-08	Atp1a1/Atpif1/Bin1/Cacna1a/Cacna1c/Cbln1/Cck/Celf4/Cnr1/Dcn/Dpp6/Fgf14/Gabra1/Gabra6/Gria1/Grik2/Grin2a/Grin2c/Hcn1/Kcna1/Kcnc4/Kcnd2/Kcnd3/Kcnh1/Kcnk1/Nedd4l/Nlgn1/Nrxn1/Ntrk3/Pex5l/Ppp3ca/Prkce/Reln/Rgs7/Rims2/Rims3/Ryr2/Slc17a7/Slc8a2/Snca/Spg20/Stx1b/Syne1/Ubb/Wnt7a/Ywhae	46
GO:0061564	BP	GO:0061564	axon development	51/652	477/15810	4.30013e-10	4.19855e-08	3.51268e-08	Ablim1/Actb/Adcy1/Apoe/Barhl2/Bhlhe22/Cacna1a/Cck/Chl1/Cnp/Cnr1/Cntn2/Cntn6/Crmp1/Dst/Efnb3/Ephb1/Ephb2/Etv1/Gap43/Hsp90ab1/Kif5c/Mag/Map1b/Map2/Ncam1/Nefl/Nfib/Nptn/Nr4a2/Nrep/Ntn1/Ntrk3/Olfm1/Otx2/Plp1/Plxnb3/Rab3a/Reln/Rtn4/Rtn4rl1/Sema7a/Slit2/Spg20/Stxbp1/Tiam1/Tiam2/Tspan2/Tubb2b/Wnt7a/Zeb2	51
GO:0140029	BP	GO:0140029	exocytic process	20/652	90/15810	5.14218e-10	4.91936e-08	4.11574e-08	Cadps2/Cplx1/Cplx2/Erc1/Ncam1/Nlgn1/Nrxn1/Pclo/Rab3a/Rab3c/Rims2/Snap25/Snca/Stx1b/Stxbp1/Syt1/Syt7/Unc13a/Unc13c/Ywhaz	20
GO:0034705	CC	GO:0034705	potassium channel complex	19/652	81/15810	5.21211e-10	4.91936e-08	4.11574e-08	Calm1/Calm2/Cntnap2/Dpp6/Grik2/Hcn1/Kcna1/Kcnab1/Kcnc1/Kcnc3/Kcnc4/Kcnd2/Kcnd3/Kcng4/Kcnh1/Kcnip4/Kcnj3/Kcnk1/Snap25	19
GO:0030133	CC	GO:0030133	transport vesicle	39/652	313/15810	6.91798e-10	6.37549e-08	5.33399e-08	Atp6v1g2/Bin1/Calm1/Calm2/Car4/Cops5/Dmxl2/Dnm1/Dnm1l/Erc1/Galnt15/Gria1/Grin2a/Hspa8/Kcnc4/Kirrel3/Pclo/Pde4b/Rab3a/Rab3c/Rnf112/Rph3a/Sh3gl2/Slc17a7/Snap25/Snca/Sspn/Stx1b/Sv2b/Sv2c/Syn2/Synpr/Sypl/Syt1/Syt4/Syt7/Tmem163/Unc13a/Unc13c	39
GO:0007272	BP	GO:0007272	ensheathment of neurons	25/652	142/15810	7.10963e-10	6.37549e-08	5.33399e-08	Arhgef10/Bcas1/Cldn11/Clu/Cntn2/Fa2h/Gjc3/Hexb/Itgb4/Mag/Mal/Mbp/Myrf/Nab2/Ndrg1/Ntrk3/Pllp/Plp1/Ppp3r1/Qk/S100b/Tppp/Trf/Tspan2/Ugt8a	25
GO:0008366	BP	GO:0008366	axon ensheathment	25/652	142/15810	7.10963e-10	6.37549e-08	5.33399e-08	Arhgef10/Bcas1/Cldn11/Clu/Cntn2/Fa2h/Gjc3/Hexb/Itgb4/Mag/Mal/Mbp/Myrf/Nab2/Ndrg1/Ntrk3/Pllp/Plp1/Ppp3r1/Qk/S100b/Tppp/Trf/Tspan2/Ugt8a	25
GO:0022604	BP	GO:0022604	regulation of cell morphogenesis	52/652	499/15810	7.20521e-10	6.37549e-08	5.33399e-08	Adgrb3/Aldoa/Apoe/Barhl2/Brwd1/Cacna1a/Camk2b/Caprin1/Cntn2/Dnm1l/Dock5/Eef2k/Efnb3/Enpp2/Ephb2/Ermn/Gas7/Gna12/Hexb/Kit/Lpar1/Mag/Map1b/Map2/Nedd4l/Nefl/Nlgn1/Ntn1/Ntrk3/Olfm1/P4hb/Plxnb3/Ppp3ca/Reln/Rhof/Rims2/Rtn4/S100b/Sema7a/Slit2/Sparc/Spg20/Syne1/Syt1/Syt4/Tiam1/Tiam2/Tubb2b/Unc13a/Wnt7a/Zeb2/Zranb1	52
GO:0006887	BP	GO:0006887	exocytosis	41/652	342/15810	8.1513e-10	7.10166e-08	5.94154e-08	Adcy1/Cacna1a/Cacna1c/Cadps2/Cops5/Cplx1/Cplx2/Dnm1l/Erc1/Exph5/Git2/Grm4/Kcnh1/Kit/Lin7a/Ncam1/Nlgn1/Nrxn1/Nrxn3/Pclo/Pex5l/Ppp3cb/Prkcb/Prkce/Rab3a/Rab3c/Rims2/Rims3/Snap25/Snca/Stx1b/Stxbp1/Syn2/Syt1/Syt4/Syt7/Unc13a/Unc13c/Vsnl1/Wnt7a/Ywhaz	41
GO:0048168	BP	GO:0048168	regulation of neuronal synaptic plasticity	17/652	66/15810	8.93344e-10	7.66516e-08	6.41298e-08	Camk2b/Cntn2/Egr1/Ephb2/Grik2/Grin2a/Kit/Ncdn/Neurl1a/Rab3a/Rasgrf1/S100b/Shisa8/Slc8a2/Snca/Syt4/Unc13a	17
GO:0030426	CC	GO:0030426	growth cone	30/652	202/15810	1.04998e-09	8.87468e-08	7.42491e-08	Adgrl1/Arhgef7/Calm1/Calm2/Clu/Cnr1/Crmp1/Eno1/Eno2/Fkbp4/Gpm6a/Hsp90ab1/Kif5c/Klc1/Map1b/Map2/Ncam1/Nefl/Nrxn1/Olfm1/Otx2/Pclo/Ppp1r9b/Rasgrf1/Rtn4/Snap25/Snca/Stmn2/Tiam1/Ywhae	30
GO:0050807	BP	GO:0050807	regulation of synapse organization	35/652	266/15810	1.22596e-09	1.02097e-07	8.54186e-08	Adgrb1/Adgrb3/Adgrl1/Apoe/Camk2b/Caprin1/Cbln1/Cdh8/Clstn2/Cntnap4/Dab2ip/Dnm1l/Eef2k/Ephb1/Ephb2/Gap43/Gpm6a/Hspa8/Lrrtm3/Neurl1a/Neurod2/Nlgn1/Nrxn1/Ntn1/Ntrk3/Reln/Rims3/Snca/Snx27/Sorbs1/Sparc/Sparcl1/Tiam1/Wnt7a/Ywhaz	35
GO:0044305	CC	GO:0044305	calyx of Held	11/652	25/15810	1.41947e-09	1.14835e-07	9.60755e-08	Actb/Calb1/Cplx1/Cplx2/Git2/Kcna1/Kcnc1/Kcnc4/Prkcb/Unc13a/Unc13c	11
GO:0048791	BP	GO:0048791	calcium ion-regulated exocytosis of neurotransmitter	11/652	25/15810	1.41947e-09	1.14835e-07	9.60755e-08	Cacna1a/Rims2/Rims3/Snap25/Stx1b/Stxbp1/Syt1/Syt4/Syt7/Unc13a/Unc13c	11
GO:0060074	BP	GO:0060074	synapse maturation	12/652	31/15810	1.50314e-09	1.18969e-07	9.9534e-08	Adgrl1/Camk2b/Dab2ip/Igsf21/Nefl/Neurl1a/Neurod2/Nfia/Nrxn1/Reln/Sez6l2/Ywhaz	12
GO:0099173	BP	GO:0099173	postsynapse organization	29/652	193/15810	1.51258e-09	1.18969e-07	9.9534e-08	Actb/Adgrb1/Apoe/Arhgef7/Camk2b/Caprin1/Cbln1/Dnm1l/Dock10/Eef2k/Ephb1/Ephb2/Gap43/Gphn/Grin2a/Hspa8/Lrrc4/Ndrg1/Ndrg2/Nlgn1/Nrxn1/Nrxn2/Ntrk3/Reln/Rph3a/Snx27/Sorbs1/Tiam1/Wnt7a	29
GO:0007409	BP	GO:0007409	axonogenesis	47/652	439/15810	2.04848e-09	1.58912e-07	1.32952e-07	Ablim1/Actb/Adcy1/Apoe/Barhl2/Bhlhe22/Cacna1a/Cck/Chl1/Cnp/Cntn2/Cntn6/Crmp1/Dst/Efnb3/Ephb1/Ephb2/Etv1/Gap43/Hsp90ab1/Kif5c/Mag/Map1b/Map2/Ncam1/Nefl/Nfib/Nptn/Nr4a2/Ntn1/Ntrk3/Olfm1/Otx2/Plxnb3/Rab3a/Reln/Rtn4/Rtn4rl1/Sema7a/Slit2/Spg20/Stxbp1/Tiam1/Tiam2/Tubb2b/Wnt7a/Zeb2	47
GO:0030427	CC	GO:0030427	site of polarized growth	30/652	208/15810	2.14251e-09	1.6396e-07	1.37175e-07	Adgrl1/Arhgef7/Calm1/Calm2/Clu/Cnr1/Crmp1/Eno1/Eno2/Fkbp4/Gpm6a/Hsp90ab1/Kif5c/Klc1/Map1b/Map2/Ncam1/Nefl/Nrxn1/Olfm1/Otx2/Pclo/Ppp1r9b/Rasgrf1/Rtn4/Snap25/Snca/Stmn2/Tiam1/Ywhae	30
GO:0015672	BP	GO:0015672	monovalent inorganic cation transport	46/652	426/15810	2.32695e-09	1.757e-07	1.46998e-07	Ahcyl1/Ank1/Atp1a1/Atp1a2/Atp5a1/Atp5b/Atp5g3/Atp5k/Atp5o/Atp6v1b2/Bin1/Cox5b/Dpp6/Fgf14/Fxyd6/Hcn1/Kcna1/Kcnab1/Kcnc1/Kcnc3/Kcnc4/Kcnd2/Kcnd3/Kcng4/Kcnh1/Kcnip4/Kcnj3/Kcnk1/Kcnt1/Nedd4l/Nkain2/Plcb1/Rgs7/Slc12a2/Slc12a5/Slc17a7/Slc1a3/Slc24a2/Slc25a4/Slc6a11/Slc8a2/Slc9a9/Snx27/Tesc/Wnk2/Ywhae	46
GO:0043197	CC	GO:0043197	dendritic spine	28/652	185/15810	2.45643e-09	1.83036e-07	1.53135e-07	Atp1a2/Calb1/Cryab/Dnm1/Dock10/Eef2k/Fus/Gria1/Grin2a/Grm1/Hpca/Hspa8/Kcnd2/Kcnd3/Lpar1/Lrrc4/Neurl1a/Nlgn1/Pde4b/Ppp1r9b/Ppp3ca/Psd/Rph3a/Slc1a3/Slc8a2/Srgap2/Syne1/Tiam1	28
GO:0060078	BP	GO:0060078	regulation of postsynaptic membrane potential	21/652	108/15810	2.56062e-09	1.88322e-07	1.57558e-07	Cbln1/Celf4/Fgf14/Gabra1/Gabra6/Gria1/Grik2/Grin2a/Grin2c/Nlgn1/Nrxn1/Ppp3ca/Reln/Rgs7/Rims2/Slc17a7/Slc8a2/Snca/Stx1b/Syne1/Wnt7a	21
GO:0042552	BP	GO:0042552	myelination	24/652	140/15810	2.71946e-09	1.9744e-07	1.65186e-07	Arhgef10/Bcas1/Clu/Cntn2/Fa2h/Gjc3/Hexb/Itgb4/Mag/Mal/Mbp/Myrf/Nab2/Ndrg1/Ntrk3/Pllp/Plp1/Ppp3r1/Qk/S100b/Tppp/Trf/Tspan2/Ugt8a	24
GO:0015077	MF	GO:0015077	monovalent inorganic cation transmembrane transporter activity	38/652	315/15810	2.88019e-09	2.06462e-07	1.72735e-07	Atp1a1/Atp1a2/Atp5a1/Atp5b/Atp5g3/Atp5k/Atp5o/Atp6v1g2/Cox4i1/Cox6c/Cox7a2/Cox7b/Cox8a/Grik2/Hcn1/Kcna1/Kcnab1/Kcnc1/Kcnc3/Kcnc4/Kcnd2/Kcnd3/Kcng4/Kcnh1/Kcnip4/Kcnj3/Kcnk1/Kcnt1/Ndufa4/Slc12a2/Slc12a5/Slc17a7/Slc1a3/Slc24a2/Slc6a11/Slc8a2/Slc9a9/Snap25	38
GO:0030672	CC	GO:0030672	synaptic vesicle membrane	21/652	109/15810	3.05105e-09	2.1331e-07	1.78464e-07	Atp6v1g2/Bin1/Calm1/Calm2/Dnm1l/Gria1/Rab3a/Rab3c/Rph3a/Sh3gl2/Slc17a7/Snca/Sv2b/Sv2c/Syn2/Synpr/Sypl/Syt1/Tmem163/Unc13a/Unc13c	21
GO:0099501	CC	GO:0099501	exocytic vesicle membrane	21/652	109/15810	3.05105e-09	2.1331e-07	1.78464e-07	Atp6v1g2/Bin1/Calm1/Calm2/Dnm1l/Gria1/Rab3a/Rab3c/Rph3a/Sh3gl2/Slc17a7/Snca/Sv2b/Sv2c/Syn2/Synpr/Sypl/Syt1/Tmem163/Unc13a/Unc13c	21
GO:0017156	BP	GO:0017156	calcium-ion regulated exocytosis	16/652	63/15810	3.50491e-09	2.42052e-07	2.02511e-07	Cacna1a/Cacna1c/Cadps2/Ppp3cb/Rab3a/Rims2/Rims3/Snap25/Stx1b/Stxbp1/Syn2/Syt1/Syt4/Syt7/Unc13a/Unc13c	16
GO:0044309	CC	GO:0044309	neuron spine	28/652	190/15810	4.52872e-09	3.0899e-07	2.58513e-07	Atp1a2/Calb1/Cryab/Dnm1/Dock10/Eef2k/Fus/Gria1/Grin2a/Grm1/Hpca/Hspa8/Kcnd2/Kcnd3/Lpar1/Lrrc4/Neurl1a/Nlgn1/Pde4b/Ppp1r9b/Ppp3ca/Psd/Rph3a/Slc1a3/Slc8a2/Srgap2/Syne1/Tiam1	28
GO:0022898	BP	GO:0022898	regulation of transmembrane transporter activity	32/652	241/15810	5.05616e-09	3.40869e-07	2.85185e-07	Actb/Ahcyl1/Atp1a2/Cacna1a/Ephb2/Fgf14/Fxyd6/Grin2a/Gsg1l/Hcn1/Hpca/Kcna1/Kcnab1/Kcnc1/Nedd4l/Nlgn1/Nrxn1/Pde4b/Pde4d/Plcb1/Rasgrf1/Reln/Rph3a/Ryr2/Shisa8/Slc25a4/Snca/Snx27/Tcaf1/Tesc/Wnk2/Ywhae	32
GO:0007416	BP	GO:0007416	synapse assembly	27/652	180/15810	5.7847e-09	3.85397e-07	3.22439e-07	Adgrb1/Adgrb3/Adgrl1/Cacna1a/Cbln1/Clstn2/Eef2k/Ephb1/Ephb2/Gabra1/Gap43/Gpm6a/Kirrel3/Lgi2/Lrrc4/Lrrtm3/Nlgn1/Nptn/Nrxn1/Nrxn2/Nrxn3/Ntn1/Ntrk3/Pclo/Reln/Snca/Wnt7a	27
GO:0015267	MF	GO:0015267	channel activity	42/652	384/15810	8.09399e-09	5.26854e-07	4.40787e-07	Ano4/Atp5a1/Atp5b/Atp5g3/Atp5o/Cacna1a/Cacna1c/Cacna1e/Clic6/Cnr1/Erc1/Gabra1/Gabra6/Gjb1/Gjc2/Gjc3/Gpm6a/Gria1/Grik2/Grin2a/Grin2c/Hcn1/Kcna1/Kcnab1/Kcnc1/Kcnc3/Kcnc4/Kcnd2/Kcnd3/Kcng4/Kcnh1/Kcnip4/Kcnj3/Kcnk1/Kcnt1/Pex5l/Rasa3/Ryr2/Slc17a7/Slc24a2/Snap25/Tmem63a	42
GO:0022803	MF	GO:0022803	passive transmembrane transporter activity	42/652	384/15810	8.09399e-09	5.26854e-07	4.40787e-07	Ano4/Atp5a1/Atp5b/Atp5g3/Atp5o/Cacna1a/Cacna1c/Cacna1e/Clic6/Cnr1/Erc1/Gabra1/Gabra6/Gjb1/Gjc2/Gjc3/Gpm6a/Gria1/Grik2/Grin2a/Grin2c/Hcn1/Kcna1/Kcnab1/Kcnc1/Kcnc3/Kcnc4/Kcnd2/Kcnd3/Kcng4/Kcnh1/Kcnip4/Kcnj3/Kcnk1/Kcnt1/Pex5l/Rasa3/Ryr2/Slc17a7/Slc24a2/Snap25/Tmem63a	42
GO:0017157	BP	GO:0017157	regulation of exocytosis	30/652	220/15810	8.1911e-09	5.27116e-07	4.41007e-07	Adcy1/Cacna1a/Cadps2/Cplx1/Cplx2/Dnm1l/Erc1/Exph5/Git2/Grm4/Kcnh1/Ncam1/Nlgn1/Nrxn3/Pclo/Prkcb/Prkce/Rab3a/Rab3c/Rims2/Rims3/Snca/Stx1b/Stxbp1/Syt1/Syt4/Syt7/Unc13a/Vsnl1/Wnt7a	30
GO:0071805	BP	GO:0071805	potassium ion transmembrane transport	27/652	184/15810	9.39334e-09	5.97691e-07	5.00053e-07	Atp1a1/Atp1a2/Bin1/Dpp6/Hcn1/Kcna1/Kcnab1/Kcnc1/Kcnc3/Kcnc4/Kcnd2/Kcnd3/Kcng4/Kcnh1/Kcnip4/Kcnj3/Kcnk1/Nedd4l/Rgs7/Slc12a2/Slc12a5/Slc1a3/Slc24a2/Slc9a9/Snx27/Wnk2/Ywhae	27
GO:0042063	BP	GO:0042063	gliogenesis	36/652	301/15810	9.512e-09	5.98516e-07	5.00743e-07	Arhgef10/Arhgef7/Aspa/Bin1/Clu/Cnp/Cntn2/Dab2ip/Enpp2/Erbb3/Fa2h/Gap43/Gjc2/Hexb/Itgb4/Mag/Mmp24/Myrf/Nab2/Ndrg1/Nfib/Ntrk3/Olig1/Otx2/Plp1/Ppp3r1/Qk/Reln/Rnf112/Rtn4/Sox8/Srgap2/Tiam1/Tppp/Trf/Tspan2	36
GO:0032409	BP	GO:0032409	regulation of transporter activity	32/652	250/15810	1.24825e-08	7.76797e-07	6.49899e-07	Actb/Ahcyl1/Atp1a2/Cacna1a/Ephb2/Fgf14/Fxyd6/Grin2a/Gsg1l/Hcn1/Hpca/Kcna1/Kcnab1/Kcnc1/Nedd4l/Nlgn1/Nrxn1/Pde4b/Pde4d/Plcb1/Rasgrf1/Reln/Rph3a/Ryr2/Shisa8/Slc25a4/Snca/Snx27/Tcaf1/Tesc/Wnk2/Ywhae	32
GO:0034329	BP	GO:0034329	cell junction assembly	41/652	380/15810	1.80849e-08	1.11321e-06	9.31353e-07	Actb/Adgrb1/Adgrb3/Adgrl1/Apod/Cacna1a/Cbln1/Cdh20/Cdh22/Cdh8/Cldn11/Clstn2/Dst/Eef2k/Enpp2/Ephb1/Ephb2/Fam107a/Gabra1/Gap43/Gpm6a/Gpm6b/Itgb4/Kirrel3/Lgi2/Lrrc4/Lrrtm3/Nedd4l/Nlgn1/Nptn/Nrxn1/Nrxn2/Nrxn3/Ntn1/Ntrk3/Pclo/Reln/Snca/Sorbs1/Ugt8a/Wnt7a	41
GO:0048786	CC	GO:0048786	presynaptic active zone	18/652	89/15810	1.84357e-08	1.12259e-06	9.39207e-07	Atp2b1/Atp2b2/Cacna1a/Erc1/Gad1/Gpm6a/Grm4/Nrxn1/Pclo/Rab3a/Rims2/Rims3/Slc17a7/Snap25/Stx1b/Stxbp1/Unc13a/Unc13c	18
GO:0090129	BP	GO:0090129	positive regulation of synapse maturation	7/652	10/15810	2.1163e-08	1.27496e-06	1.06668e-06	Adgrl1/Camk2b/Dab2ip/Neurl1a/Neurod2/Nrxn1/Reln	7
GO:0044325	MF	GO:0044325	ion channel binding	22/652	133/15810	2.45283e-08	1.46215e-06	1.22329e-06	Ank1/Cacna1c/Calm1/Calm2/Cntnap2/Hsp90ab1/Kcnab1/Kcnc1/Kcnd3/Kcng4/Kcnh1/Nedd4l/Pacs2/Pde4b/Pde4d/Ppp1r9b/Rims2/Rims3/Snap25/Tcaf1/Ywhae/Ywhaz	22
GO:0022843	MF	GO:0022843	voltage-gated cation channel activity	21/652	122/15810	2.48098e-08	1.46352e-06	1.22444e-06	Cacna1a/Cacna1c/Cacna1e/Cnr1/Erc1/Grin2a/Grin2c/Hcn1/Kcna1/Kcnab1/Kcnc1/Kcnc3/Kcnc4/Kcnd2/Kcnd3/Kcng4/Kcnh1/Kcnj3/Kcnk1/Kcnt1/Snap25	21
GO:0032589	CC	GO:0032589	neuron projection membrane	15/652	63/15810	2.80265e-08	1.63623e-06	1.36893e-06	Ank1/Atp2b1/Cntnap2/Gabra1/Gabra6/Gria1/Hcn1/Hpca/Kcnc1/Kcnc3/Kcnc4/Kcnh1/Ppp1r9b/Shisa8/Slc12a5	15
GO:0005261	MF	GO:0005261	cation channel activity	34/652	286/15810	2.86487e-08	1.65549e-06	1.38505e-06	Atp5a1/Atp5b/Atp5g3/Atp5o/Cacna1a/Cacna1c/Cacna1e/Cnr1/Erc1/Gpm6a/Gria1/Grik2/Grin2a/Grin2c/Hcn1/Kcna1/Kcnab1/Kcnc1/Kcnc3/Kcnc4/Kcnd2/Kcnd3/Kcng4/Kcnh1/Kcnip4/Kcnj3/Kcnk1/Kcnt1/Pex5l/Rasa3/Ryr2/Slc24a2/Snap25/Tmem63a	34
GO:0010001	BP	GO:0010001	glial cell differentiation	29/652	222/15810	3.83691e-08	2.19479e-06	1.83625e-06	Arhgef10/Aspa/Bin1/Clu/Cnp/Cntn2/Enpp2/Erbb3/Fa2h/Gap43/Itgb4/Mag/Mmp24/Myrf/Nab2/Ndrg1/Nfib/Ntrk3/Olig1/Otx2/Plp1/Ppp3r1/Qk/Reln/Rnf112/Rtn4/Sox8/Tppp/Tspan2	29
GO:0016082	BP	GO:0016082	synaptic vesicle priming	10/652	26/15810	3.87713e-08	2.19481e-06	1.83627e-06	Cadps2/Erc1/Rab3a/Rims2/Snap25/Snca/Stx1b/Stxbp1/Unc13a/Unc13c	10
GO:0005216	MF	GO:0005216	ion channel activity	39/652	361/15810	3.91446e-08	2.19481e-06	1.83627e-06	Ano4/Atp5a1/Atp5b/Atp5g3/Atp5o/Cacna1a/Cacna1c/Cacna1e/Clic6/Cnr1/Erc1/Gabra1/Gabra6/Gpm6a/Gria1/Grik2/Grin2a/Grin2c/Hcn1/Kcna1/Kcnab1/Kcnc1/Kcnc3/Kcnc4/Kcnd2/Kcnd3/Kcng4/Kcnh1/Kcnip4/Kcnj3/Kcnk1/Kcnt1/Pex5l/Rasa3/Ryr2/Slc17a7/Slc24a2/Snap25/Tmem63a	39
GO:0032809	CC	GO:0032809	neuronal cell body membrane	11/652	33/15810	4.55674e-08	2.52989e-06	2.11661e-06	Atp2b1/Atp2b2/Cadm2/Dab2ip/Gabra6/Hpca/Kcnc1/Kcnc3/Kcnc4/Kcnd2/Rgs8	11
GO:0022836	MF	GO:0022836	gated channel activity	33/652	278/15810	4.75486e-08	2.61425e-06	2.18719e-06	Atp5g3/Cacna1a/Cacna1c/Cacna1e/Clic6/Cnr1/Erc1/Gabra1/Gabra6/Gria1/Grik2/Grin2a/Grin2c/Hcn1/Kcna1/Kcnab1/Kcnc1/Kcnc3/Kcnc4/Kcnd2/Kcnd3/Kcng4/Kcnh1/Kcnip4/Kcnj3/Kcnk1/Kcnt1/Pex5l/Rasa3/Ryr2/Slc17a7/Snap25/Tmem63a	33
GO:0030658	CC	GO:0030658	transport vesicle membrane	22/652	138/15810	4.88298e-08	2.65887e-06	2.22452e-06	Atp6v1g2/Bin1/Calm1/Calm2/Car4/Dnm1l/Gria1/Rab3a/Rab3c/Rph3a/Sh3gl2/Slc17a7/Snca/Sv2b/Sv2c/Syn2/Synpr/Sypl/Syt1/Tmem163/Unc13a/Unc13c	22
GO:0046873	MF	GO:0046873	metal ion transmembrane transporter activity	40/652	381/15810	5.75439e-08	3.10353e-06	2.59654e-06	Atp1a1/Atp1a2/Atp2b1/Atp2b2/Atp2b3/Cacna1a/Cacna1c/Cacna1e/Cnr1/Erc1/Gpm6a/Grik2/Grin2a/Grin2c/Hcn1/Kcna1/Kcnab1/Kcnc1/Kcnc3/Kcnc4/Kcnd2/Kcnd3/Kcng4/Kcnh1/Kcnip4/Kcnj3/Kcnk1/Kcnt1/Rasa3/Ryr2/Slc12a2/Slc12a5/Slc17a7/Slc1a3/Slc24a2/Slc6a11/Slc8a2/Slc9a9/Snap25/Trf	40
GO:0017075	MF	GO:0017075	syntaxin-1 binding	10/652	27/15810	5.93133e-08	3.16879e-06	2.65113e-06	Cplx1/Cplx2/Snap25/Stxbp1/Synpr/Sypl/Syt1/Syt4/Unc13a/Unc13c	10
GO:0099503	CC	GO:0099503	secretory vesicle	46/652	476/15810	7.20715e-08	3.80665e-06	3.1848e-06	Atp6v1g2/Bin1/Calm1/Calm2/Car4/Chgb/Cops5/Cpe/Dmxl2/Dnm1/Dnm1l/Dynll1/Erc1/Gria1/Grin2a/Hexb/Hspa8/Igfbp3/Kcnc4/Kirrel3/Kit/Klk6/Npy/Pde4b/Rab3a/Rab3c/Rnf112/Rph3a/Sh3gl2/Slc17a7/Snap25/Snca/Sparc/Stx1b/Stxbp1/Sv2b/Sv2c/Syn2/Synpr/Sypl/Syt1/Syt4/Syt7/Tmem163/Unc13a/Unc13c	46
GO:0015079	MF	GO:0015079	potassium ion transmembrane transporter activity	22/652	141/15810	7.25973e-08	3.80665e-06	3.1848e-06	Atp1a1/Atp1a2/Grik2/Hcn1/Kcna1/Kcnab1/Kcnc1/Kcnc3/Kcnc4/Kcnd2/Kcnd3/Kcng4/Kcnh1/Kcnip4/Kcnj3/Kcnk1/Kcnt1/Slc12a2/Slc12a5/Slc24a2/Slc9a9/Snap25	22
GO:0090128	BP	GO:0090128	regulation of synapse maturation	8/652	16/15810	7.69385e-08	3.99727e-06	3.34428e-06	Adgrl1/Camk2b/Dab2ip/Neurl1a/Neurod2/Nrxn1/Reln/Ywhaz	8
GO:0032412	BP	GO:0032412	regulation of ion transmembrane transporter activity	29/652	231/15810	9.25018e-08	4.76216e-06	3.98422e-06	Ahcyl1/Atp1a2/Cacna1a/Ephb2/Fgf14/Fxyd6/Grin2a/Gsg1l/Hcn1/Hpca/Kcna1/Kcnab1/Kcnc1/Nedd4l/Nlgn1/Nrxn1/Pde4b/Pde4d/Plcb1/Rasgrf1/Reln/Rph3a/Ryr2/Shisa8/Snx27/Tcaf1/Tesc/Wnk2/Ywhae	29
GO:0006813	BP	GO:0006813	potassium ion transport	28/652	218/15810	9.47321e-08	4.83304e-06	4.04352e-06	Atp1a1/Atp1a2/Bin1/Dpp6/Hcn1/Kcna1/Kcnab1/Kcnc1/Kcnc3/Kcnc4/Kcnd2/Kcnd3/Kcng4/Kcnh1/Kcnip4/Kcnj3/Kcnk1/Kcnt1/Nedd4l/Rgs7/Slc12a2/Slc12a5/Slc1a3/Slc24a2/Slc9a9/Snx27/Wnk2/Ywhae	28
GO:0044298	CC	GO:0044298	cell body membrane	11/652	36/15810	1.26331e-07	6.38761e-06	5.34413e-06	Atp2b1/Atp2b2/Cadm2/Dab2ip/Gabra6/Hpca/Kcnc1/Kcnc3/Kcnc4/Kcnd2/Rgs8	11
GO:0035418	BP	GO:0035418	protein localization to synapse	18/652	101/15810	1.42836e-07	7.15823e-06	5.98886e-06	Anks1b/Cplx1/Dlgap1/Gphn/Grin2a/Grin2c/Hspb1/Kif5c/Klc1/Mapk10/Nlgn1/Nptn/Nrxn1/Nrxn2/Pclo/Reln/Snap25/Stx1b	18
GO:0010769	BP	GO:0010769	regulation of cell morphogenesis involved in differentiation	36/652	335/15810	1.49921e-07	7.44739e-06	6.23078e-06	Adgrb3/Apoe/Barhl2/Cacna1a/Camk2b/Caprin1/Cntn2/Dnm1l/Dock5/Eef2k/Efnb3/Enpp2/Ephb2/Mag/Map1b/Map2/Nedd4l/Nefl/Nlgn1/Ntn1/Ntrk3/Olfm1/P4hb/Plxnb3/Ppp3ca/Reln/Rtn4/Sema7a/Slit2/Spg20/Syne1/Tiam1/Tiam2/Tubb2b/Wnt7a/Zeb2	36
GO:0031644	BP	GO:0031644	regulation of nervous system process	23/652	160/15810	1.72368e-07	8.48801e-06	7.10142e-06	Cbln1/Cck/Celf4/Dlgap1/F2r/Grin2a/Grm1/Kcnc4/Mag/Myrf/Ncam1/Nlgn1/Nrxn1/Reln/Rims2/Rtn4/S100b/Slc8a2/Stx1b/Syne1/Tppp/Trf/Wnt7a	23
GO:0032590	CC	GO:0032590	dendrite membrane	12/652	45/15810	1.80137e-07	8.79411e-06	7.35751e-06	Atp2b1/Gabra1/Gabra6/Gria1/Hcn1/Hpca/Kcnc1/Kcnc3/Kcnc4/Ppp1r9b/Shisa8/Slc12a5	12
GO:0070469	CC	GO:0070469	respirasome	15/652	72/15810	1.87825e-07	9.09104e-06	7.60593e-06	Cox4i1/Cox6b1/Cox7a2/Cox7b/Cox8a/Ndufa3/Ndufa4/Ndufa5/Ndufb10/Ndufb2/Ndufb5/Ndufc1/Ndufv3/Uqcr10/Uqcrq	15
GO:0010959	BP	GO:0010959	regulation of metal ion transport	38/652	369/15810	2.04194e-07	9.79959e-06	8.19873e-06	Ahcyl1/Atp1a1/Atp1a2/Atp2b1/Atp2b2/Bin1/Cacna1a/Cacna1c/Cemip/Chd7/Dpp6/F2r/Fgf14/Fxyd6/Gjc2/Gnao1/Hpca/Il16/Jph4/Kcna1/Kcnab1/Kcnc1/Kcnip4/Nedd4l/Nkain2/Pde4b/Pde4d/Plcb1/Plp1/Prkce/Rgs7/Ryr2/Snca/Snx27/Tesc/Trf/Wnk2/Ywhae	38
GO:0034764	BP	GO:0034764	positive regulation of transmembrane transport	26/652	200/15810	2.1364e-07	1.01668e-05	8.50592e-06	Adipor2/Cacna1c/Car2/Cemip/Clip3/Dpp6/Ephb2/Erbb3/F2r/Fgf14/Gjc2/Hcn1/Kcna1/Kcnc1/Nedd4l/Plcb1/Plp1/Reln/Rgs7/Ryr2/Slc25a4/Snca/Sorbs1/Tcaf1/Tesc/Wnk2	26
GO:0031256	CC	GO:0031256	leading edge membrane	21/652	138/15810	2.2208e-07	1.04803e-05	8.76826e-06	Ank1/Appl2/Atp2b1/Cntnap2/Ddx58/Fam107a/Gabra1/Gabra6/Gria1/Hcn1/Hpca/Kcnc1/Kcnc3/Kcnc4/Kcnh1/Map2/Ppp1r9b/Psd/Shisa8/Slc12a5/Tiam1	21
GO:0099634	CC	GO:0099634	postsynaptic specialization membrane	20/652	127/15810	2.43196e-07	1.1382e-05	9.52261e-06	Adcy1/Atp2b2/Clstn2/Efnb3/Gabra1/Gabra6/Gria1/Grin2a/Grin2c/Grm1/Gsg1l/Hspa8/Hspb1/Kcnd2/Kcnd3/Lrrc4/Lrrtm3/Nlgn1/Rtn4/Tiam1	20
GO:0031252	CC	GO:0031252	cell leading edge	38/652	372/15810	2.51221e-07	1.16612e-05	9.75621e-06	Ablim1/Actb/Ank1/Appl2/Arhgef7/Atp2b1/Atp6v1b2/Caprin1/Cdc42bpg/Cntnap2/Ddx3x/Ddx58/Fam107a/Gabra1/Gabra6/Gas7/Gria1/Hcn1/Hpca/Itgb4/Itgb5/Kcnc1/Kcnc3/Kcnc4/Kcnh1/Map2/P4hb/Ppp1r9b/Psd/S100b/Shisa8/Slc12a5/Snap25/Srgap2/Stmn2/Tesc/Tiam1/Ywhaz	38
GO:0060079	BP	GO:0060079	excitatory postsynaptic potential	16/652	84/15810	2.72651e-07	1.2553e-05	1.05024e-05	Cbln1/Celf4/Grik2/Grin2a/Grin2c/Nlgn1/Nrxn1/Ppp3ca/Reln/Rims2/Slc17a7/Slc8a2/Snca/Stx1b/Syne1/Wnt7a	16
GO:0098803	CC	GO:0098803	respiratory chain complex	14/652	65/15810	3.11079e-07	1.42068e-05	1.18859e-05	Cox4i1/Cox6b1/Cox7b/Cox8a/Ndufa3/Ndufa4/Ndufa5/Ndufb10/Ndufb2/Ndufb5/Ndufc1/Ndufv3/Uqcr10/Uqcrq	14
GO:0045666	BP	GO:0045666	positive regulation of neuron differentiation	42/652	437/15810	3.13733e-07	1.42134e-05	1.18915e-05	Apoe/Bcl6/Bmp5/Brinp1/Camk1d/Camk2b/Caprin1/Cnr1/Dab2ip/Dnm1l/Eef2k/Fut9/Hspb1/Lpar1/Map1b/Ndrg4/Nedd4l/Nefl/Negr1/Neurl1a/Neurod1/Neurod2/Nlgn1/Ntn1/Ntrk3/Plk5/Plxnb3/Qk/Reln/Rims2/Rnf112/Rtn4/Sema7a/Stmn2/Syt1/Syt4/Tcf4/Tiam1/Tiam2/Tubb2b/Unc13a/Zeb2	42
GO:0005244	MF	GO:0005244	voltage-gated ion channel activity	23/652	166/15810	3.39237e-07	1.50086e-05	1.25568e-05	Cacna1a/Cacna1c/Cacna1e/Clic6/Cnr1/Erc1/Grin2a/Grin2c/Hcn1/Kcna1/Kcnab1/Kcnc1/Kcnc3/Kcnc4/Kcnd2/Kcnd3/Kcng4/Kcnh1/Kcnip4/Kcnj3/Kcnk1/Kcnt1/Snap25	23
GO:0022832	MF	GO:0022832	voltage-gated channel activity	23/652	166/15810	3.39237e-07	1.50086e-05	1.25568e-05	Cacna1a/Cacna1c/Cacna1e/Clic6/Cnr1/Erc1/Grin2a/Grin2c/Hcn1/Kcna1/Kcnab1/Kcnc1/Kcnc3/Kcnc4/Kcnd2/Kcnd3/Kcng4/Kcnh1/Kcnip4/Kcnj3/Kcnk1/Kcnt1/Snap25	23
GO:1903305	BP	GO:1903305	regulation of regulated secretory pathway	23/652	166/15810	3.39237e-07	1.50086e-05	1.25568e-05	Adcy1/Cacna1a/Cplx1/Cplx2/Dnm1l/Erc1/Git2/Grm4/Kcnh1/Nlgn1/Nrxn3/Prkcb/Prkce/Rab3a/Rims2/Rims3/Stx1b/Stxbp1/Syt1/Syt4/Syt7/Unc13a/Wnt7a	23
GO:0043270	BP	GO:0043270	positive regulation of ion transport	31/652	276/15810	4.19846e-07	1.84309e-05	1.542e-05	Ahcyl1/Apoe/Atp2b1/Atp2b2/Cacna1c/Cck/Cemip/Dpp6/Ephb2/F2r/Fgf14/Gjc2/Hcn1/Kcna1/Kcnc1/Nedd4l/Plcb1/Plp1/Reln/Rgs7/Rtn4/Ryr2/Slc12a2/Slc25a4/Snca/Stxbp1/Syt1/Syt4/Tcaf1/Tesc/Wnk2	31
GO:1902414	BP	GO:1902414	protein localization to cell junction	19/652	120/15810	4.4484e-07	1.93779e-05	1.62124e-05	Actb/Anks1b/Cplx1/Dlgap1/Gphn/Grin2a/Grin2c/Hspb1/Kif5c/Klc1/Mapk10/Nlgn1/Nptn/Nrxn1/Nrxn2/Pclo/Reln/Snap25/Stx1b	19
GO:0031346	BP	GO:0031346	positive regulation of cell projection organization	42/652	443/15810	4.53024e-07	1.95838e-05	1.63846e-05	Anln/Apoe/Bmp5/Camk1d/Camk2b/Caprin1/Cnr1/Dab2ip/Dnm1l/Dynll1/Eef2k/Enpp2/Fut9/Gpm6a/Hspb1/Kit/Lpar1/Map1b/Ndrg4/Nedd4l/Nefl/Negr1/Neurl1a/Nlgn1/Ntn1/Ntrk3/Plk5/Plxnb3/Qk/Reln/Rims2/Rtn4/Sema7a/Stmn2/Syt1/Syt4/Tenm1/Tiam1/Tiam2/Tubb2b/Unc13a/Zeb2	42
GO:0010976	BP	GO:0010976	positive regulation of neuron projection development	36/652	352/15810	5.06361e-07	2.17236e-05	1.81749e-05	Apoe/Bmp5/Camk1d/Camk2b/Caprin1/Cnr1/Dab2ip/Dnm1l/Eef2k/Fut9/Hspb1/Lpar1/Map1b/Ndrg4/Nedd4l/Nefl/Negr1/Neurl1a/Nlgn1/Ntn1/Ntrk3/Plk5/Plxnb3/Qk/Reln/Rims2/Rtn4/Sema7a/Stmn2/Syt1/Syt4/Tiam1/Tiam2/Tubb2b/Unc13a/Zeb2	36
GO:0001956	BP	GO:0001956	positive regulation of neurotransmitter secretion	9/652	26/15810	5.43026e-07	2.31215e-05	1.93443e-05	Dnm1l/Erc1/Nlgn1/Snca/Stx1b/Stxbp1/Syt1/Syt7/Unc13a	9
GO:0007215	BP	GO:0007215	glutamate receptor signaling pathway	16/652	90/15810	7.27964e-07	3.07646e-05	2.57389e-05	Ephb2/Frrs1l/Grin2a/Grm1/Grm4/Gsg1l/Nlgn1/Nrxn1/Plcb1/Plp1/Rasgrf1/Reln/Rph3a/Shisa8/Tiam1/Unc13a	16
GO:0021537	BP	GO:0021537	telencephalon development	26/652	215/15810	8.84861e-07	3.71183e-05	3.10547e-05	Atp1a2/Bhlhe22/Btbd3/Chd7/Cntn2/Dab2ip/Ephb2/Kcna1/Kirrel3/Ncor2/Neurod1/Nfib/Nr2f1/Nrg3/Otx2/Plcb1/Reln/Rtn4/Rtn4rl1/Sema7a/Slit2/Srgap2/Tacc2/Uqcrq/Ywhae/Zeb2	26
GO:0060291	BP	GO:0060291	long-term synaptic potentiation	17/652	103/15810	9.81902e-07	4.08861e-05	3.4207e-05	Adcy1/Apoe/Calb1/Calb2/Camk2b/Ephb2/Fam107a/Grin2a/Grin2c/Nlgn1/Rab3a/Reln/Slc24a2/Slc8a2/Snap25/Snca/Unc13a	17
GO:0099565	BP	GO:0099565	chemical synaptic transmission, postsynaptic	16/652	92/15810	9.9029e-07	4.09344e-05	3.42474e-05	Cbln1/Celf4/Grik2/Grin2a/Grin2c/Nlgn1/Nrxn1/Ppp3ca/Reln/Rims2/Slc17a7/Slc8a2/Snca/Stx1b/Syne1/Wnt7a	16
GO:1904064	BP	GO:1904064	positive regulation of cation transmembrane transport	20/652	139/15810	1.07422e-06	4.40819e-05	3.68807e-05	Cacna1c/Cemip/Dpp6/Ephb2/F2r/Fgf14/Gjc2/Hcn1/Kcna1/Kcnc1/Nedd4l/Plcb1/Plp1/Reln/Rgs7/Ryr2/Slc25a4/Snca/Tesc/Wnk2	20
GO:1904861	BP	GO:1904861	excitatory synapse assembly	9/652	28/15810	1.11457e-06	4.54087e-05	3.79908e-05	Cbln1/Lrrc4/Nlgn1/Nptn/Nrxn1/Nrxn2/Ntrk3/Reln/Wnt7a	9
GO:0034767	BP	GO:0034767	positive regulation of ion transmembrane transport	21/652	153/15810	1.27993e-06	5.1773e-05	4.33154e-05	Cacna1c/Cemip/Dpp6/Ephb2/F2r/Fgf14/Gjc2/Hcn1/Kcna1/Kcnc1/Nedd4l/Plcb1/Plp1/Reln/Rgs7/Ryr2/Slc25a4/Snca/Tcaf1/Tesc/Wnk2	21
GO:0043195	CC	GO:0043195	terminal bouton	15/652	83/15810	1.29835e-06	5.2146e-05	4.36274e-05	Calb1/Calb2/Cck/Cplx1/Cplx2/Grik2/Grin2a/Grm4/Hspa8/Npy/Pclo/Rab3a/Snca/Unc13a/Unc13c	15
GO:0005249	MF	GO:0005249	voltage-gated potassium channel activity	14/652	73/15810	1.38998e-06	5.54327e-05	4.63772e-05	Hcn1/Kcna1/Kcnab1/Kcnc1/Kcnc3/Kcnc4/Kcnd2/Kcnd3/Kcng4/Kcnh1/Kcnj3/Kcnk1/Kcnt1/Snap25	14
GO:0005746	CC	GO:0005746	mitochondrial respirasome	13/652	64/15810	1.67067e-06	6.61607e-05	5.53527e-05	Cox4i1/Cox7a2/Cox7b/Ndufa3/Ndufa4/Ndufa5/Ndufb10/Ndufb2/Ndufb5/Ndufc1/Ndufv3/Uqcr10/Uqcrq	13
GO:0046034	BP	GO:0046034	ATP metabolic process	26/652	223/15810	1.77836e-06	6.96896e-05	5.83051e-05	Aldoa/Aldoc/Atp1a2/Atp5a1/Atp5b/Atp5g3/Atp5k/Atp5o/Atp6v1b2/Atpif1/Cox4i1/Cox5b/Cox7a2/Dnm1l/Eno1/Eno2/Hspa8/Kif5c/Ndufv3/Pfkm/Snca/Tpi1/Uqcc2/Uqcr10/Uqcrq/Zbtb20	26
GO:0099060	CC	GO:0099060	integral component of postsynaptic specialization membrane	16/652	96/15810	1.78439e-06	6.96896e-05	5.83051e-05	Adcy1/Atp2b2/Clstn2/Efnb3/Gabra1/Gabra6/Gria1/Grin2a/Grm1/Gsg1l/Kcnd2/Kcnd3/Lrrc4/Lrrtm3/Nlgn1/Rtn4	16
GO:0036465	BP	GO:0036465	synaptic vesicle recycling	14/652	75/15810	1.95313e-06	7.57572e-05	6.33816e-05	Actb/Bin1/Dnm1/Dnm1l/Fgf14/Nlgn1/Ppp3cb/Rab3a/Sh3gl2/Slc17a7/Snca/Stx1b/Syt1/Syt7	14
GO:0010035	BP	GO:0010035	response to inorganic substance	38/652	405/15810	2.06852e-06	7.96874e-05	6.66697e-05	Ahcyl1/Alad/Atrx/Camk2b/Cryab/Endog/Fbln5/Fus/Gatm/Gphn/Grin2a/Hcn1/Hnrnpd/Hpca/Kcna1/Kcnh1/Mnat1/Ncam1/Nedd4l/Nefl/Neurod2/Nlgn1/Nr4a2/Nrxn1/Pde8a/Plcb1/Ppp3ca/Rnf112/Ryr2/Sirpa/Slc12a2/Slc1a3/Snca/Syt1/Syt4/Syt7/Trf/Txn1	38
GO:0051590	BP	GO:0051590	positive regulation of neurotransmitter transport	9/652	30/15810	2.14384e-06	8.2031e-05	6.86305e-05	Dnm1l/Erc1/Nlgn1/Snca/Stx1b/Stxbp1/Syt1/Syt7/Unc13a	9
GO:0007612	BP	GO:0007612	learning	21/652	158/15810	2.17384e-06	8.26205e-05	6.91236e-05	Adgrb3/Atp1a2/Cacna1c/Cacna1e/Cck/Cntn2/Cntnap2/Ephb2/Grin2a/Grm4/Jph4/Kit/Ndrg4/Neurod2/Nrxn1/Nrxn2/Reln/Slc12a5/Slc24a2/Slc8a2/Snap25	21
GO:0030659	CC	GO:0030659	cytoplasmic vesicle membrane	31/652	298/15810	2.19707e-06	8.29468e-05	6.93966e-05	Appl2/Atp6v1g2/Bin1/Calm1/Calm2/Car4/Cemip/Cpe/Dnm1l/Gad1/Gria1/Rab3a/Rab3c/Rph3a/Ryr2/Sh3gl2/Slc12a2/Slc17a7/Snca/Sparc/Sv2b/Sv2c/Syn2/Synpr/Sypl/Syt1/Syt4/Tmem163/Trf/Unc13a/Unc13c	31
GO:0031629	BP	GO:0031629	synaptic vesicle fusion to presynaptic active zone membrane	8/652	23/15810	2.26676e-06	8.44516e-05	7.06556e-05	Cplx1/Cplx2/Rab3a/Snap25/Stx1b/Stxbp1/Syt1/Syt7	8
GO:0099500	BP	GO:0099500	vesicle fusion to plasma membrane	8/652	23/15810	2.26676e-06	8.44516e-05	7.06556e-05	Cplx1/Cplx2/Rab3a/Snap25/Stx1b/Stxbp1/Syt1/Syt7	8
GO:0008038	BP	GO:0008038	neuron recognition	11/652	47/15810	2.42097e-06	8.96076e-05	7.49694e-05	Cnr1/Cntn2/Cntn6/Cntnap2/Efnb3/Ephb2/Gap43/Ncam1/Nptn/Rtn4/Ywhaz	11
GO:0021700	BP	GO:0021700	developmental maturation	29/652	270/15810	2.46265e-06	9.05582e-05	7.57647e-05	Adgrb3/Adgrl1/Cacna1a/Camk2b/Catsperd/Cntn2/Cntnap2/Dab2ip/Grb14/Igsf21/Nefl/Neurl1a/Neurod2/Nfia/Nr4a2/Nrxn1/Ntn4/Plcb1/Plp1/Rab3a/Reln/Sez6l2/Slc17a7/Sox8/Stxbp1/Syt4/Unc13a/Unc13c/Ywhaz	29
GO:0016358	BP	GO:0016358	dendrite development	30/652	286/15810	2.69878e-06	9.86012e-05	8.24937e-05	Adgrb3/Apoe/Bmp5/Btbd3/Cacna1a/Camk1d/Camk2b/Caprin1/Dab2ip/Dgkg/Dnm1l/Dock10/Eef2k/Ephb1/Ephb2/Lpar1/Map1b/Map2/Nedd4l/Neurl1a/Nlgn1/Ntn1/Ppp1r9b/Ppp3ca/Reln/Slc12a5/Srgap2/Syne1/Tiam1/Wnt7a	30
GO:0047485	MF	GO:0047485	protein N-terminus binding	18/652	123/15810	2.87848e-06	0.000104493	8.74227e-05	Cacna1e/Calm1/Calm2/Clu/Dab2ip/Dcn/Dctn4/Gad1/Grin2c/Hypk/Mnat1/Ncor2/Snap25/Snca/Stxbp1/Tbl1xr1/Tpm1/Unc13a	18
GO:0051961	BP	GO:0051961	negative regulation of nervous system development	33/652	334/15810	3.22828e-06	0.000116444	9.7422e-05	Apoe/Appl2/Brinp1/Cbln1/Cntn2/Cpe/Crmp1/Efnb3/Ephb2/Itm2c/Lpar1/Mag/Map2/Neurod2/Nlgn1/Nr2f1/Nrg3/Ntm/Ntn1/Ntrk3/Olfm1/Ppp3ca/Rtn4/Rtn4rl1/Sema7a/Slit2/Sox8/Spg20/Srgap2/Stmn2/Syt4/Tlx3/Wnt7a	33
GO:0006935	BP	GO:0006935	chemotaxis	42/652	479/15810	3.46239e-06	0.000124098	0.000103826	Ablim1/Camk1d/Chl1/Cmtm5/Cntn2/Cntn6/Crmp1/Dnm1l/Dpysl4/Efnb3/Enpp2/Ephb1/Ephb2/Etv1/Fgf1/Gab1/Gap43/Hspb1/Il16/Kif5c/Kit/Lpar1/Ncam1/Nfib/Nptn/Nrg3/Ntn1/Ntrk3/Otx2/Padi2/Pde4b/Pde4d/Pla2g7/Plxnb3/Reln/Rpl13a/Rtn4rl1/Sema7a/Slc12a2/Slit2/Tiam1/Tubb2b	42
GO:0050839	MF	GO:0050839	cell adhesion molecule binding	27/652	246/15810	3.6243e-06	0.000129084	0.000107997	Adgrl1/Cdh20/Cdh22/Cdh8/Cntn6/Cpe/Edil3/Fbln5/Fgf1/Frmd5/Grin2a/Itgb4/Itgb5/Kirrel3/Mmp24/Ndrg1/Nlgn1/Nptn/Nrxn1/Nrxn2/P4hb/Plxnb3/Ptprt/Rtn4/Sema7a/Sirpa/Tenm1	27
GO:0030900	BP	GO:0030900	forebrain development	33/652	336/15810	3.67352e-06	0.00013002	0.00010878	Aplp1/Atp1a2/Atrx/Bhlhe22/Btbd3/Chd7/Cntn2/Cntnap2/Dab2ip/Ephb2/Kcna1/Kirrel3/Ncam1/Ncor2/Neurod1/Nfib/Nr2f1/Nr4a2/Nrg3/Otx2/Plcb1/Reln/Rtn4/Rtn4rl1/Sema7a/Slit2/Srgap2/Tacc2/Ubb/Uqcrq/Wnt7a/Ywhae/Zeb2	33
GO:0098948	CC	GO:0098948	intrinsic component of postsynaptic specialization membrane	16/652	102/15810	4.06139e-06	0.000142855	0.000119518	Adcy1/Atp2b2/Clstn2/Efnb3/Gabra1/Gabra6/Gria1/Grin2a/Grm1/Gsg1l/Kcnd2/Kcnd3/Lrrc4/Lrrtm3/Nlgn1/Rtn4	16
GO:0042330	BP	GO:0042330	taxis	42/652	483/15810	4.26782e-06	0.000149189	0.000124818	Ablim1/Camk1d/Chl1/Cmtm5/Cntn2/Cntn6/Crmp1/Dnm1l/Dpysl4/Efnb3/Enpp2/Ephb1/Ephb2/Etv1/Fgf1/Gab1/Gap43/Hspb1/Il16/Kif5c/Kit/Lpar1/Ncam1/Nfib/Nptn/Nrg3/Ntn1/Ntrk3/Otx2/Padi2/Pde4b/Pde4d/Pla2g7/Plxnb3/Reln/Rpl13a/Rtn4rl1/Sema7a/Slc12a2/Slit2/Tiam1/Tubb2b	42
GO:0019932	BP	GO:0019932	second-messenger-mediated signaling	34/652	355/15810	4.56266e-06	0.000158517	0.000132622	Adcy1/Adgrb1/Adgrb3/Adgrl1/Aplp1/Apoe/Calm1/Calm2/Camkk2/Camta1/Cnr1/Erbb3/Grm1/Irgm2/Lpar1/Ncald/Ncam1/Neurod1/Neurod2/Pclo/Pde10a/Pde4b/Pde4d/Pde9a/Pex5l/Ppp1r9b/Ppp3ca/Ppp3cb/Ppp3r1/Prkar1a/Rims2/Rundc3a/Ryr2/Slc8a2	34
GO:0010817	BP	GO:0010817	regulation of hormone levels	38/652	423/15810	5.79146e-06	0.000199982	0.000167313	Arhgef7/Atp1a1/Bmp5/Cacna1a/Cacna1c/Cacna1e/Camk2n1/Chd7/Cnr1/Cpe/Cplx1/Dkk3/Dynll1/Egr1/Ensa/Glul/Igfbp3/Inhbb/Neurod1/Nrxn1/Pclo/Pex5l/Pfkm/Ppp3ca/Ppp3cb/Prkce/Reln/Rims2/Slco4a1/Snap25/Sox8/Stub1/Syt7/Tiam1/Ttr/Uqcc2/Vsnl1/Ywhaz	38
GO:0098742	BP	GO:0098742	cell-cell adhesion via plasma-membrane adhesion molecules	22/652	182/15810	6.11874e-06	0.000210002	0.000175697	Adgrl1/Cadm3/Cbln1/Cdh20/Cdh22/Cdh8/Clstn2/Cntn6/Fat2/Igsf21/Kirrel3/Lrrc4/Mag/Mbp/Mmp24/Nlgn1/Nptn/Nrxn1/Plxnb3/Ptprt/Sparcl1/Tenm1	22
GO:0031253	CC	GO:0031253	cell projection membrane	28/652	268/15810	6.24223e-06	0.00021295	0.000178163	Ank1/Appl2/Atp2b1/Car4/Cntnap2/Ddx58/Fam107a/Gabra1/Gabra6/Gap43/Gna12/Gria1/Hcn1/Hpca/Hsp90ab1/Kcnc1/Kcnc3/Kcnc4/Kcnh1/Kcnk1/Map2/Ndrg4/Ppp1r9b/Prkcb/Psd/Shisa8/Slc12a5/Tiam1	28
GO:0031333	BP	GO:0031333	negative regulation of protein-containing complex assembly	18/652	130/15810	6.41294e-06	0.000217464	0.000181939	Clip3/Clu/Cryab/Ddx3x/Fkbp4/Ldlrad4/Map2/Mphosph8/Pmepa1/Rpl13a/Slit2/Snca/Sptan1/Sptb/Stmn2/Stxbp1/Thra/Tpm1	18
GO:2001257	BP	GO:2001257	regulation of cation channel activity	20/652	157/15810	7.27548e-06	0.000245244	0.000205181	Cacna1a/Ephb2/Fgf14/Grin2a/Gsg1l/Hcn1/Hpca/Kcna1/Kcnab1/Kcnc1/Nedd4l/Nlgn1/Nrxn1/Pde4b/Pde4d/Rasgrf1/Reln/Rph3a/Shisa8/Snx27	20
GO:0045121	CC	GO:0045121	membrane raft	32/652	332/15810	7.61518e-06	0.000255176	0.000213491	Actb/Atp1a1/Atp1a2/Atp2b1/Atp2b2/Atp2b3/Atp5a1/Atp5b/Cacna1c/Cblb/Clip3/Cnr1/Cpe/Eno1/Eno2/Ephb1/F2r/Faim2/Gpm6b/Hspa8/Kcnd2/Kcnd3/Mal/Mog/Pllp/Prkar1a/Rftn1/Rgs7/Rtn4rl1/Slc25a4/Snap25/Sorbs1	32
GO:0098857	CC	GO:0098857	membrane microdomain	32/652	333/15810	8.10319e-06	0.000269931	0.000225836	Actb/Atp1a1/Atp1a2/Atp2b1/Atp2b2/Atp2b3/Atp5a1/Atp5b/Cacna1c/Cblb/Clip3/Cnr1/Cpe/Eno1/Eno2/Ephb1/F2r/Faim2/Gpm6b/Hspa8/Kcnd2/Kcnd3/Mal/Mog/Pllp/Prkar1a/Rftn1/Rgs7/Rtn4rl1/Slc25a4/Snap25/Sorbs1	32
GO:0098815	BP	GO:0098815	modulation of excitatory postsynaptic potential	11/652	53/15810	8.4582e-06	0.00028011	0.000234351	Cbln1/Celf4/Grin2a/Nlgn1/Nrxn1/Reln/Rims2/Slc8a2/Stx1b/Syne1/Wnt7a	11
GO:0005267	MF	GO:0005267	potassium channel activity	16/652	108/15810	8.66311e-06	0.000283579	0.000237254	Grik2/Hcn1/Kcna1/Kcnab1/Kcnc1/Kcnc3/Kcnc4/Kcnd2/Kcnd3/Kcng4/Kcnh1/Kcnip4/Kcnj3/Kcnk1/Kcnt1/Snap25	16
GO:0098800	CC	GO:0098800	inner mitochondrial membrane protein complex	16/652	108/15810	8.66311e-06	0.000283579	0.000237254	Atp5a1/Atp5b/Atp5g3/Atp5k/Atp5o/Cox4i1/Ndufa3/Ndufa4/Ndufa5/Ndufb10/Ndufb2/Ndufb5/Ndufc1/Ndufv3/Uqcr10/Uqcrq	16
GO:0048169	BP	GO:0048169	regulation of long-term neuronal synaptic plasticity	9/652	35/15810	8.79305e-06	0.000286178	0.000239428	Camk2b/Egr1/Ephb2/Grik2/Grin2a/Kit/Neurl1a/S100b/Snca	9
GO:0030072	BP	GO:0030072	peptide hormone secretion	25/652	229/15810	9.07827e-06	0.000293773	0.000245782	Arhgef7/Cacna1c/Cacna1e/Camk2n1/Chd7/Cnr1/Cpe/Cplx1/Dynll1/Ensa/Glul/Inhbb/Neurod1/Nrxn1/Pclo/Pex5l/Pfkm/Ppp3ca/Ppp3cb/Prkce/Rims2/Syt7/Tiam1/Uqcc2/Vsnl1	25
GO:0001941	BP	GO:0001941	postsynaptic membrane organization	10/652	44/15810	9.24288e-06	0.0002974	0.000248817	Apoe/Ephb2/Gphn/Lrrc4/Nlgn1/Nrxn1/Nrxn2/Reln/Snx27/Sorbs1	10
GO:0006816	BP	GO:0006816	calcium ion transport	33/652	352/15810	9.87146e-06	0.000315831	0.000264237	Atp1a2/Atp2b1/Atp2b2/Atp2b3/Bin1/Cacna1a/Cacna1c/Cacna1e/Camk2b/Cemip/Chd7/Dnm1l/Erc1/F2r/Fgf14/Gjc2/Gnao1/Grin2a/Grin2c/Hpca/Il16/Jph4/Pde4b/Pde4d/Plp1/Ppp3ca/Prkcb/Prkce/Ryr2/Slc24a2/Slc8a2/Snca/Ywhae	33
GO:1900449	BP	GO:1900449	regulation of glutamate receptor signaling pathway	11/652	54/15810	1.02309e-05	0.000325493	0.000272321	Ephb2/Frrs1l/Grin2a/Gsg1l/Nlgn1/Nrxn1/Rasgrf1/Reln/Rph3a/Shisa8/Unc13a	11
GO:0031646	BP	GO:0031646	positive regulation of nervous system process	13/652	75/15810	1.06101e-05	0.00033567	0.000280835	Cck/Grin2a/Mag/Myrf/Nlgn1/Nrxn1/Reln/Rims2/S100b/Stx1b/Tppp/Trf/Wnt7a	13
GO:0012506	CC	GO:0012506	vesicle membrane	31/652	322/15810	1.07944e-05	0.000339604	0.000284127	Appl2/Atp6v1g2/Bin1/Calm1/Calm2/Car4/Cemip/Cpe/Dnm1l/Gad1/Gria1/Rab3a/Rab3c/Rph3a/Ryr2/Sh3gl2/Slc12a2/Slc17a7/Snca/Sparc/Sv2b/Sv2c/Syn2/Synpr/Sypl/Syt1/Syt4/Tmem163/Trf/Unc13a/Unc13c	31
GO:0043254	BP	GO:0043254	regulation of protein-containing complex assembly	35/652	387/15810	1.16931e-05	0.000365847	0.000306082	Apoe/Bin1/Cck/Clip3/Clu/Cryab/Dab2ip/Ddx3x/Eif2ak2/Fkbp4/H3f3b/Irgm2/Ldlrad4/Map1b/Map2/Mphosph8/Ncam1/Pmepa1/Prkce/Rab3a/Rpl13a/Slit2/Snca/Sptan1/Sptb/Stmn2/Stub1/Stx1b/Stxbp1/Tenm1/Thra/Tpm1/Tppp/Trabd2b/Unc13a	35
GO:0050905	BP	GO:0050905	neuromuscular process	17/652	123/15810	1.18152e-05	0.000367633	0.000307577	Atp2b2/Cacna1a/Camk2b/Camta1/Fgf14/Grin2a/Grin2c/Hexb/Jph4/Kcna1/Kcnh1/Nefl/Npas3/Nrxn1/Rbfox1/Slc1a3/Spg20	17
GO:0050768	BP	GO:0050768	negative regulation of neurogenesis	30/652	308/15810	1.19035e-05	0.000368357	0.000308182	Apoe/Appl2/Brinp1/Cntn2/Crmp1/Efnb3/Ephb2/Itm2c/Lpar1/Mag/Map2/Nlgn1/Nr2f1/Nrg3/Ntm/Ntn1/Ntrk3/Olfm1/Ppp3ca/Rtn4/Rtn4rl1/Sema7a/Slit2/Sox8/Spg20/Srgap2/Stmn2/Syt4/Tlx3/Wnt7a	30
GO:1902600	BP	GO:1902600	proton transmembrane transport	13/652	76/15810	1.23239e-05	0.000376871	0.000315306	Atp1a1/Atp1a2/Atp5a1/Atp5b/Atp5g3/Atp5k/Atp5o/Atp6v1b2/Cox5b/Plcb1/Slc17a7/Slc25a4/Tesc	13
GO:0030018	CC	GO:0030018	Z disc	16/652	111/15810	1.23783e-05	0.000376871	0.000315306	Aldoa/Ank1/Bin1/Cacna1c/Cryab/Csrp1/Dst/Hspb1/Pde4b/Pdlim2/Ppp3ca/Ppp3cb/Ryr2/Sphkap/Sptan1/Stub1	16
GO:0098685	CC	GO:0098685	Schaffer collateral - CA1 synapse	16/652	111/15810	1.23783e-05	0.000376871	0.000315306	Actb/Adcy1/Anks1b/Cplx1/Grm1/Gsg1l/Lrrc4/Ncam1/Nefl/Nrxn1/Ppp3ca/Ppp3r1/Sh3gl2/Syn2/Tubb2b/Wnt7a	16
GO:0035249	BP	GO:0035249	synaptic transmission, glutamatergic	15/652	99/15810	1.24767e-05	0.000377836	0.000316113	Cacna1a/Cdh8/Cnr1/Glul/Grik2/Grm1/Grm4/Nlgn1/Nrxn1/Reln/Slc17a7/Stxbp1/Syt1/Unc13a/Unc13c	15
GO:0050770	BP	GO:0050770	regulation of axonogenesis	23/652	205/15810	1.31716e-05	0.000396759	0.000331945	Apoe/Barhl2/Cacna1a/Cntn2/Efnb3/Ephb2/Mag/Map1b/Map2/Nefl/Ntn1/Ntrk3/Olfm1/Plxnb3/Rtn4/Sema7a/Slit2/Spg20/Tiam1/Tiam2/Tubb2b/Wnt7a/Zeb2	23
GO:0005938	CC	GO:0005938	cell cortex	27/652	264/15810	1.34645e-05	0.000403435	0.00033753	Actb/Ank1/Anln/Calb1/Calb2/Eno1/Eno2/Erc1/Ermn/Gad1/Itgb4/Marcks/Mobp/Ncl/Pclo/Pdlim2/Ppp1r9b/Prkcb/Rhof/Rims2/Rims3/Shroom1/Snca/Sptan1/Sptb/Unc13a/Unc13c	27
GO:0009914	BP	GO:0009914	hormone transport	29/652	295/15810	1.39317e-05	0.000415237	0.000347404	Arhgef7/Cacna1c/Cacna1e/Camk2n1/Chd7/Cnr1/Cpe/Cplx1/Dynll1/Ensa/Glul/Igfbp3/Inhbb/Neurod1/Nrxn1/Pclo/Pex5l/Pfkm/Ppp3ca/Ppp3cb/Prkce/Rims2/Snap25/Syt7/Tiam1/Ttr/Uqcc2/Vsnl1/Ywhaz	29
GO:0070588	BP	GO:0070588	calcium ion transmembrane transport	25/652	235/15810	1.42382e-05	0.000422151	0.000353188	Atp1a2/Atp2b1/Atp2b3/Bin1/Cacna1a/Cacna1c/Cacna1e/Cemip/Chd7/Erc1/F2r/Fgf14/Gjc2/Grin2a/Grin2c/Hpca/Pde4b/Pde4d/Plp1/Prkce/Ryr2/Slc24a2/Slc8a2/Snca/Ywhae	25
GO:0007613	BP	GO:0007613	memory	18/652	138/15810	1.48913e-05	0.000439216	0.000367466	Adcy1/Apoe/Brinp1/Calb1/Camk4/Cck/Cnr1/Egr1/Gria1/Grin2a/Plcb1/Reln/S100b/Slc17a7/Slc24a2/Slc8a2/Snap25/Syt4	18
GO:0098589	CC	GO:0098589	membrane region	32/652	344/15810	1.57211e-05	0.000461287	0.000385931	Actb/Atp1a1/Atp1a2/Atp2b1/Atp2b2/Atp2b3/Atp5a1/Atp5b/Cacna1c/Cblb/Clip3/Cnr1/Cpe/Eno1/Eno2/Ephb1/F2r/Faim2/Gpm6b/Hspa8/Kcnd2/Kcnd3/Mal/Mog/Pllp/Prkar1a/Rftn1/Rgs7/Rtn4rl1/Slc25a4/Snap25/Sorbs1	32
GO:0010038	BP	GO:0010038	response to metal ion	26/652	252/15810	1.66073e-05	0.00048478	0.000405587	Ahcyl1/Alad/Camk2b/Fus/Gatm/Gphn/Grin2a/Hcn1/Hnrnpd/Hpca/Kcna1/Kcnh1/Mnat1/Ncam1/Nedd4l/Neurod2/Nlgn1/Nrxn1/Ppp3ca/Ryr2/Slc12a2/Snca/Syt1/Syt4/Syt7/Trf	26
GO:0033270	CC	GO:0033270	paranode region of axon	6/652	15/15810	1.74862e-05	0.000505225	0.000422692	Cntnap2/Ermn/Gjc2/Kcna1/Mag/Sptan1	6
GO:0044327	CC	GO:0044327	dendritic spine head	6/652	15/15810	1.74862e-05	0.000505225	0.000422692	Dnm1/Fus/Hpca/Ppp1r9b/Srgap2/Syne1	6
GO:0007616	BP	GO:0007616	long-term memory	9/652	38/15810	1.81708e-05	0.00052234	0.000437011	Adcy1/Apoe/Calb1/Camk4/Egr1/Gria1/Reln/Slc17a7/Snap25	9
GO:0051965	BP	GO:0051965	positive regulation of synapse assembly	13/652	79/15810	1.90114e-05	0.000543745	0.000454919	Adgrb1/Adgrb3/Adgrl1/Cbln1/Clstn2/Eef2k/Ephb1/Ephb2/Lrrtm3/Nlgn1/Nrxn1/Ntrk3/Wnt7a	13
GO:0048709	BP	GO:0048709	oligodendrocyte differentiation	15/652	103/15810	2.0311e-05	0.000577996	0.000483575	Aspa/Clu/Cnp/Cntn2/Enpp2/Fa2h/Mag/Myrf/Olig1/Otx2/Plp1/Qk/Sox8/Tppp/Tspan2	15
GO:0031345	BP	GO:0031345	negative regulation of cell projection organization	22/652	198/15810	2.35207e-05	0.000665988	0.000557193	Apoe/Crmp1/Efnb3/Ephb2/Itm2c/Lpar1/Mag/Map2/Map4/Nlgn1/Nr2f1/Nrxn1/Ntm/Ntn1/Plxnb3/Ppp3ca/Rtn4/Rtn4rl1/Sema7a/Slit2/Spg20/Stmn2	22
GO:0046879	BP	GO:0046879	hormone secretion	28/652	288/15810	2.39215e-05	0.000670967	0.000561358	Arhgef7/Cacna1c/Cacna1e/Camk2n1/Chd7/Cnr1/Cpe/Cplx1/Dynll1/Ensa/Glul/Igfbp3/Inhbb/Neurod1/Nrxn1/Pclo/Pex5l/Pfkm/Ppp3ca/Ppp3cb/Prkce/Rims2/Snap25/Syt7/Tiam1/Uqcc2/Vsnl1/Ywhaz	28
GO:0001764	BP	GO:0001764	neuron migration	20/652	170/15810	2.39335e-05	0.000670967	0.000561358	Astn2/Barhl2/Camk2b/Cck/Chl1/Cntn2/Dab2ip/Gpm6a/Kirrel3/Nr2f1/Nr4a2/Nrg3/Ntn1/Ntrk3/Olfm1/Reln/Srgap2/Tlx3/Tubb2b/Ywhae	20
GO:0019911	MF	GO:0019911	structural constituent of myelin sheath	5/652	10/15810	2.49089e-05	0.000688094	0.000575688	Mal/Mbp/Mobp/Pllp/Plp1	5
GO:0097119	BP	GO:0097119	postsynaptic density protein 95 clustering	5/652	10/15810	2.49089e-05	0.000688094	0.000575688	Lrrc4/Nlgn1/Nrxn1/Nrxn2/Reln	5
GO:1990504	BP	GO:1990504	dense core granule exocytosis	5/652	10/15810	2.49089e-05	0.000688094	0.000575688	Cadps2/Stxbp1/Syt4/Unc13a/Unc13c	5
GO:0098839	CC	GO:0098839	postsynaptic density membrane	14/652	93/15810	2.60602e-05	0.000716401	0.00059937	Adcy1/Atp2b2/Clstn2/Efnb3/Gria1/Grin2a/Grin2c/Grm1/Gsg1l/Hspb1/Lrrc4/Lrrtm3/Rtn4/Tiam1	14
GO:0051963	BP	GO:0051963	regulation of synapse assembly	16/652	118/15810	2.70456e-05	0.000737399	0.000616938	Adgrb1/Adgrb3/Adgrl1/Cbln1/Clstn2/Eef2k/Ephb1/Ephb2/Gap43/Lrrtm3/Nlgn1/Nrxn1/Ntn1/Ntrk3/Snca/Wnt7a	16
GO:0031338	BP	GO:0031338	regulation of vesicle fusion	8/652	31/15810	2.72146e-05	0.000737399	0.000616938	Cplx1/Cplx2/Rab3a/Snca/Stxbp1/Syt1/Syt4/Syt7	8
GO:1903421	BP	GO:1903421	regulation of synaptic vesicle recycling	8/652	31/15810	2.72146e-05	0.000737399	0.000616938	Dnm1/Dnm1l/Fgf14/Nlgn1/Ppp3cb/Slc17a7/Stx1b/Syt7	8
GO:0030073	BP	GO:0030073	insulin secretion	21/652	186/15810	2.8203e-05	0.00075984	0.000635713	Cacna1c/Cacna1e/Camk2n1/Cnr1/Cplx1/Dynll1/Ensa/Glul/Inhbb/Neurod1/Nrxn1/Pclo/Pfkm/Ppp3ca/Ppp3cb/Prkce/Rims2/Syt7/Tiam1/Uqcc2/Vsnl1	21
GO:0099522	CC	GO:0099522	region of cytosol	9/652	40/15810	2.83112e-05	0.00075984	0.000635713	Aldoc/Anks1b/Calb1/Hnrnpa2b1/Hspa8/Prkcb/Prkce/Rims3/Sh3gl2	9
GO:1905114	BP	GO:1905114	cell surface receptor signaling pathway involved in cell-cell signaling	39/652	471/15810	2.87133e-05	0.000766996	0.0006417	Amer2/Ankrd6/Apoe/Cbln1/Celf4/Cpe/Csnk1a1/Dab2ip/Ddx3x/Dkk3/Egr1/Fbxw11/Fzd7/Grik2/Grin2a/Grin2c/Ndrg2/Nlgn1/Nrxn1/Nxn/Ppp3ca/Reln/Rims2/Rnf213/Rnf220/Slc17a7/Slc8a2/Snca/Stx1b/Syne1/Tbl1xr1/Thra/Tiam1/Trabd2b/Wif1/Wnk2/Wnt7a/Zeb2/Zranb1	39
GO:0097479	BP	GO:0097479	synaptic vesicle localization	11/652	60/15810	2.9254e-05	0.000777771	0.000650715	Dnm1/Kif5c/Lin7a/Map2/Nlgn1/Nrxn1/Pclo/Rab3a/Snca/Syn2/Syt4	11
GO:0008344	BP	GO:0008344	adult locomotory behavior	14/652	94/15810	2.94802e-05	0.000780124	0.000652684	Atp1a2/Cacna1a/Cacna1c/Chd7/Chl1/Cnp/Cntn2/Dnm1/Efnb3/Fgf14/Nr4a2/Sez6l2/Snca/Zic1	14
GO:0099084	BP	GO:0099084	postsynaptic specialization organization	9/652	41/15810	3.49601e-05	0.000917227	0.000767389	Cbln1/Gap43/Hspa8/Lrrc4/Nlgn1/Nrxn1/Nrxn2/Ntrk3/Reln	9
GO:0099068	BP	GO:0099068	postsynapse assembly	8/652	32/15810	3.49852e-05	0.000917227	0.000767389	Cbln1/Ephb2/Gap43/Nlgn1/Nrxn1/Nrxn2/Ntrk3/Reln	8
GO:0070069	CC	GO:0070069	cytochrome complex	7/652	24/15810	3.67851e-05	0.000959972	0.000803152	Cox4i1/Cox6b1/Cox7b/Cox8a/Ndufa4/Uqcr10/Uqcrq	7
GO:0031674	CC	GO:0031674	I band	16/652	121/15810	3.70514e-05	0.000962487	0.000805255	Aldoa/Ank1/Bin1/Cacna1c/Cryab/Csrp1/Dst/Hspb1/Pde4b/Pdlim2/Ppp3ca/Ppp3cb/Ryr2/Sphkap/Sptan1/Stub1	16
GO:0097061	BP	GO:0097061	dendritic spine organization	14/652	96/15810	3.75205e-05	0.000970223	0.000811728	Apoe/Camk2b/Caprin1/Dnm1l/Dock10/Eef2k/Ephb1/Ephb2/Grin2a/Nlgn1/Reln/Rph3a/Tiam1/Wnt7a	14
GO:0097485	BP	GO:0097485	neuron projection guidance	23/652	219/15810	3.81374e-05	0.000981691	0.000821322	Ablim1/Chl1/Cntn2/Cntn6/Crmp1/Dpysl4/Efnb3/Ephb1/Ephb2/Etv1/Gap43/Kif5c/Ncam1/Nfib/Nptn/Ntn1/Otx2/Plxnb3/Reln/Rtn4rl1/Sema7a/Slit2/Tubb2b	23
GO:0030100	BP	GO:0030100	regulation of endocytosis	22/652	205/15810	4.02422e-05	0.00101799	0.000851693	Apoe/Appl2/Bin1/Clip3/Clu/Dnm1/Dnm1l/Eef2k/Gsg1l/Hpca/Nedd4l/Nlgn1/Ppp3ca/Ppp3cb/Ppp3r1/Sh3gl2/Slc17a7/Snca/Syne1/Syt4/Syt7/Trf	22
GO:0004129	MF	GO:0004129	cytochrome-c oxidase activity	6/652	17/15810	4.02819e-05	0.00101799	0.000851693	Cox4i1/Cox6c/Cox7a2/Cox7b/Cox8a/Ndufa4	6
GO:0015002	MF	GO:0015002	heme-copper terminal oxidase activity	6/652	17/15810	4.02819e-05	0.00101799	0.000851693	Cox4i1/Cox6c/Cox7a2/Cox7b/Cox8a/Ndufa4	6
GO:0016676	MF	GO:0016676	oxidoreductase activity, acting on a heme group of donors, oxygen as acceptor	6/652	17/15810	4.02819e-05	0.00101799	0.000851693	Cox4i1/Cox6c/Cox7a2/Cox7b/Cox8a/Ndufa4	6
GO:1903169	BP	GO:1903169	regulation of calcium ion transmembrane transport	17/652	135/15810	4.04464e-05	0.00101799	0.000851693	Atp1a2/Bin1/Cacna1a/Cacna1c/Cemip/Chd7/F2r/Fgf14/Gjc2/Hpca/Pde4b/Pde4d/Plp1/Prkce/Ryr2/Snca/Ywhae	17
GO:0048787	CC	GO:0048787	presynaptic active zone membrane	9/652	42/15810	4.28841e-05	0.00107457	0.000899029	Atp2b1/Atp2b2/Cacna1a/Gpm6a/Grm4/Nrxn1/Snap25/Stx1b/Stxbp1	9
GO:0031630	BP	GO:0031630	regulation of synaptic vesicle fusion to presynaptic active zone membrane	5/652	11/15810	4.41161e-05	0.00110057	0.000920782	Cplx1/Cplx2/Rab3a/Syt1/Syt7	5
GO:0030863	CC	GO:0030863	cortical cytoskeleton	15/652	110/15810	4.48064e-05	0.00111289	0.000931089	Actb/Ank1/Anln/Calb1/Calb2/Mobp/Pclo/Pdlim2/Ppp1r9b/Prkcb/Rims2/Rims3/Shroom1/Sptan1/Sptb	15
GO:0055074	BP	GO:0055074	calcium ion homeostasis	34/652	396/15810	4.52327e-05	0.00111828	0.000935594	Apoe/Atp1a2/Atp2b1/Atp2b2/Atp2b3/Cacna1a/Cacna1c/Calb1/Calb2/Camk2n1/Cemip/Chd7/Erc1/F2r/Grik2/Grin2a/Grin2c/Grm1/Hexb/Inpp4b/Kcnh1/Lpar1/Nptn/Pacs2/Pde4d/Prkcb/Prkce/Ryr2/S100b/Slc24a2/Slc8a2/Snca/Tmem178/Ywhae	34
GO:0001508	BP	GO:0001508	action potential	16/652	123/15810	4.54182e-05	0.00111828	0.000935594	Bin1/Cacna1c/Cnr1/Dpp6/Gria1/Grik2/Grin2a/Hcn1/Kcna1/Kcnc4/Kcnd2/Kcnd3/Nedd4l/Ntrk3/Ryr2/Slc8a2	16
GO:0010770	BP	GO:0010770	positive regulation of cell morphogenesis involved in differentiation	20/652	178/15810	4.65896e-05	0.00114215	0.00095557	Apoe/Camk2b/Caprin1/Dnm1l/Dock5/Eef2k/Enpp2/Map1b/Nefl/Ntn1/Ntrk3/P4hb/Plxnb3/Reln/Rtn4/Sema7a/Tiam1/Tiam2/Tubb2b/Zeb2	20
GO:0048278	BP	GO:0048278	vesicle docking	11/652	63/15810	4.69845e-05	0.00114687	0.000959516	Ncam1/Ndrg4/Nrxn1/Rab3a/Rab3c/Rims2/Stx1b/Stxbp1/Syt1/Unc13a/Unc13c	11
GO:0070838	BP	GO:0070838	divalent metal ion transport	34/652	397/15810	4.75813e-05	0.00115645	0.000967533	Atp1a2/Atp2b1/Atp2b2/Atp2b3/Bin1/Cacna1a/Cacna1c/Cacna1e/Camk2b/Cemip/Chd7/Dnm1l/Erc1/F2r/Fgf14/Gjc2/Gnao1/Grin2a/Grin2c/Hpca/Il16/Jph4/Pde4b/Pde4d/Plp1/Ppp3ca/Prkcb/Prkce/Ryr2/Slc24a2/Slc8a2/Snca/Tmem163/Ywhae	34
GO:0006874	BP	GO:0006874	cellular calcium ion homeostasis	33/652	381/15810	4.91609e-05	0.00118974	0.00099538	Apoe/Atp1a2/Atp2b1/Atp2b2/Atp2b3/Cacna1a/Cacna1c/Calb1/Calb2/Cemip/Chd7/Erc1/F2r/Grik2/Grin2a/Grin2c/Grm1/Hexb/Inpp4b/Kcnh1/Lpar1/Nptn/Pacs2/Pde4d/Prkcb/Prkce/Ryr2/S100b/Slc24a2/Slc8a2/Snca/Tmem178/Ywhae	33
GO:0008037	BP	GO:0008037	cell recognition	15/652	111/15810	4.98734e-05	0.00119938	0.00100345	Adgrb1/Aldoa/Cnr1/Cntn2/Cntn6/Cntnap2/Efnb3/Ephb1/Ephb2/Gap43/Ncam1/Nptn/Rtn4/Sirpa/Ywhaz	15
GO:0035637	BP	GO:0035637	multicellular organismal signaling	16/652	124/15810	5.01946e-05	0.00119938	0.00100345	Bin1/Cacna1a/Cacna1c/Cacna1e/Dpp6/Gria1/Grik2/Kcna1/Kcnc4/Kcnd2/Kcnd3/Mag/Ntrk3/Otoa/Pde4d/Ryr2	16
GO:0060996	BP	GO:0060996	dendritic spine development	16/652	124/15810	5.01946e-05	0.00119938	0.00100345	Apoe/Camk2b/Caprin1/Dnm1l/Dock10/Eef2k/Ephb1/Ephb2/Lpar1/Neurl1a/Nlgn1/Reln/Slc12a5/Srgap2/Tiam1/Wnt7a	16
GO:0099172	BP	GO:0099172	presynapse organization	10/652	53/15810	5.19674e-05	0.00123652	0.00103452	Arhgef7/Cbln1/Chd4/Lrrtm3/Nlgn1/Nrxn1/Ntrk3/Pclo/Snca/Wnt7a	10
GO:0072511	BP	GO:0072511	divalent inorganic cation transport	34/652	399/15810	5.26136e-05	0.00124666	0.001043	Atp1a2/Atp2b1/Atp2b2/Atp2b3/Bin1/Cacna1a/Cacna1c/Cacna1e/Camk2b/Cemip/Chd7/Dnm1l/Erc1/F2r/Fgf14/Gjc2/Gnao1/Grin2a/Grin2c/Hpca/Il16/Jph4/Pde4b/Pde4d/Plp1/Ppp3ca/Prkcb/Prkce/Ryr2/Slc24a2/Slc8a2/Snca/Tmem163/Ywhae	34
GO:0010721	BP	GO:0010721	negative regulation of cell development	31/652	350/15810	5.45011e-05	0.00127368	0.00106561	Apoe/Appl2/Brinp1/Cntn2/Crmp1/Efnb3/Ephb2/Grb14/Itm2c/Lpar1/Mag/Map2/Nlgn1/Nr2f1/Nrg3/Ntm/Ntn1/Ntrk3/Olfm1/Ppp3ca/Rtn4/Rtn4rl1/Sema7a/Slit2/Sox8/Spg20/Srgap2/Stmn2/Syt4/Tlx3/Wnt7a	31
GO:0021695	BP	GO:0021695	cerebellar cortex development	11/652	64/15810	5.46537e-05	0.00127368	0.00106561	Atp2b2/Cacna1a/Cbln1/Faim2/Nav2/Neurod2/Nrxn1/Rora/Sez6l2/Uqcrq/Wnt7a	11
GO:0043198	CC	GO:0043198	dendritic shaft	11/652	64/15810	5.46537e-05	0.00127368	0.00106561	Cacna1c/Gria1/Grm4/Hcn1/Hspa8/Jph4/Kirrel3/Lpar1/Map2/Nlgn1/Slc12a5	11
GO:0050885	BP	GO:0050885	neuromuscular process controlling balance	11/652	64/15810	5.46537e-05	0.00127368	0.00106561	Atp2b2/Cacna1a/Camk2b/Camta1/Grin2c/Hexb/Jph4/Nefl/Nrxn1/Rbfox1/Slc1a3	11
GO:0000149	MF	GO:0000149	SNARE binding	15/652	112/15810	5.54363e-05	0.00128662	0.00107644	Cacna1a/Cplx1/Cplx2/Snap25/Snca/Sptan1/Stx1b/Stxbp1/Synpr/Sypl/Syt1/Syt4/Syt7/Unc13a/Unc13c	15
GO:0016675	MF	GO:0016675	oxidoreductase activity, acting on a heme group of donors	6/652	18/15810	5.83228e-05	0.00134809	0.00112787	Cox4i1/Cox6c/Cox7a2/Cox7b/Cox8a/Ndufa4	6
GO:0019905	MF	GO:0019905	syntaxin binding	12/652	76/15810	6.0325e-05	0.00138308	0.00115714	Cacna1a/Cplx1/Cplx2/Snap25/Sptan1/Stxbp1/Synpr/Sypl/Syt1/Syt4/Unc13a/Unc13c	12
GO:0140056	BP	GO:0140056	organelle localization by membrane tethering	12/652	76/15810	6.0325e-05	0.00138308	0.00115714	Ncam1/Ndrg4/Nrxn1/Pacs2/Rab3a/Rab3c/Rims2/Stx1b/Stxbp1/Syt1/Unc13a/Unc13c	12
GO:0051932	BP	GO:0051932	synaptic transmission, GABAergic	10/652	54/15810	6.1453e-05	0.00140326	0.00117402	Car2/Cnr1/Cntnap4/Dnm1/Gabra1/Gabra6/Nlgn1/Plcl1/Prkce/Stxbp1	10
GO:0048488	BP	GO:0048488	synaptic vesicle endocytosis	11/652	65/15810	6.3373e-05	0.00143553	0.00120102	Actb/Bin1/Dnm1/Dnm1l/Nlgn1/Ppp3cb/Sh3gl2/Slc17a7/Snca/Syt1/Syt7	11
GO:0140238	BP	GO:0140238	presynaptic endocytosis	11/652	65/15810	6.3373e-05	0.00143553	0.00120102	Actb/Bin1/Dnm1/Dnm1l/Nlgn1/Ppp3cb/Sh3gl2/Slc17a7/Snca/Syt1/Syt7	11
GO:2000310	BP	GO:2000310	regulation of NMDA receptor activity	7/652	26/15810	6.50564e-05	0.00146779	0.00122801	Ephb2/Grin2a/Nlgn1/Nrxn1/Rasgrf1/Reln/Rph3a	7
GO:0010977	BP	GO:0010977	negative regulation of neuron projection development	19/652	168/15810	6.55156e-05	0.00147228	0.00123177	Apoe/Crmp1/Efnb3/Ephb2/Itm2c/Lpar1/Mag/Map2/Nlgn1/Nr2f1/Ntm/Ntn1/Ppp3ca/Rtn4/Rtn4rl1/Sema7a/Slit2/Spg20/Stmn2	19
GO:0009898	CC	GO:0009898	cytoplasmic side of plasma membrane	18/652	154/15810	6.5825e-05	0.00147339	0.0012327	Ank1/Atp2b1/Dst/Gna12/Gnao1/Gng11/Gng13/Gphn/Kcnab1/Kit/Litaf/Ppp1r9b/Ppp3ca/Rasa3/Rgs8/Ryr2/Snap25/Tiam1	18
GO:0097106	BP	GO:0097106	postsynaptic density organization	8/652	35/15810	7.01689e-05	0.00156443	0.00130887	Cbln1/Hspa8/Lrrc4/Nlgn1/Nrxn1/Nrxn2/Ntrk3/Reln	8
GO:0016188	BP	GO:0016188	synaptic vesicle maturation	5/652	12/15810	7.30627e-05	0.00160799	0.00134531	Rab3a/Slc17a7/Stxbp1/Unc13a/Unc13c	5
GO:0099550	BP	GO:0099550	trans-synaptic signaling, modulating synaptic transmission	5/652	12/15810	7.30627e-05	0.00160799	0.00134531	Cnr1/Efnb3/Ephb2/F2r/Syt4	5
GO:2000302	BP	GO:2000302	positive regulation of synaptic vesicle exocytosis	5/652	12/15810	7.30627e-05	0.00160799	0.00134531	Dnm1l/Erc1/Nlgn1/Syt1/Syt7	5
GO:0007422	BP	GO:0007422	peripheral nervous system development	11/652	66/15810	7.32582e-05	0.00160799	0.00134531	Arhgef10/Erbb3/Etv1/Fa2h/Hapln2/Itgb4/Nab2/Ndrg1/Ntrk3/Ppp3r1/Sox8	11
GO:0099175	BP	GO:0099175	regulation of postsynapse organization	16/652	128/15810	7.40176e-05	0.00161838	0.00135401	Apoe/Camk2b/Caprin1/Cbln1/Dnm1l/Eef2k/Gap43/Hspa8/Nlgn1/Nrxn1/Ntrk3/Reln/Snx27/Sorbs1/Tiam1/Wnt7a	16
GO:0006904	BP	GO:0006904	vesicle docking involved in exocytosis	9/652	45/15810	7.63108e-05	0.00165574	0.00138526	Ncam1/Nrxn1/Rab3a/Rab3c/Rims2/Stx1b/Stxbp1/Unc13a/Unc13c	9
GO:0098686	CC	GO:0098686	hippocampal mossy fiber to CA3 synapse	9/652	45/15810	7.63108e-05	0.00165574	0.00138526	Adcy1/Anks1b/Calb1/Efnb3/Gabra6/Grik2/Sh3gl2/Syt1/Ywhaz	9
GO:0006875	BP	GO:0006875	cellular metal ion homeostasis	38/652	476/15810	7.92893e-05	0.0017138	0.00143383	Apoe/Atp1a1/Atp1a2/Atp2b1/Atp2b2/Atp2b3/Cacna1a/Cacna1c/Calb1/Calb2/Cemip/Chd7/Erc1/F2r/Fth1/Grik2/Grin2a/Grin2c/Grm1/Hexb/Inpp4b/Kcnh1/Lpar1/Nptn/Pacs2/Pde4d/Prkcb/Prkce/Ryr2/S100b/Slc12a2/Slc24a2/Slc8a2/Snca/Tesc/Tmem178/Trf/Ywhae	38
GO:0015985	BP	GO:0015985	energy coupled proton transport, down electrochemical gradient	6/652	19/15810	8.22807e-05	0.00175171	0.00146555	Atp5a1/Atp5b/Atp5g3/Atp5k/Atp5o/Cox5b	6
GO:0015986	BP	GO:0015986	ATP synthesis coupled proton transport	6/652	19/15810	8.22807e-05	0.00175171	0.00146555	Atp5a1/Atp5b/Atp5g3/Atp5k/Atp5o/Cox5b	6
GO:0072578	BP	GO:0072578	neurotransmitter-gated ion channel clustering	6/652	19/15810	8.22807e-05	0.00175171	0.00146555	Apoe/Gphn/Nlgn1/Nrxn1/Reln/Snx27	6
GO:0098831	CC	GO:0098831	presynaptic active zone cytoplasmic component	6/652	19/15810	8.22807e-05	0.00175171	0.00146555	Erc1/Pclo/Rims2/Rims3/Unc13a/Unc13c	6
GO:0106027	BP	GO:0106027	neuron projection organization	14/652	103/15810	8.27463e-05	0.00175503	0.00146833	Apoe/Camk2b/Caprin1/Dnm1l/Dock10/Eef2k/Ephb1/Ephb2/Grin2a/Nlgn1/Reln/Rph3a/Tiam1/Wnt7a	14
GO:0099061	CC	GO:0099061	integral component of postsynaptic density membrane	11/652	67/15810	8.44342e-05	0.00178414	0.00149269	Adcy1/Atp2b2/Clstn2/Efnb3/Gria1/Grin2a/Grm1/Gsg1l/Lrrc4/Lrrtm3/Rtn4	11
GO:0014046	BP	GO:0014046	dopamine secretion	8/652	36/15810	8.69889e-05	0.00182451	0.00152646	Cnr1/Prkcb/Rab3a/Rtn4/Snca/Syt1/Syt4/Syt7	8
GO:0014059	BP	GO:0014059	regulation of dopamine secretion	8/652	36/15810	8.69889e-05	0.00182451	0.00152646	Cnr1/Prkcb/Rab3a/Rtn4/Snca/Syt1/Syt4/Syt7	8
GO:0072507	BP	GO:0072507	divalent inorganic cation homeostasis	35/652	428/15810	9.40124e-05	0.00196455	0.00164362	Apoe/Atp1a2/Atp2b1/Atp2b2/Atp2b3/Cacna1a/Cacna1c/Calb1/Calb2/Camk2n1/Cemip/Chd7/Erc1/F2r/Grik2/Grin2a/Grin2c/Grm1/Hexb/Inpp4b/Kcna1/Kcnh1/Lpar1/Nptn/Pacs2/Pde4d/Prkcb/Prkce/Ryr2/S100b/Slc24a2/Slc8a2/Snca/Tmem178/Ywhae	35
GO:1901888	BP	GO:1901888	regulation of cell junction assembly	21/652	202/15810	9.48426e-05	0.00197461	0.00165204	Adgrb1/Adgrb3/Adgrl1/Apod/Cbln1/Clstn2/Eef2k/Enpp2/Ephb1/Ephb2/Fam107a/Gap43/Gpm6b/Lrrtm3/Nedd4l/Nlgn1/Nrxn1/Ntn1/Ntrk3/Snca/Wnt7a	21
GO:1902904	BP	GO:1902904	negative regulation of supramolecular fiber organization	17/652	145/15810	0.000100276	0.00208009	0.00174029	Apoe/Clip3/Clu/Cryab/Fkbp4/Hspa8/Kank2/Map1b/Map2/Mphosph8/Slit2/Snca/Sptan1/Sptb/Stmn2/Tmeff2/Tpm1	17
GO:0007411	BP	GO:0007411	axon guidance	22/652	218/15810	0.000101323	0.00209414	0.00175204	Ablim1/Chl1/Cntn2/Cntn6/Crmp1/Efnb3/Ephb1/Ephb2/Etv1/Gap43/Kif5c/Ncam1/Nfib/Nptn/Ntn1/Otx2/Plxnb3/Reln/Rtn4rl1/Sema7a/Slit2/Tubb2b	22
GO:0021543	BP	GO:0021543	pallium development	16/652	132/15810	0.000107242	0.0022084	0.00184763	Bhlhe22/Btbd3/Dab2ip/Kcna1/Kirrel3/Neurod1/Nr2f1/Plcb1/Reln/Rtn4/Slit2/Srgap2/Tacc2/Uqcrq/Ywhae/Zeb2	16
GO:0030534	BP	GO:0030534	adult behavior	18/652	160/15810	0.00010836	0.00221277	0.00185129	Atp1a2/Cacna1a/Cacna1c/Chd7/Chl1/Cnp/Cntn2/Cntnap2/Dnm1/Efnb3/Fgf14/Nr4a2/Nrxn1/Nrxn2/Sez6l2/Snca/Unc79/Zic1	18
GO:0021952	BP	GO:0021952	central nervous system projection neuron axonogenesis	7/652	28/15810	0.000108976	0.00221277	0.00185129	Bhlhe22/Ephb1/Ephb2/Nfib/Nr4a2/Slit2/Zeb2	7
GO:0098698	BP	GO:0098698	postsynaptic specialization assembly	7/652	28/15810	0.000108976	0.00221277	0.00185129	Cbln1/Gap43/Nlgn1/Nrxn1/Nrxn2/Ntrk3/Reln	7
GO:0099738	CC	GO:0099738	cell cortex region	9/652	47/15810	0.000109017	0.00221277	0.00185129	Anln/Eno1/Eno2/Erc1/Pclo/Rims2/Rims3/Unc13a/Unc13c	9
GO:0015078	MF	GO:0015078	proton transmembrane transporter activity	13/652	93/15810	0.000110181	0.00222048	0.00185775	Atp5a1/Atp5b/Atp5g3/Atp5k/Atp5o/Atp6v1g2/Cox4i1/Cox6c/Cox7a2/Cox7b/Cox8a/Ndufa4/Slc9a9	13
GO:0033555	BP	GO:0033555	multicellular organismal response to stress	13/652	93/15810	0.000110181	0.00222048	0.00185775	Apoe/Atp1a2/Brinp1/Cacna1a/Cacna1e/Cck/Git2/Grik2/Ncam1/Neurod2/Nr4a2/Ppp3ca/Reln	13
GO:0051592	BP	GO:0051592	response to calcium ion	15/652	119/15810	0.000112031	0.00224975	0.00188223	Ahcyl1/Fus/Hcn1/Hnrnpd/Hpca/Kcnh1/Mnat1/Neurod2/Nlgn1/Nrxn1/Ppp3ca/Ryr2/Syt1/Syt4/Syt7	15
GO:0048172	BP	GO:0048172	regulation of short-term neuronal synaptic plasticity	6/652	20/15810	0.000113465	0.0022705	0.00189959	Grik2/Rab3a/Shisa8/Slc8a2/Syt4/Unc13a	6
GO:0022406	BP	GO:0022406	membrane docking	12/652	81/15810	0.000113982	0.00227282	0.00190153	Ncam1/Ndrg4/Nrxn1/Pacs2/Rab3a/Rab3c/Rims2/Stx1b/Stxbp1/Syt1/Unc13a/Unc13c	12
GO:0060997	BP	GO:0060997	dendritic spine morphogenesis	11/652	70/15810	0.000127109	0.00252568	0.00211309	Camk2b/Caprin1/Dnm1l/Dock10/Eef2k/Ephb1/Ephb2/Nlgn1/Reln/Tiam1/Wnt7a	11
GO:0015085	MF	GO:0015085	calcium ion transmembrane transporter activity	15/652	121/15810	0.000135463	0.00268226	0.00224409	Atp2b1/Atp2b2/Atp2b3/Cacna1a/Cacna1c/Cacna1e/Cnr1/Erc1/Gpm6a/Grin2a/Grin2c/Rasa3/Ryr2/Slc24a2/Slc8a2	15
GO:0021533	BP	GO:0021533	cell differentiation in hindbrain	7/652	29/15810	0.000138582	0.00272496	0.00227982	Atp2b2/Cacna1a/Cbln1/Faim2/Nrxn1/Rora/Wnt7a	7
GO:0098918	MF	GO:0098918	structural constituent of synapse	7/652	29/15810	0.000138582	0.00272496	0.00227982	Actb/Camk2b/Dlgap1/Erc1/Nefl/Pclo/Rims2	7
GO:0030017	CC	GO:0030017	sarcomere	18/652	164/15810	0.000148708	0.00291396	0.00243794	Aldoa/Ank1/Bin1/Cacna1c/Cryab/Csrp1/Dst/Hspb1/Pde4b/Pdlim2/Ppp3ca/Ppp3cb/Ryr2/Sphkap/Sptan1/Stub1/Syne1/Tpm1	18
GO:0072503	BP	GO:0072503	cellular divalent inorganic cation homeostasis	33/652	405/15810	0.000158334	0.00309189	0.0025868	Apoe/Atp1a2/Atp2b1/Atp2b2/Atp2b3/Cacna1a/Cacna1c/Calb1/Calb2/Cemip/Chd7/Erc1/F2r/Grik2/Grin2a/Grin2c/Grm1/Hexb/Inpp4b/Kcnh1/Lpar1/Nptn/Pacs2/Pde4d/Prkcb/Prkce/Ryr2/S100b/Slc24a2/Slc8a2/Snca/Tmem178/Ywhae	33
GO:0048306	MF	GO:0048306	calcium-dependent protein binding	11/652	72/15810	0.000164772	0.00319557	0.00267354	Calm1/Calm2/Cplx2/Ddx5/Grm4/Nrxn1/S100b/Snap25/Stmn2/Syn2/Syt1	11
GO:0097120	BP	GO:0097120	receptor localization to synapse	11/652	72/15810	0.000164772	0.00319557	0.00267354	Anks1b/Cplx1/Gphn/Kif5c/Mapk10/Nlgn1/Nptn/Nrxn1/Reln/Snap25/Stx1b	11
GO:0021782	BP	GO:0021782	glial cell development	14/652	110/15810	0.000169494	0.00327591	0.00274076	Arhgef10/Clu/Cntn2/Fa2h/Itgb4/Mag/Myrf/Ndrg1/Ntrk3/Olig1/Plp1/Ppp3r1/Tppp/Tspan2	14
GO:0098657	BP	GO:0098657	import into cell	22/652	226/15810	0.00017124	0.00328702	0.00275005	Actb/Atp1a1/Atp1a2/Cacna1c/Dnm1/Gpm6b/Gsg1l/Hpca/Kcnd3/Kcnj3/Ppp3r1/Slc12a2/Slc12a5/Slc1a3/Slc24a2/Slc6a11/Slc8a2/Slc9a9/Snap25/Snca/Syne1/Wnk2	22
GO:0019866	CC	GO:0019866	organelle inner membrane	34/652	424/15810	0.000171478	0.00328702	0.00275005	Atp5a1/Atp5b/Atp5g3/Atp5k/Atp5o/Clu/Cnp/Cox4i1/Cox5b/Cox6b1/Cox6c/Cox7a2/Cox7b/Cox8a/Dpy19l1/Endog/Gatm/Ifi27/Kcnh1/Ndufa3/Ndufa4/Ndufa5/Ndufb10/Ndufb2/Ndufb5/Ndufc1/Ndufv3/Slc1a3/Slc25a4/Snca/Srgap2/Uqcc2/Uqcr10/Uqcrq	34
GO:0007638	BP	GO:0007638	mechanosensory behavior	5/652	14/15810	0.00017239	0.00328702	0.00275005	Cntnap2/Etv1/Nrxn1/Nrxn2/Slc1a3	5
GO:0031915	BP	GO:0031915	positive regulation of synaptic plasticity	5/652	14/15810	0.00017239	0.00328702	0.00275005	Cplx2/Ephb2/Neurod2/Snap25/Unc13a	5
GO:0060999	BP	GO:0060999	positive regulation of dendritic spine development	10/652	61/15810	0.000178626	0.00339449	0.00283997	Apoe/Camk2b/Caprin1/Dnm1l/Eef2k/Lpar1/Neurl1a/Nlgn1/Reln/Tiam1	10
GO:0051924	BP	GO:0051924	regulation of calcium ion transport	22/652	227/15810	0.000182453	0.0034449	0.00288214	Atp1a2/Atp2b1/Atp2b2/Bin1/Cacna1a/Cacna1c/Cemip/Chd7/F2r/Fgf14/Gjc2/Gnao1/Hpca/Il16/Jph4/Pde4b/Pde4d/Plp1/Prkce/Ryr2/Snca/Ywhae	22
GO:0021954	BP	GO:0021954	central nervous system neuron development	12/652	85/15810	0.000182495	0.0034449	0.00288214	Bhlhe22/Cntn2/Ephb1/Ephb2/Hsp90ab1/Map2/Nfib/Nr4a2/Slit2/Ubb/Uqcrq/Zeb2	12
GO:0099146	CC	GO:0099146	intrinsic component of postsynaptic density membrane	11/652	73/15810	0.000186906	0.00351408	0.00294002	Adcy1/Atp2b2/Clstn2/Efnb3/Gria1/Grin2a/Grm1/Gsg1l/Lrrc4/Lrrtm3/Rtn4	11
GO:0002790	BP	GO:0002790	peptide secretion	34/652	426/15810	0.000187401	0.00351408	0.00294002	Apoe/Arhgef7/Cacna1c/Cacna1e/Camk2n1/Cbln1/Chd7/Cnr1/Cpe/Cplx1/Dnm1l/Dynll1/Ensa/Exph5/F2r/Glul/Inhbb/Neurod1/Nrxn1/Pclo/Pex5l/Pfkm/Ppp3ca/Ppp3cb/Prkce/Rab3a/Rab3c/Rims2/Slc12a2/Syt4/Syt7/Tiam1/Uqcc2/Vsnl1	34
GO:0099106	MF	GO:0099106	ion channel regulator activity	13/652	98/15810	0.000188937	0.0035256	0.00294966	Dpp6/Ensa/Fxyd6/Kcnab1/Kcnip4/Nedd4l/Nrxn1/Nrxn2/Nrxn3/Prkcb/Sgk2/Wnk2/Ywhae	13
GO:0005747	CC	GO:0005747	mitochondrial respiratory chain complex I	8/652	40/15810	0.000191128	0.0035256	0.00294966	Ndufa3/Ndufa4/Ndufa5/Ndufb10/Ndufb2/Ndufb5/Ndufc1/Ndufv3	8
GO:0014037	BP	GO:0014037	Schwann cell differentiation	8/652	40/15810	0.000191128	0.0035256	0.00294966	Arhgef10/Erbb3/Fa2h/Itgb4/Nab2/Ndrg1/Ntrk3/Ppp3r1	8
GO:0030964	CC	GO:0030964	NADH dehydrogenase complex	8/652	40/15810	0.000191128	0.0035256	0.00294966	Ndufa3/Ndufa4/Ndufa5/Ndufb10/Ndufb2/Ndufb5/Ndufc1/Ndufv3	8
GO:0045271	CC	GO:0045271	respiratory chain complex I	8/652	40/15810	0.000191128	0.0035256	0.00294966	Ndufa3/Ndufa4/Ndufa5/Ndufb10/Ndufb2/Ndufb5/Ndufc1/Ndufv3	8
GO:0048156	MF	GO:0048156	tau protein binding	6/652	22/15810	0.000203541	0.00374229	0.00313095	Apoe/Bin1/Clu/Fkbp4/Hsp90ab1/Snca	6
GO:0098563	CC	GO:0098563	intrinsic component of synaptic vesicle membrane	10/652	62/15810	0.000205235	0.00374229	0.00313095	Atp6v1g2/Rab3a/Rab3c/Slc17a7/Sv2b/Sv2c/Synpr/Sypl/Syt1/Tmem163	10
GO:0099637	BP	GO:0099637	neurotransmitter receptor transport	10/652	62/15810	0.000205235	0.00374229	0.00313095	Cplx1/Dnm1/Gsg1l/Hpca/Kif5c/Mapk10/Ppp3r1/Snap25/Stx1b/Syne1	10
GO:0045807	BP	GO:0045807	positive regulation of endocytosis	14/652	112/15810	0.000205519	0.00374229	0.00313095	Apoe/Appl2/Bin1/Clip3/Clu/Dnm1/Dnm1l/Eef2k/Nedd4l/Nlgn1/Ppp3ca/Snca/Syne1/Trf	14
GO:0019226	BP	GO:0019226	transmission of nerve impulse	11/652	74/15810	0.000211508	0.003839	0.00321186	Cacna1a/Cacna1e/Dpp6/Gria1/Grik2/Kcna1/Kcnc4/Kcnd2/Mag/Ntrk3/Otoa	11
GO:0019722	BP	GO:0019722	calcium-mediated signaling	18/652	169/15810	0.000217245	0.00390675	0.00326855	Adgrl1/Calm1/Calm2/Camkk2/Camta1/Erbb3/Grm1/Irgm2/Ncald/Ncam1/Neurod2/Pde4d/Ppp1r9b/Ppp3ca/Ppp3cb/Ppp3r1/Ryr2/Slc8a2	18
GO:0098562	CC	GO:0098562	cytoplasmic side of membrane	18/652	169/15810	0.000217245	0.00390675	0.00326855	Ank1/Atp2b1/Dst/Gna12/Gnao1/Gng11/Gng13/Gphn/Kcnab1/Kit/Litaf/Ppp1r9b/Ppp3ca/Rasa3/Rgs8/Ryr2/Snap25/Tiam1	18
GO:0021697	BP	GO:0021697	cerebellar cortex formation	7/652	31/15810	0.00021731	0.00390675	0.00326855	Atp2b2/Cacna1a/Cbln1/Faim2/Nrxn1/Rora/Wnt7a	7
GO:0090276	BP	GO:0090276	regulation of peptide hormone secretion	19/652	184/15810	0.000219726	0.00393768	0.00329442	Arhgef7/Cacna1e/Camk2n1/Chd7/Cnr1/Dynll1/Ensa/Glul/Inhbb/Nrxn1/Pex5l/Pfkm/Ppp3ca/Ppp3cb/Prkce/Syt7/Tiam1/Uqcc2/Vsnl1	19
GO:0021955	BP	GO:0021955	central nervous system neuron axonogenesis	8/652	41/15810	0.000228987	0.00409071	0.00342245	Bhlhe22/Ephb1/Ephb2/Hsp90ab1/Nfib/Nr4a2/Slit2/Zeb2	8
GO:0099601	BP	GO:0099601	regulation of neurotransmitter receptor activity	10/652	63/15810	0.000235094	0.00418659	0.00350267	Dlgap1/Ephb2/Grin2a/Gsg1l/Nlgn1/Nrxn1/Rasgrf1/Reln/Rph3a/Shisa8	10
GO:0001540	MF	GO:0001540	amyloid-beta binding	9/652	52/15810	0.000244943	0.00434831	0.00363798	Apoe/Clu/Cryab/Cst3/Ephb2/Gria1/Itm2b/Itm2c/Olfm1	9
GO:1901890	BP	GO:1901890	positive regulation of cell junction assembly	14/652	114/15810	0.000247953	0.00436684	0.00365347	Adgrb1/Adgrb3/Adgrl1/Cbln1/Clstn2/Eef2k/Enpp2/Ephb1/Ephb2/Lrrtm3/Nlgn1/Nrxn1/Ntrk3/Wnt7a	14
GO:0005753	CC	GO:0005753	mitochondrial proton-transporting ATP synthase complex	5/652	15/15810	0.000249842	0.00436684	0.00365347	Atp5a1/Atp5b/Atp5g3/Atp5k/Atp5o	5
GO:0031115	BP	GO:0031115	negative regulation of microtubule polymerization	5/652	15/15810	0.000249842	0.00436684	0.00365347	Clip3/Fkbp4/Map2/Snca/Stmn2	5
GO:0045259	CC	GO:0045259	proton-transporting ATP synthase complex	5/652	15/15810	0.000249842	0.00436684	0.00365347	Atp5a1/Atp5b/Atp5g3/Atp5k/Atp5o	5
GO:0045277	CC	GO:0045277	respiratory chain complex IV	5/652	15/15810	0.000249842	0.00436684	0.00365347	Cox4i1/Cox6b1/Cox7b/Cox8a/Ndufa4	5
GO:0035725	BP	GO:0035725	sodium ion transmembrane transport	15/652	128/15810	0.000254215	0.00442232	0.00369989	Atp1a1/Atp1a2/Fgf14/Fxyd6/Hcn1/Kcnk1/Nedd4l/Plcb1/Slc12a2/Slc24a2/Slc6a11/Slc8a2/Slc9a9/Tesc/Wnk2	15
GO:0045921	BP	GO:0045921	positive regulation of exocytosis	12/652	88/15810	0.000254578	0.00442232	0.00369989	Cadps2/Dnm1l/Erc1/Exph5/Nlgn1/Rab3a/Snca/Stxbp1/Syt1/Syt4/Syt7/Vsnl1	12
GO:0060077	CC	GO:0060077	inhibitory synapse	6/652	23/15810	0.000265845	0.00457593	0.0038284	Gad1/Gphn/Igsf21/Nrxn1/Pclo/Rims2	6
GO:0099059	CC	GO:0099059	integral component of presynaptic active zone membrane	6/652	23/15810	0.000265845	0.00457593	0.0038284	Atp2b1/Atp2b2/Cacna1a/Gpm6a/Grm4/Nrxn1	6
GO:1900242	BP	GO:1900242	regulation of synaptic vesicle endocytosis	6/652	23/15810	0.000265845	0.00457593	0.0038284	Dnm1/Dnm1l/Nlgn1/Ppp3cb/Slc17a7/Syt7	6
GO:1990138	BP	GO:1990138	neuron projection extension	19/652	187/15810	0.000270625	0.00464408	0.00388543	Apoe/Barhl2/Hsp90ab1/Mag/Map1b/Map2/Nedd4l/Ntn1/Ntrk3/Olfm1/Rims2/Rtn4/Sema7a/Sh3gl2/Slit2/Syt1/Syt4/Tiam1/Unc13a	19
GO:1903532	BP	GO:1903532	positive regulation of secretion by cell	27/652	317/15810	0.000305712	0.00523035	0.00437592	Arhgef7/Cadps2/Camk2n1/Cck/Dnm1l/Dynll1/Erc1/Exph5/Glul/Inhbb/Nlgn1/Pex5l/Pfkm/Ppp3cb/Prkce/Rab3a/Rtn4/Slc12a2/Snap25/Snca/Stx1b/Stxbp1/Syt1/Syt4/Syt7/Unc13a/Vsnl1	27
GO:0033500	BP	GO:0033500	carbohydrate homeostasis	21/652	220/15810	0.000312166	0.0053087	0.00444147	Adipor2/Appl2/Cacna1a/Cacna1c/Cacna1e/Camk2n1/Cnr1/Dynll1/Mbd5/Ncor2/Neurod1/Nrxn1/Nucks1/Pfkm/Ppp3ca/Ppp3cb/Prkce/Spop/Tiam1/Vsnl1/Zbtb20	21
GO:0042593	BP	GO:0042593	glucose homeostasis	21/652	220/15810	0.000312166	0.0053087	0.00444147	Adipor2/Appl2/Cacna1a/Cacna1c/Cacna1e/Camk2n1/Cnr1/Dynll1/Mbd5/Ncor2/Neurod1/Nrxn1/Nucks1/Pfkm/Ppp3ca/Ppp3cb/Prkce/Spop/Tiam1/Vsnl1/Zbtb20	21
GO:0031594	CC	GO:0031594	neuromuscular junction	12/652	90/15810	0.000315024	0.00534126	0.00446871	F2r/Gria1/Kcnc3/Kcnc4/Nefl/Pclo/Prkar1a/Prkce/Rph3a/Stx1b/Unc13a/Unc13c	12
GO:0005743	CC	GO:0005743	mitochondrial inner membrane	31/652	386/15810	0.000319401	0.00539931	0.00451728	Atp5a1/Atp5b/Atp5g3/Atp5k/Atp5o/Clu/Cnp/Cox4i1/Cox5b/Cox6b1/Cox6c/Cox7a2/Cox7b/Cox8a/Endog/Gatm/Ndufa3/Ndufa4/Ndufa5/Ndufb10/Ndufb2/Ndufb5/Ndufc1/Ndufv3/Slc1a3/Slc25a4/Snca/Srgap2/Uqcc2/Uqcr10/Uqcrq	31
GO:0014003	BP	GO:0014003	oligodendrocyte development	8/652	43/15810	0.000323177	0.00543072	0.00454356	Clu/Cntn2/Fa2h/Mag/Myrf/Olig1/Plp1/Tppp	8
GO:0030285	CC	GO:0030285	integral component of synaptic vesicle membrane	8/652	43/15810	0.000323177	0.00543072	0.00454356	Atp6v1g2/Slc17a7/Sv2b/Sv2c/Synpr/Sypl/Syt1/Tmem163	8
GO:0004112	MF	GO:0004112	cyclic-nucleotide phosphodiesterase activity	6/652	24/15810	0.000342198	0.00566577	0.00474021	Cnp/Pde10a/Pde4b/Pde4d/Pde8a/Pde9a	6
GO:0022010	BP	GO:0022010	central nervous system myelination	6/652	24/15810	0.000342198	0.00566577	0.00474021	Clu/Cntn2/Fa2h/Mag/Myrf/Plp1	6
GO:0032291	BP	GO:0032291	axon ensheathment in central nervous system	6/652	24/15810	0.000342198	0.00566577	0.00474021	Clu/Cntn2/Fa2h/Mag/Myrf/Plp1	6
GO:0070050	BP	GO:0070050	neuron cellular homeostasis	6/652	24/15810	0.000342198	0.00566577	0.00474021	Calb1/Calb2/Erc1/Kcnh1/Slc17a7/Slc8a2	6
GO:0099523	CC	GO:0099523	presynaptic cytosol	6/652	24/15810	0.000342198	0.00566577	0.00474021	Anks1b/Calb1/Hspa8/Prkcb/Prkce/Sh3gl2	6
GO:0032411	BP	GO:0032411	positive regulation of transporter activity	13/652	104/15810	0.000343168	0.00566577	0.00474021	Ephb2/Fgf14/Hcn1/Kcna1/Kcnc1/Nedd4l/Plcb1/Reln/Ryr2/Slc25a4/Tcaf1/Tesc/Wnk2	13
GO:0021681	BP	GO:0021681	cerebellar granular layer development	5/652	16/15810	0.000351132	0.00576365	0.00482211	Atp2b2/Cbln1/Faim2/Nrxn1/Wnt7a	5
GO:0098814	BP	GO:0098814	spontaneous synaptic transmission	5/652	16/15810	0.000351132	0.00576365	0.00482211	Rims2/Rph3a/Slc12a2/Stx1b/Syt1	5
GO:0021953	BP	GO:0021953	central nervous system neuron differentiation	19/652	191/15810	0.000354328	0.00579931	0.00485194	Atp2b2/Bhlhe22/Cacna1a/Cbln1/Cntn2/Ephb1/Ephb2/Faim2/Hsp90ab1/Map2/Nfib/Nr4a2/Nrxn1/Rora/Slit2/Ubb/Uqcrq/Wnt7a/Zeb2	19
GO:0022834	MF	GO:0022834	ligand-gated channel activity	14/652	118/15810	0.000355783	0.00580634	0.00485782	Atp5g3/Gabra1/Gabra6/Gria1/Grik2/Grin2a/Grin2c/Hcn1/Kcnj3/Kcnk1/Pex5l/Rasa3/Ryr2/Slc17a7	14
GO:0060560	BP	GO:0060560	developmental growth involved in morphogenesis	23/652	255/15810	0.00037502	0.0061027	0.00510576	Apoe/Barhl2/Fgf1/Hsp90ab1/Mag/Map1b/Map2/Nedd4l/Ntn1/Ntrk3/Olfm1/Rims2/Rtn4/Sema7a/Sh3gl2/Slc12a2/Slit2/Spg20/Syt1/Syt4/Tiam1/Unc13a/Zeb2	23
GO:0045665	BP	GO:0045665	negative regulation of neuron differentiation	22/652	239/15810	0.000377061	0.00611832	0.00511884	Apoe/Cntn2/Crmp1/Efnb3/Ephb2/Itm2c/Lpar1/Mag/Map2/Nlgn1/Nr2f1/Ntm/Ntn1/Ppp3ca/Rtn4/Rtn4rl1/Sema7a/Slit2/Sox8/Spg20/Stmn2/Tlx3	22
GO:1901379	BP	GO:1901379	regulation of potassium ion transmembrane transport	11/652	79/15810	0.000379607	0.00614205	0.00513868	Bin1/Dpp6/Kcna1/Kcnab1/Kcnc1/Kcnip4/Nedd4l/Rgs7/Snx27/Wnk2/Ywhae	11
GO:0015459	MF	GO:0015459	potassium channel regulator activity	8/652	44/15810	0.000380919	0.00614571	0.00514175	Dpp6/Ensa/Kcnab1/Kcnip4/Nedd4l/Sgk2/Wnk2/Ywhae	8
GO:0044089	BP	GO:0044089	positive regulation of cellular component biogenesis	37/652	498/15810	0.000406171	0.00653451	0.00546704	Adgrb1/Adgrb3/Adgrl1/Anln/Apoe/Arhgef10/Bin1/Cbln1/Cck/Clstn2/Clu/Dab2ip/Ddx3x/Dynll1/Eef2k/Enpp2/Ephb1/Ephb2/Gpm6a/Kit/Lpar1/Lrrtm3/Map1b/Mphosph8/Neurl1a/Nlgn1/Nrxn1/Ntrk3/Pip4k2a/Prkce/Snca/Stub1/Tenm1/Tpm1/Tppp/Trabd2b/Wnt7a	37
GO:0008081	MF	GO:0008081	phosphoric diester hydrolase activity	11/652	80/15810	0.000424053	0.00680287	0.00569156	Cnp/Enpp2/Enpp6/Gde1/Pde10a/Pde4b/Pde4d/Pde8a/Pde9a/Plcb1/Plcl1	11
GO:0099072	BP	GO:0099072	regulation of postsynaptic membrane neurotransmitter receptor levels	12/652	93/15810	0.000428254	0.00685086	0.0057317	Cplx1/Dnm1/Frrs1l/Gphn/Gsg1l/Hpca/Mapk10/Ppp3r1/Snap25/Stx1b/Syne1/Ywhae	12
GO:0005251	MF	GO:0005251	delayed rectifier potassium channel activity	6/652	25/15810	0.000434697	0.00691486	0.00578526	Kcna1/Kcnc1/Kcnc3/Kcnc4/Kcng4/Kcnh1	6
GO:0061003	BP	GO:0061003	positive regulation of dendritic spine morphogenesis	6/652	25/15810	0.000434697	0.00691486	0.00578526	Camk2b/Caprin1/Dnm1l/Eef2k/Reln/Tiam1	6
GO:0051480	BP	GO:0051480	regulation of cytosolic calcium ion concentration	25/652	291/15810	0.000443917	0.00704174	0.0058914	Atp1a2/Atp2b1/Atp2b2/Atp2b3/Cacna1a/Cacna1c/Calb1/Calb2/Cemip/Chd7/Erc1/F2r/Grin2a/Grin2c/Grm1/Kcnh1/Lpar1/Pde4d/Prkce/Ryr2/Slc24a2/Slc8a2/Snca/Tmem178/Ywhae	25
GO:0044295	CC	GO:0044295	axonal growth cone	8/652	45/15810	0.00044678	0.00706736	0.00591284	Fkbp4/Gpm6a/Hsp90ab1/Kif5c/Nrxn1/Olfm1/Snap25/Tiam1	8
GO:0019233	BP	GO:0019233	sensory perception of pain	14/652	121/15810	0.000460946	0.00727113	0.00608332	Cacna1a/Cacna1e/Cck/Cnr1/Ephb1/F2r/Grin2a/Grm1/Kcna1/Kcnc4/Kcnd2/Mmp24/Ncam1/Rtn4	14
GO:0019898	CC	GO:0019898	extrinsic component of membrane	25/652	292/15810	0.000467102	0.00734778	0.00614745	Apoe/Bin1/Cdh20/Cdh22/Cdh8/Eno1/Gna12/Gnao1/Gng11/Gng13/Gphn/Hpca/Kcnab1/Mal/Olfm1/Psd/Rgs8/Rnf112/Rph3a/Ryr2/Snap25/Syn2/Tiam1/Trf/Wdfy3	25
GO:0014015	BP	GO:0014015	positive regulation of gliogenesis	11/652	81/15810	0.000472779	0.00741647	0.00620492	Aspa/Bin1/Enpp2/Gjc2/Mag/Qk/Rnf112/Rtn4/Sox8/Tiam1/Trf	11
GO:0099171	BP	GO:0099171	presynaptic modulation of chemical synaptic transmission	5/652	17/15810	0.000480653	0.00751916	0.00629084	Erc1/Git2/Prkcb/Syt1/Syt7	5
GO:0021684	BP	GO:0021684	cerebellar granular layer formation	4/652	10/15810	0.000493232	0.00759014	0.00635022	Atp2b2/Cbln1/Nrxn1/Wnt7a	4
GO:0021707	BP	GO:0021707	cerebellar granule cell differentiation	4/652	10/15810	0.000493232	0.00759014	0.00635022	Atp2b2/Cbln1/Nrxn1/Wnt7a	4
GO:0061669	BP	GO:0061669	spontaneous neurotransmitter secretion	4/652	10/15810	0.000493232	0.00759014	0.00635022	Rims2/Rph3a/Stx1b/Syt1	4
GO:0099541	BP	GO:0099541	trans-synaptic signaling by lipid	4/652	10/15810	0.000493232	0.00759014	0.00635022	Cnr1/F2r/Nrxn1/Plcb1	4
GO:0099542	BP	GO:0099542	trans-synaptic signaling by endocannabinoid	4/652	10/15810	0.000493232	0.00759014	0.00635022	Cnr1/F2r/Nrxn1/Plcb1	4
GO:0099612	BP	GO:0099612	protein localization to axon	4/652	10/15810	0.000493232	0.00759014	0.00635022	Cntn2/Cntnap2/Mal/Ugt8a	4
GO:0031901	CC	GO:0031901	early endosome membrane	9/652	57/15810	0.000498649	0.0076527	0.00640256	Clip3/Ephb1/Gria1/Kcnh1/Ldlrad4/Litaf/Pla2g4e/Pmepa1/Tmem163	9
GO:0043113	BP	GO:0043113	receptor clustering	10/652	69/15810	0.000501061	0.00766895	0.00641615	Apoe/Cacna1a/Gphn/Grik2/Nlgn1/Nrxn1/Nrxn2/Reln/Snx27/Sorbs1	10
GO:0050796	BP	GO:0050796	regulation of insulin secretion	16/652	152/15810	0.000545039	0.00830558	0.00694878	Cacna1e/Camk2n1/Cnr1/Dynll1/Ensa/Glul/Inhbb/Nrxn1/Pfkm/Ppp3ca/Ppp3cb/Prkce/Syt7/Tiam1/Uqcc2/Vsnl1	16
GO:0008066	MF	GO:0008066	glutamate receptor activity	6/652	26/15810	0.00054559	0.00830558	0.00694878	Gria1/Grik2/Grin2a/Grin2c/Grm1/Grm4	6
GO:0051640	BP	GO:0051640	organelle localization	36/652	488/15810	0.000552338	0.00838576	0.00701586	Bin1/Cplx2/Dnm1/Dnm1l/Fbxw11/Kif5c/Kit/Lin7a/Map1b/Map2/Map4/Myo1b/Ncam1/Ndrg4/Nefl/Nlgn1/Nrxn1/Ntn1/Pacs2/Pclo/Rab3a/Rab3c/Rims2/Rps15/Snca/Stx1b/Stxbp1/Syn2/Syne1/Syt1/Syt4/Tacc2/Ubb/Unc13a/Unc13c/Ywhaz	36
GO:0043292	CC	GO:0043292	contractile fiber	19/652	198/15810	0.000555646	0.00841344	0.00703902	Aldoa/Ank1/Bin1/Cacna1c/Cryab/Csrp1/Cst3/Dst/Hspb1/Pde4b/Pdlim2/Ppp3ca/Ppp3cb/Ryr2/Sphkap/Sptan1/Stub1/Syne1/Tpm1	19
GO:0031503	BP	GO:0031503	protein-containing complex localization	22/652	246/15810	0.000559816	0.00845397	0.00707293	Anks1b/Cplx1/Dnm1/Dynll1/Fkbp4/Gphn/Gsg1l/Hnrnpa2b1/Hpca/Kif5c/Mapk10/Nlgn1/Nptn/Nrxn1/Ppp3r1/Pura/Reln/Rps15/Snap25/Stx1b/Syne1/Thoc7	22
GO:0051966	BP	GO:0051966	regulation of synaptic transmission, glutamatergic	10/652	70/15810	0.000563387	0.00848526	0.00709912	Cnr1/Glul/Grik2/Grm1/Grm4/Nlgn1/Nrxn1/Reln/Stxbp1/Syt1	10
GO:0007156	BP	GO:0007156	homophilic cell adhesion via plasma membrane adhesion molecules	12/652	96/15810	0.000574045	0.00861823	0.00721036	Cadm3/Cdh20/Cdh22/Cdh8/Clstn2/Cntn6/Fat2/Igsf21/Kirrel3/Nptn/Plxnb3/Ptprt	12
GO:0032228	BP	GO:0032228	regulation of synaptic transmission, GABAergic	7/652	36/15810	0.00057678	0.00861823	0.00721036	Car2/Cnr1/Cntnap4/Nlgn1/Plcl1/Prkce/Stxbp1	7
GO:2000463	BP	GO:2000463	positive regulation of excitatory postsynaptic potential	7/652	36/15810	0.00057678	0.00861823	0.00721036	Grin2a/Nlgn1/Nrxn1/Reln/Rims2/Stx1b/Wnt7a	7
GO:0022037	BP	GO:0022037	metencephalon development	13/652	110/15810	0.000593683	0.00884744	0.00740212	Atp2b2/Cacna1a/Cbln1/Faim2/Nav2/Neurod1/Neurod2/Nrxn1/Otx2/Rora/Sez6l2/Uqcrq/Wnt7a	13
GO:0048489	BP	GO:0048489	synaptic vesicle transport	8/652	47/15810	0.000606218	0.00898694	0.00751884	Dnm1/Kif5c/Lin7a/Map2/Nlgn1/Rab3a/Snca/Syt4	8
GO:0099054	BP	GO:0099054	presynapse assembly	8/652	47/15810	0.000606218	0.00898694	0.00751884	Cbln1/Lrrtm3/Nlgn1/Nrxn1/Ntrk3/Pclo/Snca/Wnt7a	8
GO:0097091	BP	GO:0097091	synaptic vesicle clustering	5/652	18/15810	0.000643088	0.00950863	0.0079553	Nlgn1/Nrxn1/Pclo/Rab3a/Syn2	5
GO:0030016	CC	GO:0030016	myofibril	18/652	185/15810	0.000653378	0.00963563	0.00806155	Aldoa/Ank1/Bin1/Cacna1c/Cryab/Csrp1/Dst/Hspb1/Pde4b/Pdlim2/Ppp3ca/Ppp3cb/Ryr2/Sphkap/Sptan1/Stub1/Syne1/Tpm1	18
GO:0042383	CC	GO:0042383	sarcolemma	16/652	155/15810	0.00067595	0.0099426	0.00831838	Ank1/Atp1a1/Atp1a2/Bin1/Cacna1c/Car4/Dst/Kcnd2/Kcnj3/Pde9a/Ppp3cb/Ppp3r1/Prkce/Ryr2/Slc8a2/Sspn	16
GO:0032414	BP	GO:0032414	positive regulation of ion transmembrane transporter activity	12/652	98/15810	0.000692755	0.0101634	0.00850311	Ephb2/Fgf14/Hcn1/Kcna1/Kcnc1/Nedd4l/Plcb1/Reln/Ryr2/Tcaf1/Tesc/Wnk2	12
GO:0015872	BP	GO:0015872	dopamine transport	8/652	48/15810	0.000701595	0.0102665	0.00858936	Cnr1/Prkcb/Rab3a/Rtn4/Snca/Syt1/Syt4/Syt7	8
GO:0030165	MF	GO:0030165	PDZ domain binding	13/652	112/15810	0.000705722	0.010292	0.00861069	Adgrb1/Atp2b1/Atp2b2/Atp2b3/Erc1/Fzd7/Gria1/Grik2/Grin2c/Kirrel3/Lpar1/Nlgn1/Tmem88b	13
GO:0005543	MF	GO:0005543	phospholipid binding	30/652	387/15810	0.000710606	0.010292	0.00861069	Adgrb1/Amer2/Apoe/Appl2/Bin1/Dab2ip/Fzd7/Gap43/Hcn1/Hspa8/Kcnh1/Lpar1/Map1b/Myo1b/Pclo/Pla2g4e/Pla2g7/Plcb1/Psd/Rph3a/Snca/Snx25/Snx27/Syt1/Syt4/Syt7/Tiam1/Unc13a/Unc13c/Wdfy3	30
GO:0009306	BP	GO:0009306	protein secretion	30/652	387/15810	0.000710606	0.010292	0.00861069	Apoe/Cacna1c/Cacna1e/Camk2n1/Cbln1/Cnr1/Cplx1/Dnm1l/Dynll1/Ensa/Exph5/F2r/Glul/Inhbb/Neurod1/Nrxn1/Pclo/Pfkm/Ppp3ca/Ppp3cb/Prkce/Rab3a/Rab3c/Rims2/Slc12a2/Syt4/Syt7/Tiam1/Uqcc2/Vsnl1	30
GO:0035592	BP	GO:0035592	establishment of protein localization to extracellular region	30/652	387/15810	0.000710606	0.010292	0.00861069	Apoe/Cacna1c/Cacna1e/Camk2n1/Cbln1/Cnr1/Cplx1/Dnm1l/Dynll1/Ensa/Exph5/F2r/Glul/Inhbb/Neurod1/Nrxn1/Pclo/Pfkm/Ppp3ca/Ppp3cb/Prkce/Rab3a/Rab3c/Rims2/Slc12a2/Syt4/Syt7/Tiam1/Uqcc2/Vsnl1	30
GO:0048588	BP	GO:0048588	developmental cell growth	22/652	251/15810	0.000733648	0.0105986	0.00886722	Apoe/Barhl2/Hsp90ab1/Mag/Map1b/Map2/Nedd4l/Ntn1/Ntrk3/Olfm1/Rims2/Rtn4/Sema7a/Sh3gl2/Slc25a4/Slit2/Spg20/Syt1/Syt4/Tiam1/Unc13a/Zeb2	22
GO:0050773	BP	GO:0050773	regulation of dendrite development	18/652	187/15810	0.000741656	0.0106429	0.00890426	Adgrb3/Apoe/Bmp5/Camk1d/Camk2b/Caprin1/Dab2ip/Dgkg/Dnm1l/Eef2k/Lpar1/Nedd4l/Neurl1a/Nlgn1/Ppp3ca/Reln/Syne1/Tiam1	18
GO:0010807	BP	GO:0010807	regulation of synaptic vesicle priming	4/652	11/15810	0.000749869	0.0106429	0.00890426	Rab3a/Stx1b/Stxbp1/Unc13a	4
GO:0031943	BP	GO:0031943	regulation of glucocorticoid metabolic process	4/652	11/15810	0.000749869	0.0106429	0.00890426	Atp1a1/Bmp5/Dkk3/Stub1	4
GO:0032591	CC	GO:0032591	dendritic spine membrane	4/652	11/15810	0.000749869	0.0106429	0.00890426	Atp2b1/Gria1/Ppp1r9b/Shisa8	4
GO:0097090	BP	GO:0097090	presynaptic membrane organization	4/652	11/15810	0.000749869	0.0106429	0.00890426	Apoe/Cntn2/Nlgn1/Nrxn1	4
GO:1901660	BP	GO:1901660	calcium ion export	4/652	11/15810	0.000749869	0.0106429	0.00890426	Atp2b1/Atp2b3/Slc8a2/Ywhae	4
GO:2000574	BP	GO:2000574	regulation of microtubule motor activity	4/652	11/15810	0.000749869	0.0106429	0.00890426	Dynll1/Fbxw11/Map2/Mtcl1	4
GO:0016247	MF	GO:0016247	channel regulator activity	14/652	127/15810	0.000752184	0.010649	0.00890942	Dpp6/Ensa/Fgf14/Fxyd6/Kcnab1/Kcnip4/Nedd4l/Nrxn1/Nrxn2/Nrxn3/Prkcb/Sgk2/Wnk2/Ywhae	14
GO:0048813	BP	GO:0048813	dendrite morphogenesis	17/652	172/15810	0.000765153	0.0108056	0.00904044	Adgrb3/Btbd3/Cacna1a/Camk2b/Caprin1/Dnm1l/Dock10/Eef2k/Ephb1/Ephb2/Nedd4l/Nlgn1/Ppp3ca/Reln/Syne1/Tiam1/Wnt7a	17
GO:0032272	BP	GO:0032272	negative regulation of protein polymerization	10/652	73/15810	0.000789958	0.0111282	0.0093103	Clip3/Fkbp4/Map2/Mphosph8/Slit2/Snca/Sptan1/Sptb/Stmn2/Tpm1	10
GO:0086004	BP	GO:0086004	regulation of cardiac muscle cell contraction	7/652	38/15810	0.000811869	0.0114085	0.00954479	Atp1a1/Atp1a2/Bin1/Cacna1c/Pde4b/Pde4d/Ryr2	7
GO:0019897	CC	GO:0019897	extrinsic component of plasma membrane	17/652	173/15810	0.000816876	0.0114504	0.00957988	Apoe/Cdh20/Cdh22/Cdh8/Eno1/Gna12/Gnao1/Gng11/Gng13/Gphn/Kcnab1/Olfm1/Rgs8/Ryr2/Snap25/Tiam1/Trf	17
GO:1990778	BP	GO:1990778	protein localization to cell periphery	27/652	338/15810	0.00082499	0.0114953	0.0096174	Actb/Ank1/Camk2b/Clip3/Cplx1/Dpp6/Ephb2/Gphn/Gpr158/Grin2a/Grin2c/Kcnip4/Lin7a/Mal/Map7/Mapk10/Nrxn1/Pacs2/Ppp1r9b/Rab3a/Rab3c/Snap25/Snx27/Sorbs1/Stx1b/Stxbp1/Tesc	27
GO:0051952	BP	GO:0051952	regulation of amine transport	12/652	100/15810	0.000831356	0.0114953	0.0096174	Cacna1a/Cck/Cnr1/Prkcb/Rab3a/Rtn4/Slc12a2/Snca/Stxbp1/Syt1/Syt4/Syt7	12
GO:0007214	BP	GO:0007214	gamma-aminobutyric acid signaling pathway	6/652	28/15810	0.000832254	0.0114953	0.0096174	Cacna1a/Gabbr2/Gabra1/Gabra6/Plcl1/Slc12a2	6
GO:0032588	CC	GO:0032588	trans-Golgi network membrane	6/652	28/15810	0.000832254	0.0114953	0.0096174	Cabp7/Caln1/Clip3/Fut9/Mmp24/Myo1b	6
GO:0097440	CC	GO:0097440	apical dendrite	6/652	28/15810	0.000832254	0.0114953	0.0096174	Clu/Hcn1/Map1b/Map2/Neurl1a/Rasgrf1	6
GO:0098945	CC	GO:0098945	intrinsic component of presynaptic active zone membrane	6/652	28/15810	0.000832254	0.0114953	0.0096174	Atp2b1/Atp2b2/Cacna1a/Gpm6a/Grm4/Nrxn1	6
GO:0030673	CC	GO:0030673	axolemma	5/652	19/15810	0.000843376	0.0116205	0.0097222	Ank1/Cntnap2/Kcnc1/Kcnc3/Kcnh1	5
GO:0046883	BP	GO:0046883	regulation of hormone secretion	21/652	238/15810	0.000881011	0.0121096	0.0101314	Arhgef7/Cacna1e/Camk2n1/Chd7/Cnr1/Dynll1/Ensa/Glul/Igfbp3/Inhbb/Nrxn1/Pex5l/Pfkm/Ppp3ca/Ppp3cb/Prkce/Snap25/Syt7/Tiam1/Uqcc2/Vsnl1	21
GO:0015276	MF	GO:0015276	ligand-gated ion channel activity	13/652	115/15810	0.000906831	0.0123869	0.0103634	Gabra1/Gabra6/Gria1/Grik2/Grin2a/Grin2c/Hcn1/Kcnj3/Kcnk1/Pex5l/Rasa3/Ryr2/Slc17a7	13
GO:0021549	BP	GO:0021549	cerebellum development	12/652	101/15810	0.000908893	0.0123869	0.0103634	Atp2b2/Cacna1a/Cbln1/Faim2/Nav2/Neurod1/Neurod2/Nrxn1/Rora/Sez6l2/Uqcrq/Wnt7a	12
GO:0050772	BP	GO:0050772	positive regulation of axonogenesis	12/652	101/15810	0.000908893	0.0123869	0.0103634	Apoe/Map1b/Nefl/Ntn1/Ntrk3/Plxnb3/Rtn4/Sema7a/Tiam1/Tiam2/Tubb2b/Zeb2	12
GO:0071692	BP	GO:0071692	protein localization to extracellular region	30/652	393/15810	0.000909933	0.0123869	0.0103634	Apoe/Cacna1c/Cacna1e/Camk2n1/Cbln1/Cnr1/Cplx1/Dnm1l/Dynll1/Ensa/Exph5/F2r/Glul/Inhbb/Neurod1/Nrxn1/Pclo/Pfkm/Ppp3ca/Ppp3cb/Prkce/Rab3a/Rab3c/Rims2/Slc12a2/Syt4/Syt7/Tiam1/Uqcc2/Vsnl1	30
GO:0016835	MF	GO:0016835	carbon-oxygen lyase activity	9/652	62/15810	0.000936515	0.0126878	0.0106151	Alad/Car10/Car2/Car4/Car8/Eno1/Eno2/Gmds/Tpi1	9
GO:0046847	BP	GO:0046847	filopodium assembly	9/652	62/15810	0.000936515	0.0126878	0.0106151	Gap43/Gpm6a/Itgb4/Neurl1a/Nlgn1/Nrxn1/Ppp1r9b/Srgap2/Tenm1	9
GO:0006897	BP	GO:0006897	endocytosis	34/652	466/15810	0.000943553	0.0127526	0.0106693	Actb/Adgrb1/Aplp1/Apoe/Appl2/Atp5b/Bin1/Clip3/Clu/Cntn2/Dnm1/Dnm1l/Eef2k/Fnbp1/Gria1/Gsg1l/Hpca/Lrp1b/Ncl/Nedd4l/Nlgn1/Ppp3ca/Ppp3cb/Ppp3r1/Sh3gl2/Sirpa/Slc17a7/Snap25/Snca/Syne1/Syt1/Syt4/Syt7/Trf	34
GO:0001667	BP	GO:0001667	ameboidal-type cell migration	29/652	377/15810	0.000977186	0.0131757	0.0110233	Adgrb1/Adipor2/Anln/Apoe/Appl2/Atp5a1/Atp5b/Dab2ip/Dcn/Dock5/Enpp2/Fat2/Fgf1/Glul/Gna12/Hspb1/Itgb4/Kank2/Kit/Prkce/Prr5l/Rtn4/Sema7a/Slit2/Sox8/Sparc/Srgap2/Wnt7a/Zeb2	29
GO:0009187	BP	GO:0009187	cyclic nucleotide metabolic process	6/652	29/15810	0.00101321	0.0135326	0.0113219	Adcy1/Atp2b2/Cnp/Pde4d/Pde9a/Rora	6
GO:0035640	BP	GO:0035640	exploration behavior	6/652	29/15810	0.00101321	0.0135326	0.0113219	Apoe/Atp1a2/Brinp1/Chl1/Gad1/Prkce	6
GO:0061082	BP	GO:0061082	myeloid leukocyte cytokine production	6/652	29/15810	0.00101321	0.0135326	0.0113219	Bcl6/Ddx1/Ddx58/Kit/Rtn4/Sema7a	6
GO:1903859	BP	GO:1903859	regulation of dendrite extension	6/652	29/15810	0.00101321	0.0135326	0.0113219	Nedd4l/Rims2/Rtn4/Syt1/Syt4/Unc13a	6
GO:0051047	BP	GO:0051047	positive regulation of secretion	27/652	343/15810	0.00102732	0.0136888	0.0114526	Arhgef7/Cadps2/Camk2n1/Cck/Dnm1l/Dynll1/Erc1/Exph5/Glul/Inhbb/Nlgn1/Pex5l/Pfkm/Ppp3cb/Prkce/Rab3a/Rtn4/Slc12a2/Snap25/Snca/Stx1b/Stxbp1/Syt1/Syt4/Syt7/Unc13a/Vsnl1	27
GO:0060401	BP	GO:0060401	cytosolic calcium ion transport	15/652	146/15810	0.00103231	0.0137229	0.0114812	Atp2b1/Atp2b3/Cacna1c/Cemip/Chd7/F2r/Grin2a/Grin2c/Pde4d/Prkce/Ryr2/Slc24a2/Slc8a2/Snca/Ywhae	15
GO:0086003	BP	GO:0086003	cardiac muscle cell contraction	9/652	63/15810	0.00105342	0.0139707	0.0116885	Atp1a1/Atp1a2/Bin1/Cacna1c/Kcnd3/Nedd4l/Pde4b/Pde4d/Ryr2	9
GO:0031643	BP	GO:0031643	positive regulation of myelination	5/652	20/15810	0.00108668	0.0141676	0.0118531	Mag/Myrf/S100b/Tppp/Trf	5
GO:2001014	BP	GO:2001014	regulation of skeletal muscle cell differentiation	5/652	20/15810	0.00108668	0.0141676	0.0118531	Ddx5/Ephb1/Rbfox1/S100b/Uqcc2	5
GO:0021683	BP	GO:0021683	cerebellar granular layer morphogenesis	4/652	12/15810	0.00108827	0.0141676	0.0118531	Atp2b2/Cbln1/Nrxn1/Wnt7a	4
GO:0031223	BP	GO:0031223	auditory behavior	4/652	12/15810	0.00108827	0.0141676	0.0118531	Cntnap2/Nrxn1/Nrxn2/Slc1a3	4
GO:0070839	BP	GO:0070839	divalent metal ion export	4/652	12/15810	0.00108827	0.0141676	0.0118531	Atp2b1/Atp2b3/Slc8a2/Ywhae	4
GO:0098684	CC	GO:0098684	photoreceptor ribbon synapse	4/652	12/15810	0.00108827	0.0141676	0.0118531	Dnm1/Hspa8/Rims2/Sh3gl2	4
GO:0099511	MF	GO:0099511	voltage-gated calcium channel activity involved in regulation of cytosolic calcium levels	4/652	12/15810	0.00108827	0.0141676	0.0118531	Cacna1a/Cacna1e/Cnr1/Erc1	4
GO:0099626	MF	GO:0099626	voltage-gated calcium channel activity involved in regulation of presynaptic cytosolic calcium levels	4/652	12/15810	0.00108827	0.0141676	0.0118531	Cacna1a/Cacna1e/Cnr1/Erc1	4
GO:0007157	BP	GO:0007157	heterophilic cell-cell adhesion via plasma membrane cell adhesion molecules	7/652	40/15810	0.00111677	0.0144389	0.0120802	Adgrl1/Cadm3/Cbln1/Igsf21/Nlgn1/Nrxn1/Tenm1	7
GO:0016469	CC	GO:0016469	proton-transporting two-sector ATPase complex	7/652	40/15810	0.00111677	0.0144389	0.0120802	Atp5a1/Atp5b/Atp5g3/Atp5k/Atp5o/Atp6v1b2/Atp6v1g2	7
GO:0097484	BP	GO:0097484	dendrite extension	7/652	40/15810	0.00111677	0.0144389	0.0120802	Nedd4l/Rims2/Rtn4/Sh3gl2/Syt1/Syt4/Unc13a	7
GO:0019935	BP	GO:0019935	cyclic-nucleotide-mediated signaling	17/652	178/15810	0.0011226	0.0144813	0.0121157	Adcy1/Adgrb1/Adgrb3/Adgrl1/Aplp1/Apoe/Cnr1/Lpar1/Pclo/Pde10a/Pde4b/Pde4d/Pde9a/Pex5l/Prkar1a/Rims2/Rundc3a	17
GO:0006119	BP	GO:0006119	oxidative phosphorylation	11/652	90/15810	0.00116161	0.0148828	0.0124516	Atp5a1/Atp5b/Atp5o/Cox4i1/Cox5b/Cox7a2/Ndufv3/Snca/Uqcc2/Uqcr10/Uqcrq	11
GO:0098659	BP	GO:0098659	inorganic cation import across plasma membrane	11/652	90/15810	0.00116161	0.0148828	0.0124516	Atp1a1/Atp1a2/Cacna1c/Kcnd3/Kcnj3/Slc12a2/Slc12a5/Slc24a2/Slc8a2/Slc9a9/Wnk2	11
GO:0099587	BP	GO:0099587	inorganic ion import across plasma membrane	11/652	90/15810	0.00116161	0.0148828	0.0124516	Atp1a1/Atp1a2/Cacna1c/Kcnd3/Kcnj3/Slc12a2/Slc12a5/Slc24a2/Slc8a2/Slc9a9/Wnk2	11
GO:0071902	BP	GO:0071902	positive regulation of protein serine/threonine kinase activity	22/652	260/15810	0.00116598	0.0149051	0.0124702	Cemip/Dab2ip/Ddx3x/Eif2ak2/F2r/Fgf1/Gab1/Grm1/Grm4/Hsp90ab1/Irgm2/Kit/Lpar1/Mnat1/Nrxn1/Ntrk3/Slc8a2/Snca/Tenm1/Tiam1/Trf/Zeb2	22
GO:0015837	BP	GO:0015837	amine transport	12/652	104/15810	0.00117849	0.0150311	0.0125756	Cacna1a/Cck/Cnr1/Prkcb/Rab3a/Rtn4/Slc12a2/Snca/Stxbp1/Syt1/Syt4/Syt7	12
GO:0072509	MF	GO:0072509	divalent inorganic cation transmembrane transporter activity	15/652	148/15810	0.00118622	0.0150957	0.0126296	Atp2b1/Atp2b2/Atp2b3/Cacna1a/Cacna1c/Cacna1e/Cnr1/Erc1/Gpm6a/Grin2a/Grin2c/Rasa3/Ryr2/Slc24a2/Slc8a2	15
GO:0016836	MF	GO:0016836	hydro-lyase activity	8/652	52/15810	0.00121079	0.0153394	0.0128335	Alad/Car10/Car2/Car4/Car8/Eno1/Eno2/Gmds	8
GO:1900271	BP	GO:1900271	regulation of long-term synaptic potentiation	8/652	52/15810	0.00121079	0.0153394	0.0128335	Adcy1/Apoe/Calb1/Calb2/Ephb2/Fam107a/Rab3a/Reln	8
GO:1900006	BP	GO:1900006	positive regulation of dendrite development	12/652	105/15810	0.00128189	0.0162038	0.0135568	Apoe/Bmp5/Camk2b/Caprin1/Dab2ip/Dnm1l/Eef2k/Lpar1/Neurl1a/Nlgn1/Reln/Tiam1	12
GO:0044091	BP	GO:0044091	membrane biogenesis	7/652	41/15810	0.00129954	0.0163905	0.0137129	Clip3/Ephb2/Nlgn1/Nrxn1/Nrxn2/Rftn1/Serinc1	7
GO:0005200	MF	GO:0005200	structural constituent of cytoskeleton	8/652	53/15810	0.00137548	0.0171551	0.0143527	Actb/Camk2b/Mybpc1/Nefl/Sptb/Tpm1/Tuba4a/Tubb2b	8
GO:1903307	BP	GO:1903307	positive regulation of regulated secretory pathway	8/652	53/15810	0.00137548	0.0171551	0.0143527	Dnm1l/Erc1/Nlgn1/Rab3a/Stxbp1/Syt1/Syt4/Syt7	8
GO:0010996	BP	GO:0010996	response to auditory stimulus	5/652	21/15810	0.00137835	0.0171551	0.0143527	Atp1a2/Cntnap2/Nrxn1/Nrxn2/Slc1a3	5
GO:0031681	MF	GO:0031681	G-protein beta-subunit binding	5/652	21/15810	0.00137835	0.0171551	0.0143527	F2r/Gng11/Gng13/Gria1/Rgs7	5
GO:0043083	CC	GO:0043083	synaptic cleft	5/652	21/15810	0.00137835	0.0171551	0.0143527	Adgrb3/Apoe/Cbln1/Cdh8/Sparcl1	5
GO:0097107	BP	GO:0097107	postsynaptic density assembly	5/652	21/15810	0.00137835	0.0171551	0.0143527	Cbln1/Nrxn1/Nrxn2/Ntrk3/Reln	5
GO:0098802	CC	GO:0098802	plasma membrane signaling receptor complex	16/652	166/15810	0.00140973	0.0175073	0.0146473	Erbb3/Gabbr2/Gria1/Grik2/Grin2a/Grin2c/Grm1/Itgb4/Itgb5/Nlgn1/Olfm1/Olfm3/Plp1/Shisa8/Sorbs1/Trf	16
GO:0003779	MF	GO:0003779	actin binding	29/652	387/15810	0.00146038	0.0180656	0.0151144	Ablim1/Adssl1/Anln/Bin1/Dst/Ermn/Fam107a/Gas7/Hpca/Inf2/Map1b/Map2/Marcks/Mobp/Mprip/Myo1b/Ncald/P4hb/Pdlim2/Phactr2/Ppp1r9b/Prkce/Shroom1/Snca/Sptan1/Sptb/Syne1/Tagln3/Tpm1	29
GO:0022011	BP	GO:0022011	myelination in peripheral nervous system	6/652	31/15810	0.00146426	0.0180656	0.0151144	Arhgef10/Fa2h/Itgb4/Ndrg1/Ntrk3/Ppp3r1	6
GO:0032292	BP	GO:0032292	peripheral nervous system axon ensheathment	6/652	31/15810	0.00146426	0.0180656	0.0151144	Arhgef10/Fa2h/Itgb4/Ndrg1/Ntrk3/Ppp3r1	6
GO:0071241	BP	GO:0071241	cellular response to inorganic substance	16/652	167/15810	0.00150121	0.0184811	0.0154621	Atrx/Fus/Grin2a/Hnrnpd/Hpca/Kcna1/Kcnh1/Neurod2/Nlgn1/Nrxn1/Slc12a2/Snca/Syt1/Syt4/Syt7/Trf	16
GO:0016081	BP	GO:0016081	synaptic vesicle docking	4/652	13/15810	0.00152097	0.0184834	0.0154639	Rims2/Stx1b/Unc13a/Unc13c	4
GO:0016595	MF	GO:0016595	glutamate binding	4/652	13/15810	0.00152097	0.0184834	0.0154639	Gad1/Glul/Grin2a/Slc1a3	4
GO:0031091	CC	GO:0031091	platelet alpha granule	4/652	13/15810	0.00152097	0.0184834	0.0154639	Igfbp3/Snca/Sparc/Stxbp1	4
GO:0033178	CC	GO:0033178	proton-transporting two-sector ATPase complex, catalytic domain	4/652	13/15810	0.00152097	0.0184834	0.0154639	Atp5a1/Atp5b/Atp5o/Atp6v1b2	4
GO:0042776	BP	GO:0042776	mitochondrial ATP synthesis coupled proton transport	4/652	13/15810	0.00152097	0.0184834	0.0154639	Atp5a1/Atp5b/Atp5o/Cox5b	4
GO:0099558	BP	GO:0099558	maintenance of synapse structure	4/652	13/15810	0.00152097	0.0184834	0.0154639	Adgrb3/Cbln1/Hspa8/Rab3a	4
GO:0008328	CC	GO:0008328	ionotropic glutamate receptor complex	8/652	54/15810	0.00155747	0.0188864	0.0158011	Gria1/Grik2/Grin2a/Grin2c/Nlgn1/Olfm1/Olfm3/Shisa8	8
GO:0050771	BP	GO:0050771	negative regulation of axonogenesis	9/652	67/15810	0.00164473	0.019902	0.0166508	Efnb3/Ephb2/Mag/Map2/Ntn1/Rtn4/Sema7a/Slit2/Spg20	9
GO:0021987	BP	GO:0021987	cerebral cortex development	11/652	94/15810	0.00166228	0.0200714	0.0167925	Bhlhe22/Btbd3/Dab2ip/Nr2f1/Plcb1/Reln/Rtn4/Slit2/Srgap2/Tacc2/Ywhae	11
GO:0004114	MF	GO:0004114	3',5'-cyclic-nucleotide phosphodiesterase activity	5/652	22/15810	0.00172388	0.0207709	0.0173778	Pde10a/Pde4b/Pde4d/Pde8a/Pde9a	5
GO:0021696	BP	GO:0021696	cerebellar cortex morphogenesis	7/652	43/15810	0.00173468	0.0207911	0.0173947	Atp2b2/Cacna1a/Cbln1/Faim2/Nrxn1/Rora/Wnt7a	7
GO:1990573	BP	GO:1990573	potassium ion import across plasma membrane	7/652	43/15810	0.00173468	0.0207911	0.0173947	Atp1a1/Atp1a2/Kcnd3/Kcnj3/Slc12a2/Slc12a5/Wnk2	7
GO:0015662	MF	GO:0015662	ion transmembrane transporter activity, phosphorylative mechanism	6/652	32/15810	0.00174024	0.0207911	0.0173947	Atp1a1/Atp1a2/Atp2b1/Atp2b2/Atp2b3/Atp6v1g2	6
GO:1905606	BP	GO:1905606	regulation of presynapse assembly	6/652	32/15810	0.00174024	0.0207911	0.0173947	Cbln1/Nlgn1/Nrxn1/Ntrk3/Snca/Wnt7a	6
GO:0098878	CC	GO:0098878	neurotransmitter receptor complex	8/652	55/15810	0.00175802	0.0209594	0.0175354	Gria1/Grik2/Grin2a/Grin2c/Nlgn1/Olfm1/Olfm3/Shisa8	8
GO:0030864	CC	GO:0030864	cortical actin cytoskeleton	10/652	81/15810	0.00177919	0.0211671	0.0177093	Anln/Calb1/Calb2/Mobp/Pdlim2/Ppp1r9b/Prkcb/Shroom1/Sptan1/Sptb	10
GO:1990204	CC	GO:1990204	oxidoreductase complex	11/652	95/15810	0.00181168	0.0215084	0.0179948	Ndufa3/Ndufa4/Ndufa5/Ndufb10/Ndufb2/Ndufb5/Ndufc1/Ndufv3/P4hb/Uqcr10/Uqcrq	11
GO:0006814	BP	GO:0006814	sodium ion transport	18/652	203/15810	0.00189339	0.0224315	0.0187671	Ahcyl1/Atp1a1/Atp1a2/Fgf14/Fxyd6/Hcn1/Kcnk1/Nedd4l/Nkain2/Plcb1/Slc12a2/Slc17a7/Slc24a2/Slc6a11/Slc8a2/Slc9a9/Tesc/Wnk2	18
GO:0045860	BP	GO:0045860	positive regulation of protein kinase activity	29/652	394/15810	0.00191099	0.0225928	0.018902	Camkk2/Cemip/Clu/Dab2ip/Ddx3x/Egr1/Eif2ak2/Erbb3/F2r/Fgf1/Gab1/Grm1/Grm4/Hsp90ab1/Irgm2/Kit/Lpar1/Mnat1/Nab2/Neurl1a/Nrxn1/Ntrk3/Reln/Slc8a2/Snca/Tenm1/Tiam1/Trf/Zeb2	29
GO:0009266	BP	GO:0009266	response to temperature stimulus	14/652	140/15810	0.00193887	0.0228746	0.0191378	Appl2/Cdh8/Ephb1/Fgf1/Grik2/Hsp90ab1/Mmp24/Pde4b/Psip1/Rasa3/Slc12a5/Stub1/Thra/Ywhae	14
GO:0051271	BP	GO:0051271	negative regulation of cellular component movement	23/652	288/15810	0.00195406	0.0229639	0.0192125	Adgrb1/Adipor2/Apod/Apoe/Bin1/Dab2ip/Dcn/Frmd5/Igfbp3/Ldlrad4/Ndrg4/Nrg3/Olfm1/Padi2/Plcb1/Plxnb3/Ptprt/Sema7a/Slit2/Srgap2/Tcaf1/Tmeff2/Tpm1	23
GO:0048284	BP	GO:0048284	organelle fusion	13/652	125/15810	0.00195455	0.0229639	0.0192125	Cplx1/Cplx2/Dnm1l/Eno1/Eno2/Rab3a/Snap25/Snca/Stx1b/Stxbp1/Syt1/Syt4/Syt7	13
GO:0010771	BP	GO:0010771	negative regulation of cell morphogenesis involved in differentiation	11/652	96/15810	0.00197184	0.0231191	0.0193424	Efnb3/Ephb2/Mag/Map2/Nlgn1/Ntn1/Ppp3ca/Rtn4/Sema7a/Slit2/Spg20	11
GO:0043235	CC	GO:0043235	receptor complex	27/652	359/15810	0.00199087	0.023294	0.0194887	Ephb1/Ephb2/Erbb3/Gabbr2/Gabra1/Gabra6/Gria1/Grik2/Grin2a/Grin2c/Grm1/Hsp90ab1/Itgb4/Itgb5/Kctd12/Kit/Lrp1b/Nlgn1/Ntrk3/Olfm1/Olfm3/Pex5l/Plp1/Plxnb3/Shisa8/Sorbs1/Trf	27
GO:0030902	BP	GO:0030902	hindbrain development	15/652	156/15810	0.0020089	0.0234565	0.0196247	Atp2b2/Bmp5/Cacna1a/Cbln1/Faim2/Nav2/Neurod1/Neurod2/Nfib/Nrxn1/Otx2/Rora/Sez6l2/Uqcrq/Wnt7a	15
GO:0005911	CC	GO:0005911	cell-cell junction	31/652	432/15810	0.0020166	0.023498	0.0196593	Actb/Atp1a1/Atp1a2/Cadm3/Calb2/Cdh20/Cdh22/Cdh8/Cldn11/Ddx58/Dst/Fat2/Frmd5/Gab1/Gjb1/Gjc2/Gjc3/Gria1/Igsf21/Kirrel3/Kit/Lin7a/Ncam1/Ndrg1/Nrxn1/Pdlim2/Ppp3ca/Shroom1/Sorbs1/Sptan1/Tiam1	31
GO:0002791	BP	GO:0002791	regulation of peptide secretion	25/652	324/15810	0.00203941	0.023715	0.0198409	Apoe/Arhgef7/Cacna1e/Camk2n1/Chd7/Cnr1/Dnm1l/Dynll1/Ensa/Exph5/F2r/Glul/Inhbb/Nrxn1/Pex5l/Pfkm/Ppp3ca/Ppp3cb/Prkce/Slc12a2/Syt4/Syt7/Tiam1/Uqcc2/Vsnl1	25
GO:0004089	MF	GO:0004089	carbonate dehydratase activity	4/652	14/15810	0.0020604	0.0238123	0.0199224	Car10/Car2/Car4/Car8	4
GO:0046933	MF	GO:0046933	proton-transporting ATP synthase activity, rotational mechanism	4/652	14/15810	0.0020604	0.0238123	0.0199224	Atp5a1/Atp5b/Atp5g3/Atp5o	4
GO:0098917	BP	GO:0098917	retrograde trans-synaptic signaling	4/652	14/15810	0.0020604	0.0238123	0.0199224	Cnr1/Nlgn1/Plcb1/Syt4	4
GO:0097553	BP	GO:0097553	calcium ion transmembrane import into cytosol	12/652	111/15810	0.00207184	0.0238958	0.0199922	Cacna1c/Cemip/Chd7/F2r/Grin2a/Grin2c/Pde4d/Prkce/Ryr2/Slc24a2/Slc8a2/Snca	12
GO:2000146	BP	GO:2000146	negative regulation of cell motility	21/652	255/15810	0.00208249	0.0239698	0.0200541	Adgrb1/Adipor2/Apod/Apoe/Dab2ip/Dcn/Frmd5/Igfbp3/Ldlrad4/Ndrg4/Nrg3/Olfm1/Padi2/Plcb1/Plxnb3/Ptprt/Slit2/Srgap2/Tcaf1/Tmeff2/Tpm1	21
GO:0097470	CC	GO:0097470	ribbon synapse	5/652	23/15810	0.00212889	0.0244541	0.0204593	Dnm1/Hspa8/Pclo/Rims2/Sh3gl2	5
GO:0043266	BP	GO:0043266	regulation of potassium ion transport	11/652	97/15810	0.00214333	0.0245702	0.0205565	Bin1/Dpp6/Kcna1/Kcnab1/Kcnc1/Kcnip4/Nedd4l/Rgs7/Snx27/Wnk2/Ywhae	11
GO:0008022	MF	GO:0008022	protein C-terminus binding	19/652	222/15810	0.00215872	0.0246967	0.0206622	Atp2b2/Clic6/Dnm1/Dynll1/Fbln5/Gria1/Hcn1/Ncl/Nefl/Pfkm/Plekhb1/Ppp1r9b/Rab3a/Rasgrf1/Rbfox1/Sh3gl2/Stmn3/Syt1/Tcf4	19
GO:0071322	BP	GO:0071322	cellular response to carbohydrate stimulus	13/652	127/15810	0.00225309	0.0257243	0.021522	Cacna1e/Camk2n1/Dynll1/Neurod1/Nrxn1/Plcb1/Ppp3ca/Ppp3cb/Prkcb/Prkce/Tiam1/Vsnl1/Zbtb20	13
GO:0019829	MF	GO:0019829	ATPase-coupled cation transmembrane transporter activity	7/652	45/15810	0.00227522	0.0258726	0.021646	Atp1a1/Atp1a2/Atp2b1/Atp2b2/Atp2b3/Atp5b/Atp6v1g2	7
GO:1903115	BP	GO:1903115	regulation of actin filament-based movement	7/652	45/15810	0.00227522	0.0258726	0.021646	Atp1a1/Atp1a2/Bin1/Cacna1c/Pde4b/Pde4d/Ryr2	7
GO:0032535	BP	GO:0032535	regulation of cellular component size	28/652	381/15810	0.00231965	0.026325	0.0220245	Apoe/Atp2b2/Barhl2/Bin1/Cntn2/Hp1bp3/Hsp90ab1/Inf2/Mag/Map1b/Map2/Mphosph8/Nefl/Ntn1/Ntrk3/Olfm1/Prkce/Rtn4/Sema7a/Slc12a2/Slc12a5/Slit2/Spg20/Sptan1/Sptb/Tenm1/Tpm1/Wnt7a	28
GO:0021761	BP	GO:0021761	limbic system development	10/652	84/15810	0.00234248	0.0265309	0.0221969	Atp1a2/Cntnap2/Kcna1/Kirrel3/Neurod1/Reln/Ubb/Uqcrq/Ywhae/Zeb2	10
GO:0031225	CC	GO:0031225	anchored component of membrane	14/652	143/15810	0.00236535	0.0267365	0.0223688	Car4/Cntn2/Cntn6/Enpp6/Igsf21/Ncam1/Negr1/Ntm/Otoa/Rab3a/Rab3c/Rtn4rl1/Sema7a/Snap25	14
GO:0060326	BP	GO:0060326	cell chemotaxis	19/652	224/15810	0.0023894	0.0269545	0.0225513	Camk1d/Dnm1l/Enpp2/Ephb1/Fgf1/Gab1/Hspb1/Il16/Kit/Lpar1/Padi2/Pde4b/Pde4d/Pla2g7/Plxnb3/Rpl13a/Slc12a2/Slit2/Tiam1	19
GO:0005891	CC	GO:0005891	voltage-gated calcium channel complex	6/652	34/15810	0.00240851	0.0270623	0.0226414	Cacna1a/Cacna1c/Cacna1e/Catsperd/Pde4b/Pde4d	6
GO:0014044	BP	GO:0014044	Schwann cell development	6/652	34/15810	0.00240851	0.0270623	0.0226414	Arhgef10/Fa2h/Itgb4/Ndrg1/Ntrk3/Ppp3r1	6
GO:0050433	BP	GO:0050433	regulation of catecholamine secretion	8/652	58/15810	0.00248419	0.0278574	0.0233066	Cnr1/Prkcb/Rab3a/Rtn4/Snca/Syt1/Syt4/Syt7	8
GO:0007009	BP	GO:0007009	plasma membrane organization	11/652	99/15810	0.00252266	0.0282328	0.0236207	Ano4/Bin1/Clu/Fa2h/Myrf/Ndrg1/Rab3a/Sh3gl2/Sptb/Syt7/Tmeff2	11
GO:0006754	BP	GO:0006754	ATP biosynthetic process	7/652	46/15810	0.00258997	0.0288034	0.0240981	Aldoa/Atp5a1/Atp5b/Atp5g3/Atp5k/Atp5o/Cox5b	7
GO:0010469	BP	GO:0010469	regulation of signaling receptor activity	12/652	114/15810	0.00259546	0.0288034	0.0240981	Cblb/Dlgap1/Ephb2/Grin2a/Gsg1l/Neurl1a/Nlgn1/Nrxn1/Rasgrf1/Reln/Rph3a/Shisa8	12
GO:0004683	MF	GO:0004683	calmodulin-dependent protein kinase activity	5/652	24/15810	0.00259907	0.0288034	0.0240981	Camk1d/Camk2b/Camk4/Camkk2/Eef2k	5
GO:0007413	BP	GO:0007413	axonal fasciculation	5/652	24/15810	0.00259907	0.0288034	0.0240981	Cnr1/Cntn2/Ephb2/Ncam1/Rtn4	5
GO:0106030	BP	GO:0106030	neuron projection fasciculation	5/652	24/15810	0.00259907	0.0288034	0.0240981	Cnr1/Cntn2/Ephb2/Ncam1/Rtn4	5
GO:0010631	BP	GO:0010631	epithelial cell migration	21/652	260/15810	0.00262987	0.0290878	0.024336	Adgrb1/Anln/Apoe/Atp5a1/Atp5b/Dab2ip/Dcn/Dock5/Enpp2/Fat2/Fgf1/Glul/Hspb1/Kank2/Kit/Prkce/Rtn4/Slit2/Sparc/Wnt7a/Zeb2	21
GO:0033674	BP	GO:0033674	positive regulation of kinase activity	32/652	459/15810	0.0027016	0.0298229	0.0249511	Camkk2/Cemip/Clu/Dab2ip/Ddx3x/Eef1a2/Egr1/Eif2ak2/Ephb1/Ephb2/Erbb3/F2r/Fgf1/Gab1/Grm1/Grm4/Hsp90ab1/Irgm2/Kit/Lpar1/Mnat1/Nab2/Neurl1a/Nrxn1/Ntrk3/Reln/Slc8a2/Snca/Tenm1/Tiam1/Trf/Zeb2	32
GO:0043217	BP	GO:0043217	myelin maintenance	4/652	15/15810	0.00271879	0.0298381	0.0249638	Clu/Fa2h/Myrf/Ndrg1	4
GO:0046184	BP	GO:0046184	aldehyde biosynthetic process	4/652	15/15810	0.00271879	0.0298381	0.0249638	Aldoa/Bmp5/Dkk3/Tpi1	4
GO:1902430	BP	GO:1902430	negative regulation of amyloid-beta formation	4/652	15/15810	0.00271879	0.0298381	0.0249638	Apoe/Bin1/Clu/Olfm1	4
GO:0051427	MF	GO:0051427	hormone receptor binding	15/652	161/15810	0.0027314	0.0298641	0.0249855	Cck/Ddx5/Fkbp4/Fus/Gnao1/Grm1/Med13/Ncoa7/Ncor2/Nr4a2/Nrip1/Padi2/Prkcb/Stat1/Tacc2	15
GO:1905477	BP	GO:1905477	positive regulation of protein localization to membrane	11/652	100/15810	0.00273169	0.0298641	0.0249855	Cemip/Clip3/Dpp6/Ephb2/Hpca/Mtcl1/Nrxn1/Ppp1r9b/Snx27/Sorbs1/Tcaf1	11
GO:0090132	BP	GO:0090132	epithelium migration	21/652	261/15810	0.00275276	0.0300364	0.0251296	Adgrb1/Anln/Apoe/Atp5a1/Atp5b/Dab2ip/Dcn/Dock5/Enpp2/Fat2/Fgf1/Glul/Hspb1/Kank2/Kit/Prkce/Rtn4/Slit2/Sparc/Wnt7a/Zeb2	21
GO:0032432	CC	GO:0032432	actin filament bundle	10/652	86/15810	0.00279169	0.0302861	0.0253386	Ablim1/Actb/Cryab/Dctn4/Dst/Fam107a/Marcks/Mprip/Pdlim2/Sorbs1	10
GO:0070252	BP	GO:0070252	actin-mediated cell contraction	10/652	86/15810	0.00279169	0.0302861	0.0253386	Atp1a1/Atp1a2/Bin1/Cacna1c/Kcnd3/Nedd4l/Pde4b/Pde4d/Ryr2/Tpm1	10
GO:0099094	MF	GO:0099094	ligand-gated cation channel activity	10/652	86/15810	0.00279169	0.0302861	0.0253386	Gria1/Grik2/Grin2a/Grin2c/Hcn1/Kcnj3/Kcnk1/Pex5l/Rasa3/Ryr2	10
GO:0021680	BP	GO:0021680	cerebellar Purkinje cell layer development	6/652	35/15810	0.00280719	0.030396	0.0254305	Atp2b2/Cacna1a/Faim2/Rora/Sez6l2/Uqcrq	6
GO:0071248	BP	GO:0071248	cellular response to metal ion	14/652	146/15810	0.0028664	0.0309779	0.0259174	Fus/Grin2a/Hpca/Kcna1/Kcnh1/Neurod2/Nlgn1/Nrxn1/Slc12a2/Snca/Syt1/Syt4/Syt7/Trf	14
GO:0090130	BP	GO:0090130	tissue migration	21/652	262/15810	0.00288045	0.0310704	0.0259948	Adgrb1/Anln/Apoe/Atp5a1/Atp5b/Dab2ip/Dcn/Dock5/Enpp2/Fat2/Fgf1/Glul/Hspb1/Kank2/Kit/Prkce/Rtn4/Slit2/Sparc/Wnt7a/Zeb2	21
GO:0030336	BP	GO:0030336	negative regulation of cell migration	20/652	245/15810	0.002909	0.0313188	0.0262026	Adgrb1/Adipor2/Apod/Apoe/Dab2ip/Dcn/Igfbp3/Ldlrad4/Ndrg4/Nrg3/Olfm1/Padi2/Plcb1/Plxnb3/Ptprt/Slit2/Srgap2/Tcaf1/Tmeff2/Tpm1	20
GO:0140115	BP	GO:0140115	export across plasma membrane	7/652	47/15810	0.00293713	0.0315616	0.0264057	Atp1a1/Atp1a2/Atp2b1/Atp2b3/Kcnd3/Slc8a2/Ywhae	7
GO:0009612	BP	GO:0009612	response to mechanical stimulus	13/652	131/15810	0.00296287	0.0317779	0.0265867	Atp1a1/Atp1a2/Atp2b2/Cntnap2/Etv1/Kcna1/Kit/Nrxn1/Nrxn2/Ryr2/Slc12a2/Slc1a3/Stat1	13
GO:0051937	BP	GO:0051937	catecholamine transport	9/652	73/15810	0.00300202	0.0321369	0.0268871	Actb/Cnr1/Prkcb/Rab3a/Rtn4/Snca/Syt1/Syt4/Syt7	9
GO:0050432	BP	GO:0050432	catecholamine secretion	8/652	60/15810	0.00308589	0.0329724	0.027586	Cnr1/Prkcb/Rab3a/Rtn4/Snca/Syt1/Syt4/Syt7	8
GO:0046885	BP	GO:0046885	regulation of hormone biosynthetic process	5/652	25/15810	0.00314016	0.0334262	0.0279657	Atp1a1/Bmp5/Cacna1a/Dkk3/Egr1	5
GO:1903861	BP	GO:1903861	positive regulation of dendrite extension	5/652	25/15810	0.00314016	0.0334262	0.0279657	Nedd4l/Rims2/Syt1/Syt4/Unc13a	5
GO:0099174	BP	GO:0099174	regulation of presynapse organization	6/652	36/15810	0.00325327	0.0345005	0.0288645	Cbln1/Nlgn1/Nrxn1/Ntrk3/Snca/Wnt7a	6
GO:1903523	BP	GO:1903523	negative regulation of blood circulation	6/652	36/15810	0.00325327	0.0345005	0.0288645	Atp1a1/Atp1a2/Bin1/Dock5/F2r/Pde4d	6
GO:0005546	MF	GO:0005546	phosphatidylinositol-4,5-bisphosphate binding	9/652	74/15810	0.00329579	0.0347562	0.0290784	Amer2/Fzd7/Hcn1/Myo1b/Pla2g4e/Plcb1/Rph3a/Syt1/Syt7	9
GO:0050805	BP	GO:0050805	negative regulation of synaptic transmission	9/652	74/15810	0.00329579	0.0347562	0.0290784	Cbln1/Celf4/Gria1/Grik2/Slc24a2/Snca/Stxbp1/Syne1/Syt4	9
GO:0071277	BP	GO:0071277	cellular response to calcium ion	9/652	74/15810	0.00329579	0.0347562	0.0290784	Fus/Hpca/Kcnh1/Neurod2/Nlgn1/Nrxn1/Syt1/Syt4/Syt7	9
GO:0002028	BP	GO:0002028	regulation of sodium ion transport	10/652	88/15810	0.00330721	0.0348044	0.0291188	Ahcyl1/Atp1a1/Atp1a2/Fgf14/Fxyd6/Nedd4l/Nkain2/Plcb1/Tesc/Wnk2	10
GO:0042625	MF	GO:0042625	ATPase-coupled ion transmembrane transporter activity	7/652	48/15810	0.0033188	0.0348044	0.0291188	Atp1a1/Atp1a2/Atp2b1/Atp2b2/Atp2b3/Atp5b/Atp6v1g2	7
GO:0045687	BP	GO:0045687	positive regulation of glial cell differentiation	7/652	48/15810	0.0033188	0.0348044	0.0291188	Aspa/Bin1/Enpp2/Mag/Qk/Rnf112/Rtn4	7
GO:0035641	BP	GO:0035641	locomotory exploration behavior	4/652	16/15810	0.003508	0.0367206	0.0307219	Apoe/Atp1a2/Gad1/Prkce	4
GO:0015844	BP	GO:0015844	monoamine transport	10/652	89/15810	0.00359191	0.0375294	0.0313987	Actb/Cnr1/Gpm6b/Prkcb/Rab3a/Rtn4/Snca/Syt1/Syt4/Syt7	10
GO:0014013	BP	GO:0014013	regulation of gliogenesis	13/652	134/15810	0.00360696	0.0375634	0.0314271	Aspa/Bin1/Cntn2/Enpp2/Gjc2/Mag/Ntrk3/Qk/Rnf112/Rtn4/Sox8/Tiam1/Trf	13
GO:0051051	BP	GO:0051051	negative regulation of transport	31/652	449/15810	0.00360842	0.0375634	0.0314271	Apod/Apoe/Appl2/Atp1a2/Bin1/Cnr1/Cryab/Ephb2/Erbb3/F2r/Gnao1/Gpm6b/Igfbp3/Inhbb/Kcnab1/Map1b/Nedd4l/Oaz1/Pkia/Ppp3ca/Prkcb/Prkce/Sirpa/Snca/Snx27/Stx1b/Syt4/Txn1/Vsnl1/Wnk2/Ywhae	31
GO:0051056	BP	GO:0051056	regulation of small GTPase mediated signal transduction	20/652	250/15810	0.0036608	0.0380387	0.0318247	Apoe/Arhgef10/Arhgef3/Arhgef7/Bcl6/Dab2ip/Ephb2/F2r/Kank2/Lpar1/Psd/Rasa3/Rasgef1a/Rasgrf1/Reln/Rtn4/Slit2/Stmn3/Tiam1/Tiam2	20
GO:0071326	BP	GO:0071326	cellular response to monosaccharide stimulus	12/652	119/15810	0.00370378	0.0383579	0.0320918	Cacna1e/Camk2n1/Dynll1/Neurod1/Nrxn1/Plcb1/Ppp3ca/Ppp3cb/Prkce/Tiam1/Vsnl1/Zbtb20	12
GO:0005262	MF	GO:0005262	calcium channel activity	11/652	104/15810	0.00371184	0.0383579	0.0320918	Cacna1a/Cacna1c/Cacna1e/Cnr1/Erc1/Gpm6a/Grin2a/Grin2c/Rasa3/Ryr2/Slc24a2	11
GO:0051668	BP	GO:0051668	localization within membrane	11/652	104/15810	0.00371184	0.0383579	0.0320918	Apoe/Cacna1a/Gphn/Grik2/Nlgn1/Nrxn1/Nrxn2/Reln/Rftn1/Snx27/Sorbs1	11
GO:0001662	BP	GO:0001662	behavioral fear response	7/652	49/15810	0.00373715	0.038483	0.0321964	Apoe/Atp1a2/Brinp1/Cacna1e/Cck/Grik2/Neurod2	7
GO:0019228	BP	GO:0019228	neuronal action potential	6/652	37/15810	0.00375009	0.038483	0.0321964	Dpp6/Gria1/Grik2/Kcna1/Kcnc4/Kcnd2	6
GO:0032350	BP	GO:0032350	regulation of hormone metabolic process	6/652	37/15810	0.00375009	0.038483	0.0321964	Atp1a1/Bmp5/Cacna1a/Dkk3/Egr1/Stub1	6
GO:0099524	CC	GO:0099524	postsynaptic cytosol	5/652	26/15810	0.00375792	0.038483	0.0321964	Aldoc/Calb1/Hnrnpa2b1/Hspa8/Rims3	5
GO:2000311	BP	GO:2000311	regulation of AMPA receptor activity	5/652	26/15810	0.00375792	0.038483	0.0321964	Gsg1l/Nlgn1/Nrxn1/Reln/Shisa8	5
GO:0009743	BP	GO:0009743	response to carbohydrate	15/652	167/15810	0.00386886	0.0395476	0.0330871	Cacna1e/Camk2n1/Dynll1/Egr1/Glul/Neurod1/Nrxn1/Plcb1/Ppp3ca/Ppp3cb/Prkcb/Prkce/Tiam1/Vsnl1/Zbtb20	15
GO:0043271	BP	GO:0043271	negative regulation of ion transport	14/652	151/15810	0.00389307	0.0397234	0.0332342	Apoe/Atp1a2/Bin1/Cnr1/Ephb2/Gnao1/Gpm6b/Kcnab1/Nedd4l/Prkce/Snca/Snx27/Wnk2/Ywhae	14
GO:0071407	BP	GO:0071407	cellular response to organic cyclic compound	28/652	396/15810	0.00398971	0.0406292	0.033992	Actb/Aplp1/Atp1a1/Atp1a2/Clu/Ddx5/Ddx58/Dnm1l/Egr1/Fam107a/Fkbp4/Gabra1/Gnao1/Hcn1/Inhbb/Kank2/Ncor2/Nrip1/Padi2/Pde4b/Pde4d/Plcb1/Ppp1r9b/Rgs8/Rora/Ryr2/Sp5/Stat1	28
GO:0008277	BP	GO:0008277	regulation of G protein-coupled receptor signaling pathway	11/652	105/15810	0.00399619	0.0406292	0.033992	Aplp1/Camk2b/Cntn2/Dnm1/Kctd12/Klk6/Pde4b/Plcb1/Ppp1r9b/Rgs7/Snca	11
GO:0040013	BP	GO:0040013	negative regulation of locomotion	22/652	288/15810	0.00414786	0.0420956	0.0352189	Adgrb1/Adipor2/Apod/Apoe/Dab2ip/Dcn/Frmd5/Igfbp3/Ldlrad4/Ndrg4/Nrg3/Olfm1/Padi2/Plcb1/Plxnb3/Ptprt/Sema7a/Slit2/Srgap2/Tcaf1/Tmeff2/Tpm1	22
GO:0042982	BP	GO:0042982	amyloid precursor protein metabolic process	8/652	63/15810	0.00419401	0.0423399	0.0354233	Apoe/Bin1/Clu/Itm2b/Itm2c/Lrrtm3/Olfm1/Unc13a	8
GO:0062237	BP	GO:0062237	protein localization to postsynapse	8/652	63/15810	0.00419401	0.0423399	0.0354233	Cplx1/Gphn/Grin2a/Grin2c/Kif5c/Mapk10/Snap25/Stx1b	8
GO:0002209	BP	GO:0002209	behavioral defense response	7/652	50/15810	0.00419437	0.0423399	0.0354233	Apoe/Atp1a2/Brinp1/Cacna1e/Cck/Grik2/Neurod2	7
GO:0099590	BP	GO:0099590	neurotransmitter receptor internalization	6/652	38/15810	0.004301	0.0431854	0.0361307	Dnm1/Gsg1l/Hpca/Ppp3r1/Snap25/Syne1	6
GO:0120111	CC	GO:0120111	neuron projection cytoplasm	6/652	38/15810	0.004301	0.0431854	0.0361307	Dynll1/Grik2/Hnrnpa2b1/Hpca/Kcnab1/Map2	6
GO:1902991	BP	GO:1902991	regulation of amyloid precursor protein catabolic process	6/652	38/15810	0.004301	0.0431854	0.0361307	Apoe/Bin1/Clu/Lrrtm3/Olfm1/Unc13a	6
GO:0033108	BP	GO:0033108	mitochondrial respiratory chain complex assembly	9/652	77/15810	0.00431451	0.0432443	0.03618	Ndufa3/Ndufa5/Ndufb10/Ndufb2/Ndufb5/Ndufc1/Sdhaf4/Uqcc2/Uqcr10	9
GO:0051258	BP	GO:0051258	protein polymerization	20/652	254/15810	0.00437297	0.0437232	0.0365806	Bin1/Clip3/Dnm1/Dnm1l/Fam107a/Fkbp4/Gas7/Map1b/Map2/Mphosph8/Nefl/Prkce/Slit2/Snca/Sptan1/Sptb/Stmn2/Tenm1/Tpm1/Tppp	20
GO:0006883	BP	GO:0006883	cellular sodium ion homeostasis	4/652	17/15810	0.0044395	0.0437232	0.0365806	Atp1a1/Atp1a2/Slc12a2/Tesc	4
GO:0021702	BP	GO:0021702	cerebellar Purkinje cell differentiation	4/652	17/15810	0.0044395	0.0437232	0.0365806	Atp2b2/Cacna1a/Faim2/Rora	4
GO:0030002	BP	GO:0030002	cellular anion homeostasis	4/652	17/15810	0.0044395	0.0437232	0.0365806	Cacna1a/Ckb/Slc12a2/Slc12a5	4
GO:0030320	BP	GO:0030320	cellular monovalent inorganic anion homeostasis	4/652	17/15810	0.0044395	0.0437232	0.0365806	Cacna1a/Ckb/Slc12a2/Slc12a5	4
GO:0071625	BP	GO:0071625	vocalization behavior	4/652	17/15810	0.0044395	0.0437232	0.0365806	Brinp1/Cntnap2/Nrxn1/Nrxn2	4
GO:0098760	BP	GO:0098760	response to interleukin-7	4/652	17/15810	0.0044395	0.0437232	0.0365806	Atp5b/Eno1/Hnrnph1/P4hb	4
GO:0098761	BP	GO:0098761	cellular response to interleukin-7	4/652	17/15810	0.0044395	0.0437232	0.0365806	Atp5b/Eno1/Hnrnph1/P4hb	4
GO:1902992	BP	GO:1902992	negative regulation of amyloid precursor protein catabolic process	4/652	17/15810	0.0044395	0.0437232	0.0365806	Apoe/Bin1/Clu/Olfm1	4
GO:1904889	BP	GO:1904889	regulation of excitatory synapse assembly	4/652	17/15810	0.0044395	0.0437232	0.0365806	Cbln1/Nrxn1/Ntrk3/Wnt7a	4
GO:0043951	BP	GO:0043951	negative regulation of cAMP-mediated signaling	5/652	27/15810	0.00445807	0.0438299	0.0366699	Aplp1/Lpar1/Pde10a/Pde4b/Pde4d	5
GO:0051259	BP	GO:0051259	protein complex oligomerization	17/652	203/15810	0.00449308	0.0440213	0.03683	Alad/Appl2/Dnm1l/Hcn1/Kcna1/Kcnc1/Kcnc3/Kcnc4/Kcnd2/Kcnd3/Kcng4/Kctd12/Pfkm/Rnf112/Rnf213/Snca/Syt1	17
GO:0099568	CC	GO:0099568	cytoplasmic region	17/652	203/15810	0.00449308	0.0440213	0.03683	Anln/Dynll1/Eno1/Eno2/Erc1/Grik2/Hnrnpa2b1/Hpca/Kcnab1/Map2/Map4/Pclo/Prkar1a/Rims2/Rims3/Unc13a/Unc13c	17
GO:0051261	BP	GO:0051261	protein depolymerization	11/652	107/15810	0.00461693	0.0451566	0.0377798	Hspa8/Map1b/Map2/Mphosph8/Sh3gl2/Sptan1/Sptb/Stmn2/Stmn3/Stmn4/Tpm1	11
GO:0034284	BP	GO:0034284	response to monosaccharide	14/652	154/15810	0.00464073	0.0452754	0.0378792	Cacna1e/Camk2n1/Dynll1/Egr1/Glul/Neurod1/Nrxn1/Plcb1/Ppp3ca/Ppp3cb/Prkce/Tiam1/Vsnl1/Zbtb20	14
GO:0043087	BP	GO:0043087	regulation of GTPase activity	21/652	273/15810	0.00464506	0.0452754	0.0378792	Arhgef10/Arhgef7/Bcl6/Bin1/Cblb/Chn2/Dab2ip/Dock10/F2r/Gnao1/Ntrk3/Plxnb3/Rasa3/Rasgrf1/Rasgrp3/Rgs7/Rgs8/Srgap2/Stmn3/Tiam1/Tiam2	21
GO:0001786	MF	GO:0001786	phosphatidylserine binding	7/652	51/15810	0.00469267	0.0455044	0.0380708	Adgrb1/Appl2/Gap43/Hspa8/Syt1/Syt4/Syt7	7
GO:0031103	BP	GO:0031103	axon regeneration	7/652	51/15810	0.00469267	0.0455044	0.0380708	Gap43/Mag/Nefl/Nrep/Ntrk3/Rtn4/Rtn4rl1	7
GO:0034704	CC	GO:0034704	calcium channel complex	7/652	51/15810	0.00469267	0.0455044	0.0380708	Cacna1a/Cacna1c/Cacna1e/Catsperd/Pde4b/Pde4d/Ryr2	7
GO:0071900	BP	GO:0071900	regulation of protein serine/threonine kinase activity	28/652	401/15810	0.0047347	0.0458335	0.0383461	Actb/Apoe/Cemip/Dab2ip/Ddx3x/Eif2ak2/Ephb2/F2r/Fgf1/Gab1/Grm1/Grm4/Hsp90ab1/Irgm2/Kit/Lpar1/Mnat1/Nrxn1/Ntrk3/Pkia/Pkib/Prkar1a/Slc8a2/Snca/Tenm1/Tiam1/Trf/Zeb2	28
GO:0022853	MF	GO:0022853	active ion transmembrane transporter activity	16/652	188/15810	0.00492315	0.0475191	0.0397564	Atp1a1/Atp1a2/Atp2b1/Atp2b2/Atp2b3/Atp5b/Atp6v1g2/Slc12a2/Slc12a5/Slc17a7/Slc1a3/Slc24a2/Slc6a11/Slc8a2/Slc9a9/Slco4a1	16
GO:0006906	BP	GO:0006906	vesicle fusion	10/652	93/15810	0.00493045	0.0475191	0.0397564	Cplx1/Cplx2/Rab3a/Snap25/Snca/Stx1b/Stxbp1/Syt1/Syt4/Syt7	10
GO:0046578	BP	GO:0046578	regulation of Ras protein signal transduction	18/652	222/15810	0.004934	0.0475191	0.0397564	Apoe/Arhgef10/Arhgef3/Arhgef7/Bcl6/Dab2ip/Ephb2/F2r/Kank2/Lpar1/Psd/Rasa3/Rasgef1a/Rasgrf1/Rtn4/Stmn3/Tiam1/Tiam2	18
GO:0007632	BP	GO:0007632	visual behavior	8/652	65/15810	0.00508771	0.0488334	0.040856	Atp1a2/Cacna1c/Cacna1e/Cck/Dynlrb1/Grin2a/Kit/Ndrg4	8
GO:1904427	BP	GO:1904427	positive regulation of calcium ion transmembrane transport	8/652	65/15810	0.00508771	0.0488334	0.040856	Cacna1c/Cemip/F2r/Fgf14/Gjc2/Plp1/Ryr2/Snca	8
GO:0008088	BP	GO:0008088	axo-dendritic transport	9/652	79/15810	0.00511961	0.0490565	0.0410426	Dst/Fbxw11/Hspa8/Hspb1/Kif5c/Klc1/Map2/Nefl/Pura	9
GO:0061025	BP	GO:0061025	membrane fusion	12/652	124/15810	0.00516499	0.0494077	0.0413365	Cplx1/Cplx2/Dnm1/Dnm1l/Rab3a/Snap25/Snca/Stx1b/Stxbp1/Syt1/Syt4/Syt7	12
GO:2000649	BP	GO:2000649	regulation of sodium ion transmembrane transporter activity	7/652	52/15810	0.00523429	0.0499223	0.041767	Atp1a2/Fgf14/Fxyd6/Nedd4l/Plcb1/Tesc/Wnk2	7
GO:0015631	MF	GO:0015631	tubulin binding	24/652	330/15810	0.00523642	0.0499223	0.041767	Clip3/Cryab/Ddx3x/Dnm1/Dnm1l/Dst/Fbxw11/Kif5c/Klc1/Map1b/Map2/Map4/Mtcl1/Mtus2/Ncald/Ndrg1/Pde4b/Phf6/Snca/Stmn2/Stmn3/Stmn4/Tiam1/Tppp	24
GO:0034331	BP	GO:0034331	cell junction maintenance	5/652	28/15810	0.00524629	0.0499323	0.0417754	Adgrb3/Cbln1/F2r/Hspa8/Rab3a	5
GO:0009167	BP	GO:0009167	purine ribonucleoside monophosphate metabolic process	19/623	241/15946	0.00298265	0.0279098	0.0230152	Aldoa/Aldoc/Atp1a2/Atp1b1/Atp5b/Atp5f1/Atp5g3/Cbfa2t3/Chchd10/Cox4i1/Cox5b/Cox6a1/Cox7a2/Eno2/Hspa8/Kif5c/Pfkm/Snca/Zbtb20	19
GO:1905477	BP	GO:1905477	positive regulation of protein localization to membrane	10/623	92/15946	0.00311684	0.0291166	0.0240103	Cemip/Clip3/Dlg1/Dpp6/Ephb2/Hpca/Mtcl1/Nrxn1/Sorbs1/Sqstm1	10
GO:0009126	BP	GO:0009126	purine nucleoside monophosphate metabolic process	19/623	242/15946	0.00312242	0.0291199	0.0240131	Aldoa/Aldoc/Atp1a2/Atp1b1/Atp5b/Atp5f1/Atp5g3/Cbfa2t3/Chchd10/Cox4i1/Cox5b/Cox6a1/Cox7a2/Eno2/Hspa8/Kif5c/Pfkm/Snca/Zbtb20	19
GO:0006941	BP	GO:0006941	striated muscle contraction	13/623	139/15946	0.00313221	0.0291625	0.0240482	Aldoa/Atp1a1/Atp1a2/Atp1a3/Atp1b1/Atp2a2/Bin1/Cacna1c/Dlg1/Nedd4l/Pde4d/Ryr2/Scn1b	13
GO:0047485	MF	GO:0047485	protein N-terminus binding	12/623	123/15946	0.00314839	0.0292643	0.0241321	Cacna1e/Calm1/Calm2/Clu/Dcn/Fez1/Gad1/Grin2c/Snap25/Snca/Stxbp1/Unc13a	12
GO:0010770	BP	GO:0010770	positive regulation of cell morphogenesis involved in differentiation	15/623	173/15946	0.00326975	0.0303418	0.0250207	Apoe/Camk2b/Dixdc1/Eef2k/Enpp2/Mapt/Nefl/Ntn1/Ntrk3/Plxnb2/Plxnb3/Reln/Sema7a/Tiam1/Zeb2	15
GO:0005496	MF	GO:0005496	steroid binding	9/623	78/15946	0.00330206	0.0304646	0.0251219	Apod/Apoe/Atp1a1/Atp1a2/Calb1/Esrrg/Gramd1b/Ptch1/Rora	9
GO:0016528	CC	GO:0016528	sarcoplasm	9/623	78/15946	0.00330206	0.0304646	0.0251219	Ank1/Atp2a2/Camk2b/Car4/Itpr1/Jph4/Pygm/Ryr2/S100a1	9
GO:0030516	BP	GO:0030516	regulation of axon extension	11/623	108/15946	0.00330483	0.0304646	0.0251219	Apoe/Barhl2/Mag/Map2/Mapt/Ntn1/Ntrk3/Olfm1/Sema4c/Sema7a/Slit2	11
GO:0044853	CC	GO:0044853	plasma membrane raft	11/623	108/15946	0.00330483	0.0304646	0.0251219	Atp1a1/Atp1a2/Atp1b1/Cacna1c/F2r/Gnaq/Kcnd2/Kcnd3/Mal/Ptch1/Sorbs1	11
GO:0009306	BP	GO:0009306	protein secretion	32/623	491/15946	0.00332378	0.0305886	0.0252242	Acvr1c/Apoe/Cacna1c/Cacna1e/Cbln1/Cplx1/Crtam/Dynll1/Epha5/Exph5/F2r/Glul/Inhbb/Mbp/Neurod1/Nnat/Nrxn1/Pclo/Pfkm/Ppp3ca/Ppp3cb/Prkce/Rab3a/Rab3c/Rims2/Serpinb1a/Srcin1/Syt4/Syt7/Syt9/Tiam1/Vsnl1	32
GO:0051279	BP	GO:0051279	regulation of release of sequestered calcium ion into cytosol	8/623	64/15946	0.00333804	0.0306693	0.0252907	Cemip/Chd7/Dbi/F2r/Pde4d/Prkce/Ryr2/Snca	8
GO:0009141	BP	GO:0009141	nucleoside triphosphate metabolic process	20/623	262/15946	0.00340058	0.0311925	0.0257222	Aldoa/Aldoc/Atp1a2/Atp1b1/Atp5b/Atp5f1/Atp5g3/Cbfa2t3/Chchd10/Cox4i1/Cox5b/Cox6a1/Cox7a2/Eno2/Gphn/Hspa8/Kif5c/Pfkm/Snca/Zbtb20	20
GO:0070997	BP	GO:0070997	neuron death	26/623	375/15946	0.00347316	0.0318059	0.026228	Apoe/Cacna1a/Chl1/Chmp4b/Clu/Dpysl4/Ephb1/F2r/Gabrb2/Grik2/Hsp90ab1/Itpr1/Mag/Mapt/Ncoa7/Nefl/Nf1/Nr4a2/Ntf3/Oxr1/Pcp4/Ptprz1/Snca/Sorl1/Stxbp1/Ubb	26
GO:0022824	MF	GO:0022824	transmitter-gated ion channel activity	7/623	51/15946	0.00349069	0.0318098	0.0262312	Gabra6/Gabrb2/Gria1/Gria2/Grik2/Grin2a/Grin2c	7
GO:0022835	MF	GO:0022835	transmitter-gated channel activity	7/623	51/15946	0.00349069	0.0318098	0.0262312	Gabra6/Gabrb2/Gria1/Gria2/Grik2/Grin2a/Grin2c	7
GO:0034704	CC	GO:0034704	calcium channel complex	7/623	51/15946	0.00349069	0.0318098	0.0262312	Cacna1a/Cacna1c/Cacna1e/Cacnb4/Catsperd/Pde4d/Ryr2	7
GO:0004683	MF	GO:0004683	calmodulin-dependent protein kinase activity	5/623	27/15946	0.00353914	0.0320901	0.0264624	Camk1d/Camk2b/Camk4/Camkk2/Eef2k	5
GO:0021697	BP	GO:0021697	cerebellar cortex formation	5/623	27/15946	0.00353914	0.0320901	0.0264624	Cacna1a/Cbln1/Nrxn1/Rora/Wnt7a	5
GO:1900273	BP	GO:1900273	positive regulation of long-term synaptic potentiation	5/623	27/15946	0.00353914	0.0320901	0.0264624	Adcy1/Ephb2/Grin2a/Reln/Sqstm1	5
GO:0060401	BP	GO:0060401	cytosolic calcium ion transport	13/623	141/15946	0.00354447	0.0320901	0.0264624	Atp2a2/Cemip/Chd7/Dbi/F2r/Grin2a/Grin2c/Itpr1/Pde4d/Prkce/Ryr2/Slc8a2/Snca	13
GO:0009161	BP	GO:0009161	ribonucleoside monophosphate metabolic process	19/623	245/15946	0.0035749	0.0323131	0.0266463	Aldoa/Aldoc/Atp1a2/Atp1b1/Atp5b/Atp5f1/Atp5g3/Cbfa2t3/Chchd10/Cox4i1/Cox5b/Cox6a1/Cox7a2/Eno2/Hspa8/Kif5c/Pfkm/Snca/Zbtb20	19
GO:0030594	MF	GO:0030594	neurotransmitter receptor activity	9/623	79/15946	0.00360084	0.0324424	0.0267529	Gabbr2/Gabra6/Gabrb2/Gria1/Gria2/Grik2/Grin2a/Grin2c/Grm1	9
GO:0070252	BP	GO:0070252	actin-mediated cell contraction	9/623	79/15946	0.00360084	0.0324424	0.0267529	Atp1a1/Atp1a2/Bin1/Cacna1c/Dlg1/Nedd4l/Pde4d/Ryr2/Scn1b	9
GO:0015278	MF	GO:0015278	calcium-release channel activity	4/623	17/15946	0.00365739	0.0327404	0.0269986	Itpr1/Jph4/Rasa3/Ryr2	4
GO:0033268	CC	GO:0033268	node of Ranvier	4/623	17/15946	0.00365739	0.0327404	0.0269986	Bin1/Cntn2/Dlg1/Scn1b	4
GO:0048712	BP	GO:0048712	negative regulation of astrocyte differentiation	4/623	17/15946	0.00365739	0.0327404	0.0269986	Gpr37l1/Id4/Nf1/Ntrk3	4
GO:1904889	BP	GO:1904889	regulation of excitatory synapse assembly	4/623	17/15946	0.00365739	0.0327404	0.0269986	Cbln1/Nrxn1/Ntrk3/Wnt7a	4
GO:0014037	BP	GO:0014037	Schwann cell differentiation	6/623	39/15946	0.00377171	0.0336557	0.0277534	Itgb4/Nab2/Ndrg1/Nf1/Ntrk3/Ppp3r1	6
GO:0021696	BP	GO:0021696	cerebellar cortex morphogenesis	6/623	39/15946	0.00377171	0.0336557	0.0277534	Cacna1a/Cbln1/Nrxn1/Rora/Sptbn2/Wnt7a	6
GO:0045927	BP	GO:0045927	positive regulation of growth	20/623	265/15946	0.003866	0.034442	0.0284018	Apoe/Celf1/Chd7/Cpne9/Dlg1/Hopx/Mapt/Ncam1/Nedd4l/Ntn1/Ntrk3/Rims1/Rims2/Sema7a/Slc25a4/Stat5b/Syt1/Syt4/Unc13a/Zfpm2	20
GO:0098900	BP	GO:0098900	regulation of action potential	7/623	52/15946	0.00390078	0.0346964	0.0286116	Atp2a2/Bin1/Cacna1c/Dlg1/Hcn1/Kcnc4/Ryr2	7
GO:0003015	BP	GO:0003015	heart process	16/623	194/15946	0.00398702	0.035407	0.0291976	Atp1a1/Atp1a2/Atp1a3/Atp1b1/Atp2a2/Bin1/Cacna1c/Cacna1e/Dlg1/Hopx/Kcnd3/Nedd4l/Pde4d/Ryr2/S100a1/Scn1b	16
GO:0050771	BP	GO:0050771	negative regulation of axonogenesis	8/623	66/15946	0.00404715	0.0358839	0.0295909	Efnb3/Ephb2/Mag/Map2/Ntn1/Sema4c/Sema7a/Slit2	8
GO:0031333	BP	GO:0031333	negative regulation of protein complex assembly	12/623	127/15946	0.00409037	0.0362095	0.0298594	Clip3/Clu/Cryab/Map2/Pmepa1/Prkcd/Slit2/Snca/Sorl1/Sptb/Stmn2/Stxbp1	12
GO:0043090	BP	GO:0043090	amino acid import	5/623	28/15946	0.0041723	0.0368763	0.0304092	Kcnj10/Prkcd/Slc1a3/Slc1a6/Slc6a5	5
GO:0071526	BP	GO:0071526	semaphorin-plexin signaling pathway	6/623	40/15946	0.00429368	0.0378291	0.0311949	Crmp1/Ncam1/Plxnb2/Plxnb3/Sema4c/Sema7a	6
GO:0086002	BP	GO:0086002	cardiac muscle cell action potential involved in contraction	6/623	40/15946	0.00429368	0.0378291	0.0311949	Bin1/Cacna1c/Dlg1/Nedd4l/Ryr2/Scn1b	6
GO:1903078	BP	GO:1903078	positive regulation of protein localization to plasma membrane	7/623	53/15946	0.00434638	0.0382331	0.0315281	Clip3/Dlg1/Dpp6/Ephb2/Nrxn1/Sorbs1/Sqstm1	7
GO:0048675	BP	GO:0048675	axon extension	12/623	128/15946	0.00435808	0.0382756	0.0315631	Apoe/Barhl2/Hsp90ab1/Mag/Map2/Mapt/Ntn1/Ntrk3/Olfm1/Sema4c/Sema7a/Slit2	12
GO:0071333	BP	GO:0071333	cellular response to glucose stimulus	11/623	112/15946	0.00437296	0.0383459	0.0316211	Cacna1e/Dynll1/Epha5/Neurod1/Nrxn1/Ppp3ca/Ppp3cb/Prkce/Tiam1/Vsnl1/Zbtb20	11
GO:0016323	CC	GO:0016323	basolateral plasma membrane	16/623	196/15946	0.00440411	0.0385584	0.0317963	Atp1a1/Atp1b1/Car2/Dlg1/Hcn1/Hsp90ab1/Itgb4/Kcnj10/Lin7a/Ndrg4/Rasgrf1/Slc12a2/Slc1a3/Slc23a2/Slc4a4/Trf	16
GO:0019935	BP	GO:0019935	cyclic-nucleotide-mediated signaling	14/623	162/15946	0.00454081	0.0395407	0.0326063	Adcy1/Adgrb1/Adgrb3/Adgrl1/Adgrl3/Aplp1/Apoe/Epha5/Gnaq/Pclo/Pde10a/Pde4d/Pex5l/Rims2	14
GO:0010996	BP	GO:0010996	response to auditory stimulus	4/623	18/15946	0.00455884	0.0395407	0.0326063	Cntnap2/Nrxn1/Nrxn2/Slc1a3	4
GO:0043274	MF	GO:0043274	phospholipase binding	4/623	18/15946	0.00455884	0.0395407	0.0326063	Camk2b/Nefl/Snca/Stxbp1	4
GO:0099150	BP	GO:0099150	regulation of postsynaptic specialization assembly	4/623	18/15946	0.00455884	0.0395407	0.0326063	Cbln1/Gap43/Nrxn1/Ntrk3	4
GO:0099571	CC	GO:0099571	postsynaptic cytoskeleton	4/623	18/15946	0.00455884	0.0395407	0.0326063	Actb/Kptn/Nefl/Sptbn2	4
GO:0150052	BP	GO:0150052	regulation of postsynapse assembly	4/623	18/15946	0.00455884	0.0395407	0.0326063	Cbln1/Gap43/Nrxn1/Ntrk3	4
GO:1903827	BP	GO:1903827	regulation of cellular protein localization	31/623	482/15946	0.00463156	0.0401091	0.033075	Actb/Apod/Astn2/Cacnb4/Camk2b/Camk4/Cemip/Clip3/Dlg1/Dpp6/Ephb2/Glul/Gpm6b/Hpca/Hsp90ab1/Ifi27/Kcnab2/Map2/Mapt/Mtcl1/Nedd4l/Nf1/Nrxn1/Pkia/Prkcd/Prr5l/Sept8/Sorbs1/Sorl1/Sqstm1/Zic1	31
GO:0062023	CC	GO:0062023	collagen-containing extracellular matrix	22/623	307/15946	0.00468577	0.0405156	0.0334103	Adamts10/Col27a1/Cst3/Dcn/Dlg1/Emid1/Fbln5/Il16/Itgb4/Itih3/Nav2/Ntn1/Ntn4/Plxnb2/Ptprz1/Reln/Serpinb1a/Slit2/Sparc/Sparcl1/Spon1/Trf	22
GO:0050773	BP	GO:0050773	regulation of dendrite development	15/623	180/15946	0.0047397	0.0409184	0.0337424	Adgrb3/Apoe/Bmp5/Camk1d/Camk2b/Eef2k/Nedd4l/Neurl1a/Nlgn1/Ppp3ca/Ptprz1/Reln/Srcin1/Syne1/Tiam1	15
GO:0010812	BP	GO:0010812	negative regulation of cell-substrate adhesion	7/623	54/15946	0.0048294	0.0415641	0.0342749	Apod/Bcl6/Enpp2/Fam107a/Fzd7/Nf1/Ptprz1	7
GO:0099601	BP	GO:0099601	regulation of neurotransmitter receptor activity	7/623	54/15946	0.0048294	0.0415641	0.0342749	Ephb2/Gsg1l/Nlgn1/Nrxn1/Rasgrf1/Reln/Shisa8	7
GO:0061178	BP	GO:0061178	regulation of insulin secretion involved in cellular response to glucose stimulus	8/623	68/15946	0.00486708	0.0417617	0.0344379	Cacna1e/Dynll1/Epha5/Nrxn1/Ppp3cb/Prkce/Tiam1/Vsnl1	8
GO:0001964	BP	GO:0001964	startle response	5/623	29/15946	0.00488231	0.0417617	0.0344379	Grin2a/Kcna1/Kcnh1/Nrxn1/Penk	5
GO:0009187	BP	GO:0009187	cyclic nucleotide metabolic process	5/623	29/15946	0.00488231	0.0417617	0.0344379	Adcy1/Cacnb4/Cnp/Pde4d/Rora	5
GO:0021846	BP	GO:0021846	cell proliferation in forebrain	5/623	29/15946	0.00488231	0.0417617	0.0344379	Dixdc1/Kif1a/Tacc2/Wnt7a/Zeb2	5
GO:1902904	BP	GO:1902904	negative regulation of supramolecular fiber organization	12/623	130/15946	0.00493555	0.0421525	0.0347601	Apoe/Clip3/Clu/Cryab/Hspa8/Kank2/Map2/Prkcd/Slit2/Snca/Sptb/Stmn2	12
GO:0071331	BP	GO:0071331	cellular response to hexose stimulus	11/623	114/15946	0.00500128	0.0426485	0.0351692	Cacna1e/Dynll1/Epha5/Neurod1/Nrxn1/Ppp3ca/Ppp3cb/Prkce/Tiam1/Vsnl1/Zbtb20	11
GO:0072521	BP	GO:0072521	purine-containing compound metabolic process	28/623	425/15946	0.00502442	0.0427804	0.0352779	Adcy1/Aldoa/Aldoc/Aox2/Atp1a2/Atp1b1/Atp5b/Atp5f1/Atp5g3/Cacnb4/Cbfa2t3/Chchd10/Cox4i1/Cox5b/Cox6a1/Cox7a2/Eno2/Gphn/Hpca/Hspa8/Kif5c/Macrod2/Pde4d/Pfkm/Rora/Snca/Ttr/Zbtb20	28
GO:0009123	BP	GO:0009123	nucleoside monophosphate metabolic process	19/623	253/15946	0.00505442	0.0429703	0.0354345	Aldoa/Aldoc/Atp1a2/Atp1b1/Atp5b/Atp5f1/Atp5g3/Cbfa2t3/Chchd10/Cox4i1/Cox5b/Cox6a1/Cox7a2/Eno2/Hspa8/Kif5c/Pfkm/Snca/Zbtb20	19
GO:0060402	BP	GO:0060402	calcium ion transport into cytosol	12/623	131/15946	0.00524633	0.0445339	0.0367239	Cemip/Chd7/Dbi/F2r/Grin2a/Grin2c/Itpr1/Pde4d/Prkce/Ryr2/Slc8a2/Snca	12
GO:0016529	CC	GO:0016529	sarcoplasmic reticulum	8/623	69/15946	0.00532194	0.0451071	0.0371966	Ank1/Atp2a2/Camk2b/Car4/Itpr1/Pygm/Ryr2/S100a1	8
GO:0120032	BP	GO:0120032	regulation of plasma membrane bounded cell projection assembly	14/623	165/15946	0.00533744	0.0451327	0.0372177	Anln/Dynll1/Gap43/Gpm6a/Kit/Map4/Neurl1a/Nlgn1/Nrxn1/Plxnb3/Prkcd/Sept7/Slit2/Syne1	14
GO:0071326	BP	GO:0071326	cellular response to monosaccharide stimulus	11/623	115/15946	0.00534115	0.0451327	0.0372177	Cacna1e/Dynll1/Epha5/Neurod1/Nrxn1/Ppp3ca/Ppp3cb/Prkce/Tiam1/Vsnl1/Zbtb20	11
GO:0051117	MF	GO:0051117	ATPase binding	9/623	84/15946	0.00542627	0.0457826	0.0377536	Ank1/Atox1/Atp1b1/Fxyd7/Gria2/Grin2a/Pde4d/Rab3a/S100a1	9
GO:0048787	CC	GO:0048787	presynaptic active zone membrane	6/623	42/15946	0.00549479	0.0462208	0.038115	Cacna1a/Gpm6a/Grm4/Nrxn1/Snap25/Stxbp1	6
GO:0051489	BP	GO:0051489	regulation of filopodium assembly	6/623	42/15946	0.00549479	0.0462208	0.038115	Gap43/Gpm6a/Neurl1a/Nlgn1/Nrxn1/Prkcd	6
GO:0016050	BP	GO:0016050	vesicle organization	18/623	237/15946	0.00558061	0.0465321	0.0383717	Ccdc136/Cplx1/Cplx2/Dnm1/Rab3a/Sept8/Snap25/Snca/Sqstm1/Stxbp1/Syt1/Syt4/Syt7/Syt9/Unc13a/Unc13c/Vamp1/Zeb2	18
GO:0031643	BP	GO:0031643	positive regulation of myelination	4/623	19/15946	0.00559854	0.0465321	0.0383717	Mag/Myrf/S100b/Trf	4
GO:0034643	BP	GO:0034643	establishment of mitochondrion localization, microtubule-mediated	4/623	19/15946	0.00559854	0.0465321	0.0383717	Fez1/Mapt/Nefl/Ubb	4
GO:0047497	BP	GO:0047497	mitochondrion transport along microtubule	4/623	19/15946	0.00559854	0.0465321	0.0383717	Fez1/Mapt/Nefl/Ubb	4
GO:0051602	BP	GO:0051602	response to electrical stimulus	4/623	19/15946	0.00559854	0.0465321	0.0383717	Actb/Grm1/Neurod2/Rab3a	4
GO:0055064	BP	GO:0055064	chloride ion homeostasis	4/623	19/15946	0.00559854	0.0465321	0.0383717	Cacna1a/Ckb/Slc12a2/Slc12a5	4
GO:0098840	BP	GO:0098840	protein transport along microtubule	4/623	19/15946	0.00559854	0.0465321	0.0383717	Hspb1/Kif1a/Kif5a/Kif5c	4
GO:0099118	BP	GO:0099118	microtubule-based protein transport	4/623	19/15946	0.00559854	0.0465321	0.0383717	Hspb1/Kif1a/Kif5a/Kif5c	4
GO:0060491	BP	GO:0060491	regulation of cell projection assembly	14/623	166/15946	0.00562669	0.0466552	0.0384732	Anln/Dynll1/Gap43/Gpm6a/Kit/Map4/Neurl1a/Nlgn1/Nrxn1/Plxnb3/Prkcd/Sept7/Slit2/Syne1	14
GO:0014047	BP	GO:0014047	glutamate secretion	5/623	30/15946	0.00567394	0.0466552	0.0384732	Cck/Nf1/Snca/Stxbp1/Syt4	5
GO:0022011	BP	GO:0022011	myelination in peripheral nervous system	5/623	30/15946	0.00567394	0.0466552	0.0384732	Itgb4/Ndrg1/Nf1/Ntrk3/Ppp3r1	5
GO:0032281	CC	GO:0032281	AMPA glutamate receptor complex	5/623	30/15946	0.00567394	0.0466552	0.0384732	Gria1/Gria2/Olfm1/Olfm3/Shisa8	5
GO:0032292	BP	GO:0032292	peripheral nervous system axon ensheathment	5/623	30/15946	0.00567394	0.0466552	0.0384732	Itgb4/Ndrg1/Nf1/Ntrk3/Ppp3r1	5
GO:0098884	BP	GO:0098884	postsynaptic neurotransmitter receptor internalization	5/623	30/15946	0.00567394	0.0466552	0.0384732	Dnm1/Gsg1l/Hpca/Ppp3r1/Syne1	5
GO:0140239	BP	GO:0140239	postsynaptic endocytosis	5/623	30/15946	0.00567394	0.0466552	0.0384732	Dnm1/Gsg1l/Hpca/Ppp3r1/Syne1	5
GO:0005922	CC	GO:0005922	connexin complex	3/623	10/15946	0.00579739	0.0466552	0.0384732	Gjb1/Gjc2/Gjc3	3
GO:0017085	BP	GO:0017085	response to insecticide	3/623	10/15946	0.00579739	0.0466552	0.0384732	Nefl/Nr4a2/Scn1b	3
GO:0021684	BP	GO:0021684	cerebellar granular layer formation	3/623	10/15946	0.00579739	0.0466552	0.0384732	Cbln1/Nrxn1/Wnt7a	3
GO:0021707	BP	GO:0021707	cerebellar granule cell differentiation	3/623	10/15946	0.00579739	0.0466552	0.0384732	Cbln1/Nrxn1/Wnt7a	3
GO:0030388	BP	GO:0030388	fructose 1,6-bisphosphate metabolic process	3/623	10/15946	0.00579739	0.0466552	0.0384732	Aldoa/Aldoc/Pfkm	3
GO:0031943	BP	GO:0031943	regulation of glucocorticoid metabolic process	3/623	10/15946	0.00579739	0.0466552	0.0384732	Atp1a1/Bmp5/Dkk3	3
GO:0032026	BP	GO:0032026	response to magnesium ion	3/623	10/15946	0.00579739	0.0466552	0.0384732	Kcna1/Ryr2/Snca	3
GO:0045762	BP	GO:0045762	positive regulation of adenylate cyclase activity	3/623	10/15946	0.00579739	0.0466552	0.0384732	Cacna1c/Hpca/Nf1	3
GO:0070444	BP	GO:0070444	oligodendrocyte progenitor proliferation	3/623	10/15946	0.00579739	0.0466552	0.0384732	Gjc2/Ptprz1/Trf	3
GO:0070445	BP	GO:0070445	regulation of oligodendrocyte progenitor proliferation	3/623	10/15946	0.00579739	0.0466552	0.0384732	Gjc2/Ptprz1/Trf	3
GO:0090394	BP	GO:0090394	negative regulation of excitatory postsynaptic potential	3/623	10/15946	0.00579739	0.0466552	0.0384732	Cbln1/Celf4/Syne1	3
GO:0098850	CC	GO:0098850	extrinsic component of synaptic vesicle membrane	3/623	10/15946	0.00579739	0.0466552	0.0384732	Bin1/Rph3a/Syn2	3
GO:1903365	BP	GO:1903365	regulation of fear response	3/623	10/15946	0.00579739	0.0466552	0.0384732	Apoe/Cck/Penk	3
GO:2000574	BP	GO:2000574	regulation of microtubule motor activity	3/623	10/15946	0.00579739	0.0466552	0.0384732	Dynll1/Map2/Mtcl1	3
GO:2000822	BP	GO:2000822	regulation of behavioral fear response	3/623	10/15946	0.00579739	0.0466552	0.0384732	Apoe/Cck/Penk	3
GO:0050919	BP	GO:0050919	negative chemotaxis	6/623	43/15946	0.00617967	0.04966	0.040951	Nrg3/Ntn1/Rtn4rl1/Sema4c/Sema7a/Slit2	6

## Sheet: SlideseqV2_Reactome_SPARKX
	ID	Description	GeneRatio	BgRatio	pvalue	p.adjust	qvalue	geneID	Count
R-MMU-112316	R-MMU-112316	Neuronal System	51/326	322/8733	3.7278e-19	2.8294e-16	2.43288e-16	432530/12286/12313/12314/12323/207565/12889/224997/242425/14394/14399/14415/14645/66066/64337/14799/14811/14813/14816/15165/15481/16485/16497/16502/99738/16508/56543/66733/16510/16519/16525/108030/216028/52589/18039/192167/18189/18191/18213/18795/19084/18751/19339/72961/20512/243616/20614/20910/20965/20979/21912	51
R-MMU-112315	R-MMU-112315	Transmission across Chemical Synapses	34/326	199/8733	5.04762e-14	1.91557e-11	1.64712e-11	432530/12286/12313/12314/12323/207565/12889/242425/14394/14399/14415/14645/66066/64337/14799/14811/14813/15481/16519/108030/52589/18039/18795/19084/18751/19339/72961/20512/243616/20614/20910/20965/20979/21912	34
R-MMU-888590	R-MMU-888590	GABA synthesis, release, reuptake and degradation	8/326	18/8733	1.09263e-07	2.01512e-05	1.73272e-05	12889/14415/15481/19339/243616/20614/20910/20979	8
R-MMU-112310	R-MMU-112310	Neurotransmitter release cycle	12/326	48/8733	1.24329e-07	2.01512e-05	1.73272e-05	12889/14415/15481/108030/19339/72961/20512/243616/20614/20910/20965/20979	12
R-MMU-112314	R-MMU-112314	Neurotransmitter receptors and postsynaptic signal transmission	20/326	136/8733	1.32749e-07	2.01512e-05	1.73272e-05	432530/12313/12314/12323/207565/242425/14394/14399/66066/64337/14799/14811/14813/16519/52589/18039/18795/19084/18751/21912	20
R-MMU-5576891	R-MMU-5576891	Cardiac conduction	18/326	114/8733	1.90494e-07	2.40975e-05	2.07204e-05	229709/11928/98660/67972/11941/320707/12288/12313/12314/12323/14169/59095/16508/56543/80334/16525/20191/110891	18
R-MMU-397014	R-MMU-397014	Muscle contraction	22/326	167/8733	2.2876e-07	2.48041e-05	2.1328e-05	229709/11928/98660/67972/11941/320707/12288/12313/12314/12323/14169/59095/16419/16508/56543/80334/16525/109272/20191/110891/20411/22003	22
R-MMU-5578775	R-MMU-5578775	Ion homeostasis	12/326	52/8733	3.2192e-07	3.05421e-05	2.62619e-05	229709/11928/98660/67972/11941/320707/12313/12314/12323/59095/20191/110891	12
R-MMU-442755	R-MMU-442755	Activation of NMDA receptors and postsynaptic events	9/326	36/8733	4.86533e-06	0.000410309	0.000352807	12313/12314/12323/207565/14799/14811/14813/18039/19084	9
R-MMU-418359	R-MMU-418359	Reduction of cytosolic Ca++ levels	6/326	14/8733	6.02297e-06	0.000457143	0.000393078	67972/11941/320707/12313/12314/110891	6
R-MMU-163200	R-MMU-163200	Respiratory electron transport, ATP synthesis by chemiosmotic coupling, and heat production by uncoupling proteins.	14/326	92/8733	6.96542e-06	0.000480614	0.000413259	11946/11947/228033/11958/28080/66091/68202/68342/68198/66046/66377/78330/66152/22272	14
R-MMU-438066	R-MMU-438066	Unblocking of NMDA receptors, glutamate binding and activation	7/326	22/8733	9.95332e-06	0.000629548	0.000541321	12313/12314/12323/14799/14811/14813/18039	7
R-MMU-1296071	R-MMU-1296071	Potassium Channels	14/326	97/8733	1.30596e-05	0.000751046	0.000645792	242425/66066/64337/15165/16485/16497/16502/99738/16508/56543/66733/16510/16519/16525	14
R-MMU-212676	R-MMU-212676	Dopamine Neurotransmitter Release Cycle	7/326	23/8733	1.38533e-05	0.000751046	0.000645792	12889/108030/19339/20614/20910/20965/20979	7
R-MMU-1168372	R-MMU-1168372	Downstream signaling events of B Cell Receptor (BCR)	12/326	75/8733	1.88231e-05	0.000898299	0.000772408	12313/12314/103583/19055/19056/19058/18751/19172/21762/66413/240168/22187	12
R-MMU-210500	R-MMU-210500	Glutamate Neurotransmitter Release Cycle	7/326	24/8733	1.89365e-05	0.000898299	0.000772408	12889/19339/72961/20512/20614/20910/20979	7
R-MMU-181429	R-MMU-181429	Serotonin Neurotransmitter Release Cycle	6/326	18/8733	3.27922e-05	0.0014353	0.00123415	12889/19339/20614/20910/20965/20979	6
R-MMU-4086398	R-MMU-4086398	Ca2+ pathway	9/326	45/8733	3.40387e-05	0.0014353	0.00123415	12313/12314/14681/66066/64337/18795/19055/19056/19058	9
R-MMU-111885	R-MMU-111885	Opioid Signalling	11/326	69/8733	4.34609e-05	0.00173615	0.00149284	432530/12313/12314/207565/14681/66066/64337/18578/238871/18795/19084	11
R-MMU-3858494	R-MMU-3858494	Beta-catenin independent WNT signaling	15/326	125/8733	6.03888e-05	0.00229176	0.00197058	12313/12314/14369/14681/66066/64337/18795/19055/19056/19058/18751/19172/21762/66413/22187	15
R-MMU-422475	R-MMU-422475	Axon guidance	23/326	258/8733	9.26102e-05	0.0033472	0.00287811	11461/11733/54126/21367/12933/13429/13643/270190/13844/14388/14432/15516/17967/18208/57764/140571/19699/20361/20404/20563/22145/73710/22187	23
R-MMU-9675108	R-MMU-9675108	Nervous system development	23/326	259/8733	9.82303e-05	0.00338894	0.00291401	11461/11733/54126/21367/12933/13429/13643/270190/13844/14388/14432/15516/17967/18208/57764/140571/19699/20361/20404/20563/22145/73710/22187	23
R-MMU-1296072	R-MMU-1296072	Voltage gated Potassium channels	8/326	41/8733	0.000112483	0.00367222	0.00315759	16485/16497/16502/99738/16508/56543/66733/16510	8
R-MMU-3371571	R-MMU-3371571	HSF1-dependent transactivation	6/326	22/8733	0.000116118	0.00367222	0.00315759	12323/12955/14228/15516/15481/80888	6
R-MMU-936837	R-MMU-936837	Ion transport by P-type ATPases	9/326	53/8733	0.000130853	0.00397271	0.00341596	11928/98660/67972/11941/320707/12313/12314/12323/59095	9
R-MMU-6794362	R-MMU-6794362	Protein-protein interactions at synapses	10/326	66/8733	0.000150242	0.00435651	0.00374598	224997/14799/14811/14813/14816/216028/192167/18189/18191/18213	10
R-MMU-264642	R-MMU-264642	Acetylcholine Neurotransmitter Release Cycle	5/326	15/8733	0.000154975	0.00435651	0.00374598	12889/19339/20614/20910/20979	5
R-MMU-983712	R-MMU-983712	Ion channel transport	17/326	172/8733	0.000227538	0.0061679	0.00530351	320091/11928/98660/67972/11941/320707/11966/66237/12313/12314/12323/59095/20191/27219/22187/217843/75607	17
R-MMU-418360	R-MMU-418360	Platelet calcium homeostasis	6/326	25/8733	0.00025069	0.00656115	0.00564165	67972/11941/320707/12313/12314/110891	6
R-MMU-1428517	R-MMU-1428517	The citric acid (TCA) cycle and respiratory electron transport	15/326	143/8733	0.000277435	0.00682463	0.00586821	11946/11947/228033/11958/28080/14651/66091/68202/68342/68198/66046/66377/78330/66152/22272	15
R-MMU-418346	R-MMU-418346	Platelet homeostasis	10/326	71/8733	0.00027874	0.00682463	0.00586821	67972/11941/320707/12313/12314/66066/64337/23984/18585/110891	10
R-MMU-983705	R-MMU-983705	Signaling by the B Cell Receptor (BCR)	12/326	99/8733	0.000298486	0.00707972	0.00608754	12313/12314/103583/19055/19056/19058/18751/19172/21762/66413/240168/22187	12
R-MMU-1489509	R-MMU-1489509	DAG and IP3 signaling	6/326	26/8733	0.000315774	0.0072628	0.00624497	432530/12313/12314/207565/19084/18754	6
R-MMU-114452	R-MMU-114452	Activation of BH3-only proteins	5/326	18/8733	0.000403096	0.00826891	0.00711008	56455/19058/22627/22628/22631	5
R-MMU-163210	R-MMU-163210	Formation of ATP by chemiosmotic coupling	5/326	18/8733	0.000403096	0.00826891	0.00711008	11946/11947/228033/11958/28080	5
R-MMU-181430	R-MMU-181430	Norepinephrine Neurotransmitter Release Cycle	5/326	18/8733	0.000403096	0.00826891	0.00711008	12889/19339/20614/20910/20979	5
R-MMU-8949613	R-MMU-8949613	Cristae formation	5/326	18/8733	0.000403096	0.00826891	0.00711008	11946/11947/228033/11958/28080	5
R-MMU-112043	R-MMU-112043	PLC beta mediated events	7/326	39/8733	0.000519615	0.0103786	0.00892414	432530/12313/12314/207565/14681/18795/19084	7
R-MMU-451326	R-MMU-451326	Activation of kainate receptors upon glutamate binding	6/326	29/8733	0.00059275	0.0115358	0.00991917	12313/12314/66066/64337/52589/18795	6
R-MMU-112040	R-MMU-112040	G-protein mediated events	7/326	40/8733	0.000609997	0.0115747	0.00995258	432530/12313/12314/207565/14681/18795/19084	7
R-MMU-111447	R-MMU-111447	Activation of BAD and translocation to mitochondria	4/326	12/8733	0.000743813	0.0134418	0.011558	19058/22627/22628/22631	4
R-MMU-425561	R-MMU-425561	Sodium/Calcium exchangers	4/326	12/8733	0.000743813	0.0134418	0.011558	12313/12314/76376/110891	4
R-MMU-6794361	R-MMU-6794361	Neurexins and neuroligins	6/326	31/8733	0.000862743	0.0152284	0.0130943	224997/14816/216028/192167/18189/18191	6
R-MMU-611105	R-MMU-611105	Respiratory electron transport	9/326	68/8733	0.000890334	0.0153583	0.0132059	66091/68202/68342/68198/66046/66377/78330/66152/22272	9
R-MMU-70263	R-MMU-70263	Gluconeogenesis	6/326	34/8733	0.00143423	0.0241907	0.0208006	11674/11676/13806/13807/17449/21991	6
R-MMU-195721	R-MMU-195721	Signaling by WNT	18/326	222/8733	0.00160596	0.0264983	0.0227848	12313/12314/14369/14681/66066/64337/18795/19055/19056/19058/18751/19172/21762/66413/22187/22421/22631/360216	18
R-MMU-5607764	R-MMU-5607764	CLEC7A (Dectin-1) signaling	10/326	90/8733	0.00184762	0.0298371	0.0256556	12313/12314/103583/19055/19056/19058/19172/21762/66413/22187	10
R-MMU-111933	R-MMU-111933	Calmodulin induced events	5/326	25/8733	0.00201628	0.0312317	0.0268548	432530/12313/12314/207565/19084	5
R-MMU-111997	R-MMU-111997	CaM pathway	5/326	25/8733	0.00201628	0.0312317	0.0268548	432530/12313/12314/207565/19084	5
R-MMU-373760	R-MMU-373760	L1CAM interactions	8/326	63/8733	0.00223582	0.0339398	0.0291833	11461/11733/13429/14432/17967/20404/22145/73710	8
R-MMU-3371497	R-MMU-3371497	HSP90 chaperone cycle for steroid hormone receptors (SHR)	7/326	50/8733	0.00237534	0.0341467	0.0293612	67665/56455/14228/15516/15481/22145/73710	7
R-MMU-111931	R-MMU-111931	PKA-mediated phosphorylation of CREB	4/326	16/8733	0.00242941	0.0341467	0.0293612	432530/12313/12314/19084	4
R-MMU-163615	R-MMU-163615	PKA activation	4/326	16/8733	0.00242941	0.0341467	0.0293612	432530/12313/12314/19084	4
R-MMU-438064	R-MMU-438064	Post NMDA receptor activation events	4/326	16/8733	0.00242941	0.0341467	0.0293612	12313/12314/207565/19084	4
R-MMU-111996	R-MMU-111996	Ca-dependent events	5/326	27/8733	0.00288201	0.0390616	0.0335874	432530/12313/12314/207565/19084	5
R-MMU-2871809	R-MMU-2871809	FCERI mediated Ca+2 mobilization	5/326	27/8733	0.00288201	0.0390616	0.0335874	12313/12314/19055/19056/19058	5
R-MMU-3928664	R-MMU-3928664	Ephrin signaling	4/326	17/8733	0.00308454	0.041073	0.0353169	54126/13643/270190/13844	4
R-MMU-190828	R-MMU-190828	Gap junction trafficking	6/326	40/8733	0.00339255	0.0430488	0.0370158	11461/13429/14618/118454/22145/73710	6
R-MMU-1592230	R-MMU-1592230	Mitochondrial biogenesis	5/326	28/8733	0.00340307	0.0430488	0.0370158	11946/11947/228033/11958/28080	5
R-MMU-445355	R-MMU-445355	Smooth Muscle Contraction	5/326	28/8733	0.00340307	0.0430488	0.0370158	12313/12314/16419/20411/22003	5
R-MMU-6799198	R-MMU-6799198	Complex I biogenesis	7/326	54/8733	0.00370892	0.0461487	0.0396813	66091/68202/68342/68198/66046/66377/78330	7

## Sheet: SlideseqV2_GO_SPARKG
	ONTOLOGY	ID	Description	GeneRatio	BgRatio	pvalue	p.adjust	qvalue	geneID	Count
GO:0043209	CC	GO:0043209	myelin sheath	19/106	206/15946	9.37454e-17	2.11958e-13	1.74169e-13	Atp1b1/Calm2/Car2/Ckb/Cldn11/Cnp/Ermn/Ldhb/Mag/Mbp/Mobp/Mog/Ndrg1/Nefh/Nefm/Plp1/Sept4/Snap25/Thy1	19
GO:0050804	BP	GO:0050804	modulation of chemical synaptic transmission	20/106	478/15946	4.14698e-11	3.24449e-08	2.66604e-08	Atp2a2/Calb1/Calb2/Car2/Cbln1/Cplx2/Dbi/Fam107a/Fgf14/Gria1/Grid2/Homer3/Nsg1/Ppp3ca/Prkcg/Rasgrf1/S100b/Slc1a3/Slc6a1/Snap25	20
GO:0099177	BP	GO:0099177	regulation of trans-synaptic signaling	20/106	479/15946	4.30494e-11	3.24449e-08	2.66604e-08	Atp2a2/Calb1/Calb2/Car2/Cbln1/Cplx2/Dbi/Fam107a/Fgf14/Gria1/Grid2/Homer3/Nsg1/Ppp3ca/Prkcg/Rasgrf1/S100b/Slc1a3/Slc6a1/Snap25	20
GO:0048167	BP	GO:0048167	regulation of synaptic plasticity	13/106	212/15946	1.50556e-09	8.51018e-07	6.99293e-07	Calb1/Calb2/Cbln1/Cplx2/Dbi/Fam107a/Fgf14/Gria1/Grid2/Nsg1/Rasgrf1/S100b/Snap25	13
GO:0098978	CC	GO:0098978	glutamatergic synapse	18/106	487/15946	3.1517e-09	1.4252e-06	1.17111e-06	Calb1/Camk4/Cbln1/Cplx2/Gria1/Grid2/Homer3/Kcnd2/Ndrg1/Ndrg2/Nsg1/Ppp3ca/Slc1a2/Slc1a6/Snap25/Sparc/Sparcl1/Sptbn2	18
GO:0005416	MF	GO:0005416	amino acid:cation symporter activity	5/106	15/15946	3.36166e-08	1.26679e-05	1.04094e-05	Slc1a2/Slc1a3/Slc1a6/Slc32a1/Slc6a1	5
GO:0007272	BP	GO:0007272	ensheathment of neurons	9/106	134/15946	2.63056e-07	7.43461e-05	6.10912e-05	Cldn11/Mag/Mal/Mbp/Ndrg1/Plp1/Qk/S100b/Trf	9
GO:0008366	BP	GO:0008366	axon ensheathment	9/106	134/15946	2.63056e-07	7.43461e-05	6.10912e-05	Cldn11/Mag/Mal/Mbp/Ndrg1/Plp1/Qk/S100b/Trf	9
GO:0019911	MF	GO:0019911	structural constituent of myelin sheath	4/106	10/15946	3.75643e-07	9.43698e-05	7.75449e-05	Mal/Mbp/Mobp/Plp1	4
GO:0097060	CC	GO:0097060	synaptic membrane	15/106	472/15946	5.15209e-07	0.000116489	9.57205e-05	Calb2/Cbln1/Gphn/Gria1/Grid2/Homer3/Itpr1/Kcnd2/Kctd12/Nsg1/Prkcg/Slc1a2/Slc1a6/Slc6a1/Snap25	15
GO:0033267	CC	GO:0033267	axon part	14/106	418/15946	6.8548e-07	0.000140897	0.000115777	Calb1/Calm2/Cplx2/Ermn/Gad1/Gria1/Mag/Mbp/Prkcg/Rasgrf1/Slc1a2/Slc32a1/Snap25/Thy1	14
GO:0050806	BP	GO:0050806	positive regulation of synaptic transmission	10/106	197/15946	7.50485e-07	0.000141404	0.000116194	Calb1/Calb2/Car2/Dbi/Fam107a/Gria1/Nsg1/S100b/Slc1a3/Snap25	10
GO:0005283	MF	GO:0005283	amino acid:sodium symporter activity	4/106	12/15946	8.76412e-07	0.000152428	0.000125252	Slc1a2/Slc1a3/Slc1a6/Slc6a1	4
GO:0006836	BP	GO:0006836	neurotransmitter transport	11/106	271/15946	1.86054e-06	0.000300477	0.000246906	Atp2a2/Cplx2/Gpm6b/Prkcg/Slc1a2/Slc1a3/Slc1a6/Slc32a1/Slc6a1/Snap25/Sptbn2	11
GO:0098688	CC	GO:0098688	parallel fiber to Purkinje cell synapse	5/106	33/15946	2.41577e-06	0.000364137	0.000299216	Calb2/Cbln1/Grid2/Slc1a6/Sptbn2	5
GO:0042552	BP	GO:0042552	myelination	8/106	132/15946	2.72119e-06	0.000384538	0.00031598	Mag/Mal/Mbp/Ndrg1/Plp1/Qk/S100b/Trf	8
GO:0042063	BP	GO:0042063	gliogenesis	11/106	286/15946	3.13262e-06	0.000416639	0.000342358	Cnp/Dbi/Dner/Enpp2/Gpr37l1/Mag/Metrn/Ndrg1/Plp1/Qk/Trf	11
GO:0098982	CC	GO:0098982	GABA-ergic synapse	7/106	100/15946	4.52755e-06	0.00056871	0.000467317	Calb1/Camk4/Gphn/Itpr1/Kcnd2/Slc32a1/Slc6a1	7
GO:0001504	BP	GO:0001504	neurotransmitter uptake	5/106	43/15946	9.2944e-06	0.00107201	0.000880882	Gpm6b/Slc1a2/Slc1a3/Slc1a6/Slc6a1	5
GO:0005343	MF	GO:0005343	organic acid:sodium symporter activity	4/106	21/15946	1.01193e-05	0.00107201	0.000880882	Slc1a2/Slc1a3/Slc1a6/Slc6a1	4
GO:0060076	CC	GO:0060076	excitatory synapse	6/106	75/15946	1.03877e-05	0.00107201	0.000880882	Calb2/Cbln1/Gria1/Grid2/Slc1a6/Sptbn2	6
GO:0005326	MF	GO:0005326	neurotransmitter transporter activity	5/106	44/15946	1.04308e-05	0.00107201	0.000880882	Slc1a2/Slc1a3/Slc1a6/Slc32a1/Slc6a1	5
GO:0010001	BP	GO:0010001	glial cell differentiation	9/106	212/15946	1.17934e-05	0.00115934	0.000952645	Cnp/Dner/Enpp2/Gpr37l1/Mag/Metrn/Ndrg1/Plp1/Qk	9
GO:0001505	BP	GO:0001505	regulation of neurotransmitter levels	11/106	332/15946	1.28919e-05	0.00117923	0.000968986	Atp2a2/Cplx2/Gad1/Gpm6b/Prkcg/Slc1a2/Slc1a3/Slc1a6/Slc6a1/Snap25/Sptbn2	11
GO:1901888	BP	GO:1901888	regulation of cell junction assembly	6/106	78/15946	1.30388e-05	0.00117923	0.000968986	Apod/Cldn1/Enpp2/Fam107a/Gpm6b/Thy1	6
GO:0005328	MF	GO:0005328	neurotransmitter:sodium symporter activity	4/106	23/15946	1.48193e-05	0.00128871	0.00105895	Slc1a2/Slc1a3/Slc1a6/Slc6a1	4
GO:0050890	BP	GO:0050890	cognition	10/106	287/15946	2.12097e-05	0.00177611	0.00145946	Calb1/Camk4/Dbi/Fam107a/Gatm/Gria1/Ndrg4/S100b/Slc6a1/Snap25	10
GO:0005883	CC	GO:0005883	neurofilament	3/106	10/15946	3.31194e-05	0.00251191	0.00206407	Nefh/Nefm/Pcp4	3
GO:0043090	BP	GO:0043090	amino acid import	4/106	28/15946	3.3401e-05	0.00251191	0.00206407	Slc1a2/Slc1a3/Slc1a6/Slc6a1	4
GO:0051893	BP	GO:0051893	regulation of focal adhesion assembly	5/106	56/15946	3.44402e-05	0.00251191	0.00206407	Apod/Enpp2/Fam107a/Gpm6b/Thy1	5
GO:0090109	BP	GO:0090109	regulation of cell-substrate junction assembly	5/106	56/15946	3.44402e-05	0.00251191	0.00206407	Apod/Enpp2/Fam107a/Gpm6b/Thy1	5
GO:0032437	CC	GO:0032437	cuticular plate	3/106	11/15946	4.53189e-05	0.00319549	0.00262578	Calb1/Calb2/Pvalb	3
GO:0046873	MF	GO:0046873	metal ion transmembrane transporter activity	11/106	383/15946	4.7956e-05	0.00319549	0.00262578	Atp1b1/Atp2a2/Itpr1/Kcnd2/Kcnip4/Slc1a2/Slc1a3/Slc1a6/Slc6a1/Snap25/Trf	11
GO:0015077	MF	GO:0015077	monovalent inorganic cation transmembrane transporter activity	10/106	316/15946	4.80525e-05	0.00319549	0.00262578	Atp1b1/Atp2a2/Kcnd2/Kcnip4/Slc1a2/Slc1a3/Slc1a6/Slc32a1/Slc6a1/Snap25	10
GO:0060291	BP	GO:0060291	long-term synaptic potentiation	6/106	99/15946	5.0823e-05	0.00328317	0.00269782	Calb1/Calb2/Dbi/Fam107a/Nsg1/Snap25	6
GO:1903391	BP	GO:1903391	regulation of adherens junction organization	5/106	62/15946	5.65296e-05	0.00355038	0.00291739	Apod/Enpp2/Fam107a/Gpm6b/Thy1	5
GO:0007611	BP	GO:0007611	learning or memory	9/106	261/15946	6.05104e-05	0.0036343	0.00298635	Calb1/Camk4/Dbi/Gatm/Gria1/Ndrg4/S100b/Slc6a1/Snap25	9
GO:0048306	MF	GO:0048306	calcium-dependent protein binding	5/106	63/15946	6.10806e-05	0.0036343	0.00298635	Calm2/Cplx2/Mgp/S100b/Snap25	5
GO:0042391	BP	GO:0042391	regulation of membrane potential	11/106	395/15946	6.33089e-05	0.00367029	0.00301593	Atp1b1/Atp2a2/Cbln1/Dcn/Fgf14/Gria1/Grid2/Kcnd2/Ppp3ca/Slc1a6/Ywhah	11
GO:0098797	CC	GO:0098797	plasma membrane protein complex	12/106	473/15946	7.09987e-05	0.00391688	0.00321855	Atp1b1/Calm2/Catsperd/Gng13/Gria1/Grid2/H2-DMb1/H2-Eb1/Kcnd2/Kcnip4/Snap25/Trf	12
GO:0015171	MF	GO:0015171	amino acid transmembrane transporter activity	5/106	65/15946	7.10269e-05	0.00391688	0.00321855	Slc1a2/Slc1a3/Slc1a6/Slc32a1/Slc6a1	5
GO:0005313	MF	GO:0005313	L-glutamate transmembrane transporter activity	3/106	13/15946	7.77952e-05	0.00399761	0.00328489	Slc1a2/Slc1a3/Slc1a6	3
GO:0015643	MF	GO:0015643	toxic substance binding	3/106	13/15946	7.77952e-05	0.00399761	0.00328489	Cyp4b1/Nefh/Nefm	3
GO:0098712	BP	GO:0098712	L-glutamate import across plasma membrane	3/106	13/15946	7.77952e-05	0.00399761	0.00328489	Slc1a2/Slc1a3/Slc1a6	3
GO:1902495	CC	GO:1902495	transmembrane transporter complex	9/106	273/15946	8.54365e-05	0.00429271	0.00352738	Atp1b1/Atp2a2/Calm2/Catsperd/Gria1/Grid2/Kcnd2/Kcnip4/Snap25	9
GO:0007616	BP	GO:0007616	long-term memory	4/106	36/15946	9.22444e-05	0.00453401	0.00372566	Calb1/Camk4/Gria1/Snap25	4
GO:0045211	CC	GO:0045211	postsynaptic membrane	10/106	343/15946	9.51219e-05	0.00457597	0.00376014	Cbln1/Gphn/Gria1/Grid2/Homer3/Kcnd2/Kctd12/Nsg1/Slc1a6/Slc6a1	10
GO:0015172	MF	GO:0015172	acidic amino acid transmembrane transporter activity	3/106	14/15946	9.85336e-05	0.00464135	0.00381386	Slc1a2/Slc1a3/Slc1a6	3
GO:1990351	CC	GO:1990351	transporter complex	9/106	280/15946	0.000103609	0.0047808	0.00392845	Atp1b1/Atp2a2/Calm2/Catsperd/Gria1/Grid2/Kcnd2/Kcnip4/Snap25	9
GO:0008022	MF	GO:0008022	protein C-terminus binding	8/106	223/15946	0.000120083	0.00543014	0.00446202	Atp1b1/Atp2a2/Gria1/Homer3/Itpr1/Rasgrf1/Rbfox1/Stmn3	8
GO:0051938	BP	GO:0051938	L-glutamate import	3/106	15/15946	0.000122572	0.00543403	0.00446522	Slc1a2/Slc1a3/Slc1a6	3
GO:0007045	BP	GO:0007045	cell-substrate adherens junction assembly	5/106	74/15946	0.000132117	0.00563615	0.0046313	Apod/Enpp2/Fam107a/Gpm6b/Thy1	5
GO:0048041	BP	GO:0048041	focal adhesion assembly	5/106	74/15946	0.000132117	0.00563615	0.0046313	Apod/Enpp2/Fam107a/Gpm6b/Thy1	5
GO:0010959	BP	GO:0010959	regulation of metal ion transport	10/106	364/15946	0.000154726	0.00647846	0.00532344	Atp1b1/Dbi/Fgf14/Homer3/Itpr1/Kcnip4/Nkain2/Thy1/Trf/Ywhah	10
GO:0015893	BP	GO:0015893	drug transport	7/106	175/15946	0.000166333	0.00683779	0.0056187	Car2/Cldn1/Pcp4/Slc1a2/Slc1a3/Slc1a6/Slc32a1	7
GO:0044304	CC	GO:0044304	main axon	5/106	78/15946	0.000169542	0.00684527	0.00562485	Ermn/Mag/Mbp/Slc1a2/Thy1	5
GO:0098742	BP	GO:0098742	cell-cell adhesion via plasma-membrane adhesion molecules	7/106	178/15946	0.000184714	0.00732699	0.00602069	Cbln1/Cldn1/Grid2/Mag/Mbp/Ptprt/Sparcl1	7
GO:0099571	CC	GO:0099571	postsynaptic cytoskeleton	3/106	18/15946	0.000216653	0.0083917	0.00689557	Nefh/Nefm/Sptbn2	3
GO:0043197	CC	GO:0043197	dendritic spine	7/106	183/15946	0.000218978	0.0083917	0.00689557	Calb1/Gria1/Grid2/Kcnd2/Ppp3ca/Slc1a2/Slc1a3	7
GO:0034333	BP	GO:0034333	adherens junction assembly	5/106	83/15946	0.000227131	0.00855904	0.00703308	Apod/Enpp2/Fam107a/Gpm6b/Thy1	5
GO:0007044	BP	GO:0007044	cell-substrate junction assembly	5/106	84/15946	0.000240241	0.00890469	0.0073171	Apod/Enpp2/Fam107a/Gpm6b/Thy1	5
GO:0098858	CC	GO:0098858	actin-based cell projection	7/106	187/15946	0.000249936	0.00911459	0.00748958	Calb1/Calb2/Car2/Cnp/Ermn/Pvalb/Snap25	7
GO:0031643	BP	GO:0031643	positive regulation of myelination	3/106	19/15946	0.000256034	0.00912176	0.00749548	Mag/S100b/Trf	3
GO:0044309	CC	GO:0044309	neuron spine	7/106	188/15946	0.000258201	0.00912176	0.00749548	Calb1/Gria1/Grid2/Kcnd2/Ppp3ca/Slc1a2/Slc1a3	7
GO:0015294	MF	GO:0015294	solute:cation symporter activity	5/106	86/15946	0.000268183	0.00918729	0.00754933	Slc1a2/Slc1a3/Slc1a6/Slc32a1/Slc6a1	5
GO:0030864	CC	GO:0030864	cortical actin cytoskeleton	5/106	86/15946	0.000268183	0.00918729	0.00754933	Calb1/Calb2/Mobp/Pvalb/Sptbn2	5
GO:0015179	MF	GO:0015179	L-amino acid transmembrane transporter activity	4/106	48/15946	0.000286622	0.00967244	0.00794798	Slc1a2/Slc1a3/Slc1a6/Slc32a1	4
GO:0015813	BP	GO:0015813	L-glutamate transmembrane transport	3/106	20/15946	0.000299764	0.00987386	0.00811349	Slc1a2/Slc1a3/Slc1a6	3
GO:0045121	CC	GO:0045121	membrane raft	9/106	323/15946	0.000301325	0.00987386	0.00811349	Atp1b1/Gpm6b/Itpr1/Kcnd2/Ldhb/Mal/Mog/Snap25/Thy1	9
GO:0098857	CC	GO:0098857	membrane microdomain	9/106	324/15946	0.000308242	0.00988059	0.00811901	Atp1b1/Gpm6b/Itpr1/Kcnd2/Ldhb/Mal/Mog/Snap25/Thy1	9
GO:0098984	CC	GO:0098984	neuron to neuron synapse	10/106	397/15946	0.000310618	0.00988059	0.00811901	Calb1/Gphn/Gria1/Grid2/Homer3/Itpr1/Kcnd2/Nefh/Nefm/Prkcg	10
GO:0031234	CC	GO:0031234	extrinsic component of cytoplasmic side of plasma membrane	5/106	89/15946	0.000314641	0.00988059	0.00811901	Atp2a2/Gng13/Gphn/Rgs8/Snap25	5
GO:0016323	CC	GO:0016323	basolateral plasma membrane	7/106	196/15946	0.000332569	0.0103005	0.00846408	Atp1b1/Car2/Cldn1/Ndrg4/Rasgrf1/Slc1a3/Trf	7
GO:1900271	BP	GO:1900271	regulation of long-term synaptic potentiation	4/106	51/15946	0.000362529	0.0110767	0.00910191	Calb1/Calb2/Fam107a/Nsg1	4
GO:0098589	CC	GO:0098589	membrane region	9/106	334/15946	0.000384935	0.0116045	0.00953559	Atp1b1/Gpm6b/Itpr1/Kcnd2/Ldhb/Mal/Mog/Snap25/Thy1	9
GO:0051260	BP	GO:0051260	protein homooligomerization	9/106	337/15946	0.000410797	0.0122212	0.0100423	Aldoc/Cldn1/Gphn/Itpr1/Kcnd2/Kctd12/Sept4/Slc1a2/Slc6a1	9
GO:0005911	CC	GO:0005911	cell-cell junction	10/106	412/15946	0.000416216	0.0122216	0.0100427	Atp1b1/Atp2a2/Calb2/Cldn1/Cldn11/Gria1/Ndrg1/Ppp3ca/Prkcg/Ywhah	10
GO:0048709	BP	GO:0048709	oligodendrocyte differentiation	5/106	96/15946	0.000446637	0.0126749	0.0104151	Cnp/Enpp2/Mag/Plp1/Qk	5
GO:0015807	BP	GO:0015807	L-amino acid transport	4/106	54/15946	0.000451832	0.0126749	0.0104151	Slc1a2/Slc1a3/Slc1a6/Slc32a1	4
GO:0060077	CC	GO:0060077	inhibitory synapse	3/106	23/15946	0.000458982	0.0126749	0.0104151	Gad1/Gphn/Slc32a1	3
GO:0098810	BP	GO:0098810	neurotransmitter reuptake	3/106	23/15946	0.000458982	0.0126749	0.0104151	Gpm6b/Slc1a2/Slc6a1	3
GO:0009898	CC	GO:0009898	cytoplasmic side of plasma membrane	6/106	148/15946	0.000459682	0.0126749	0.0104151	Atp2a2/Gng13/Gphn/Ppp3ca/Rgs8/Snap25	6
GO:0150034	CC	GO:0150034	distal axon	9/106	345/15946	0.000486855	0.0132624	0.0108979	Calb1/Calm2/Cplx2/Gad1/Prkcg/Rasgrf1/Slc32a1/Snap25/Thy1	9
GO:0099504	BP	GO:0099504	synaptic vesicle cycle	7/106	211/15946	0.000517889	0.0137244	0.0112775	Atp2a2/Cplx2/Fgf14/Prkcg/Slc32a1/Snap25/Sptbn2	7
GO:0031102	BP	GO:0031102	neuron projection regeneration	4/106	56/15946	0.00051944	0.0137244	0.0112775	Mag/Nefh/Nrep/Thy1	4
GO:0089718	BP	GO:0089718	amino acid import across plasma membrane	3/106	24/15946	0.000522024	0.0137244	0.0112775	Slc1a2/Slc1a3/Slc1a6	3
GO:0005938	CC	GO:0005938	cell cortex	8/106	278/15946	0.000532366	0.0138354	0.0113687	Calb1/Calb2/Ermn/Gad1/Mobp/Pvalb/Sept4/Sptbn2	8
GO:0008021	CC	GO:0008021	synaptic vesicle	7/106	214/15946	0.000563295	0.0144728	0.0118925	Calm2/Dbi/Gria1/Sept4/Slc32a1/Snap25/Sptbn2	7
GO:0001952	BP	GO:0001952	regulation of cell-matrix adhesion	5/106	102/15946	0.000589778	0.0149214	0.0122611	Apod/Enpp2/Fam107a/Gpm6b/Thy1	5
GO:0015800	BP	GO:0015800	acidic amino acid transport	4/106	58/15946	0.000593951	0.0149214	0.0122611	Slc1a2/Slc1a3/Slc1a6/Slc6a1	4
GO:0015370	MF	GO:0015370	solute:sodium symporter activity	4/106	59/15946	0.000633917	0.0157504	0.0129423	Slc1a2/Slc1a3/Slc1a6/Slc6a1	4
GO:0044305	CC	GO:0044305	calyx of Held	3/106	26/15946	0.00066414	0.0161465	0.0132678	Calb1/Cplx2/Prkcg	3
GO:0099524	CC	GO:0099524	postsynaptic cytosol	3/106	26/15946	0.00066414	0.0161465	0.0132678	Aldoc/Calb1/Prkcg	3
GO:0060078	BP	GO:0060078	regulation of postsynaptic membrane potential	5/106	106/15946	0.000702705	0.0169023	0.0138889	Cbln1/Fgf14/Gria1/Grid2/Ppp3ca	5
GO:0099240	CC	GO:0099240	intrinsic component of synaptic membrane	7/106	225/15946	0.000757609	0.0178289	0.0146503	Gria1/Grid2/Kcnd2/Slc1a2/Slc1a6/Slc6a1/Snap25	7
GO:0098562	CC	GO:0098562	cytoplasmic side of membrane	6/106	163/15946	0.000764536	0.0178289	0.0146503	Atp2a2/Gng13/Gphn/Ppp3ca/Rgs8/Snap25	6
GO:0051928	BP	GO:0051928	positive regulation of calcium ion transport	5/106	108/15946	0.000764885	0.0178289	0.0146503	Atp1b1/Dbi/Fgf14/Itpr1/Thy1	5
GO:0072330	BP	GO:0072330	monocarboxylic acid biosynthetic process	7/106	226/15946	0.000777616	0.0179407	0.0147421	Aldoc/Gad1/Ldhb/Plp1/Qk/Scd2/Slc1a3	7
GO:1904427	BP	GO:1904427	positive regulation of calcium ion transmembrane transport	4/106	63/15946	0.000812969	0.0185669	0.0152567	Atp1b1/Dbi/Fgf14/Thy1	4
GO:0014069	CC	GO:0014069	postsynaptic density	9/106	372/15946	0.000833824	0.0188231	0.0154672	Gphn/Gria1/Grid2/Homer3/Itpr1/Kcnd2/Nefh/Nefm/Prkcg	9
GO:0019897	CC	GO:0019897	extrinsic component of plasma membrane	6/106	166/15946	0.000840837	0.0188231	0.0154672	Atp2a2/Gng13/Gphn/Rgs8/Snap25/Trf	6
GO:0032279	CC	GO:0032279	asymmetric synapse	9/106	375/15946	0.000882434	0.0195606	0.0160732	Gphn/Gria1/Grid2/Homer3/Itpr1/Kcnd2/Nefh/Nefm/Prkcg	9
GO:0003333	BP	GO:0003333	amino acid transmembrane transport	4/106	65/15946	0.000914691	0.0200788	0.016499	Slc1a2/Slc1a3/Slc1a6/Slc32a1	4
GO:0070382	CC	GO:0070382	exocytic vesicle	7/106	234/15946	0.000953174	0.0207224	0.0170279	Calm2/Dbi/Gria1/Sept4/Slc32a1/Snap25/Sptbn2	7
GO:0030863	CC	GO:0030863	cortical cytoskeleton	5/106	115/15946	0.00101525	0.0218618	0.0179641	Calb1/Calb2/Mobp/Pvalb/Sptbn2	5
GO:0046394	BP	GO:0046394	carboxylic acid biosynthetic process	8/106	310/15946	0.0010807	0.0230514	0.0189417	Aldoc/Gad1/Gatm/Ldhb/Plp1/Qk/Scd2/Slc1a3	8
GO:0006875	BP	GO:0006875	cellular metal ion homeostasis	10/106	467/15946	0.00109141	0.0230624	0.0189507	Atp1b1/Atp2a2/Calb1/Calb2/Dbi/Fth1/Itpr1/S100b/Thy1/Trf	10
GO:0016053	BP	GO:0016053	organic acid biosynthetic process	8/106	311/15946	0.00110321	0.0230959	0.0189783	Aldoc/Gad1/Gatm/Ldhb/Plp1/Qk/Scd2/Slc1a3	8
GO:0098889	CC	GO:0098889	intrinsic component of presynaptic membrane	5/106	118/15946	0.00113938	0.0236342	0.0194206	Gria1/Slc1a2/Slc1a6/Slc6a1/Snap25	5
GO:0034332	BP	GO:0034332	adherens junction organization	5/106	120/15946	0.00122815	0.0246277	0.0202369	Apod/Enpp2/Fam107a/Gpm6b/Thy1	5
GO:0032809	CC	GO:0032809	neuronal cell body membrane	3/106	32/15946	0.00123084	0.0246277	0.0202369	Kcnd2/Rgs8/Thy1	3
GO:0060292	BP	GO:0060292	long-term synaptic depression	3/106	32/15946	0.00123084	0.0246277	0.0202369	Cbln1/Gria1/Grid2	3
GO:1901890	BP	GO:1901890	positive regulation of cell junction assembly	3/106	32/15946	0.00123084	0.0246277	0.0202369	Cldn1/Enpp2/Thy1	3
GO:0008076	CC	GO:0008076	voltage-gated potassium channel complex	4/106	71/15946	0.00127332	0.025056	0.0205889	Calm2/Kcnd2/Kcnip4/Snap25	4
GO:0050905	BP	GO:0050905	neuromuscular process	5/106	121/15946	0.00127441	0.025056	0.0205889	Fgf14/Grid2/Icmt/Rbfox1/Slc1a3	5
GO:0022604	BP	GO:0022604	regulation of cell morphogenesis	10/106	479/15946	0.00132016	0.0251778	0.0206889	Enpp2/Ermn/Mag/Metrn/Nefm/Ppp3ca/S100b/Sparc/Thy1/Ywhah	10
GO:0005342	MF	GO:0005342	organic acid transmembrane transporter activity	5/106	122/15946	0.00132195	0.0251778	0.0206889	Slc1a2/Slc1a3/Slc1a6/Slc32a1/Slc6a1	5
GO:0046943	MF	GO:0046943	carboxylic acid transmembrane transporter activity	5/106	122/15946	0.00132195	0.0251778	0.0206889	Slc1a2/Slc1a3/Slc1a6/Slc32a1/Slc6a1	5
GO:0050805	BP	GO:0050805	negative regulation of synaptic transmission	4/106	72/15946	0.0013414	0.0251778	0.0206889	Cbln1/Gria1/Grid2/Slc6a1	4
GO:0001953	BP	GO:0001953	negative regulation of cell-matrix adhesion	3/106	33/15946	0.00134742	0.0251778	0.0206889	Apod/Enpp2/Fam107a	3
GO:0032228	BP	GO:0032228	regulation of synaptic transmission, GABAergic	3/106	33/15946	0.00134742	0.0251778	0.0206889	Car2/Dbi/Slc6a1	3
GO:0044448	CC	GO:0044448	cell cortex part	6/106	183/15946	0.00139046	0.0257691	0.0211748	Calb1/Calb2/Mobp/Pvalb/Sept4/Sptbn2	6
GO:0042734	CC	GO:0042734	presynaptic membrane	6/106	184/15946	0.00142969	0.0259835	0.021351	Gria1/Kctd12/Slc1a2/Slc1a6/Slc6a1/Snap25	6
GO:0099173	BP	GO:0099173	postsynapse organization	6/106	185/15946	0.00146977	0.0259835	0.021351	Cbln1/Gphn/Grid2/Ndrg1/Ndrg2/Sptbn2	6
GO:0005310	MF	GO:0005310	dicarboxylic acid transmembrane transporter activity	3/106	34/15946	0.00147071	0.0259835	0.021351	Slc1a2/Slc1a3/Slc1a6	3
GO:0044298	CC	GO:0044298	cell body membrane	3/106	34/15946	0.00147071	0.0259835	0.021351	Kcnd2/Rgs8/Thy1	3
GO:1902475	BP	GO:1902475	L-alpha-amino acid transmembrane transport	3/106	34/15946	0.00147071	0.0259835	0.021351	Slc1a2/Slc1a3/Slc1a6	3
GO:0015081	MF	GO:0015081	sodium ion transmembrane transporter activity	5/106	125/15946	0.00147242	0.0259835	0.021351	Atp1b1/Slc1a2/Slc1a3/Slc1a6/Slc6a1	5
GO:0099572	CC	GO:0099572	postsynaptic specialization	9/106	404/15946	0.00148247	0.0259835	0.021351	Gphn/Gria1/Grid2/Homer3/Itpr1/Kcnd2/Nefh/Nefm/Prkcg	9
GO:0015293	MF	GO:0015293	symporter activity	5/106	126/15946	0.00152528	0.0265281	0.0217985	Slc1a2/Slc1a3/Slc1a6/Slc32a1/Slc6a1	5
GO:0031099	BP	GO:0031099	regeneration	5/106	127/15946	0.00157952	0.0272618	0.0224014	Itpr1/Mag/Nefh/Nrep/Thy1	5
GO:0034105	BP	GO:0034105	positive regulation of tissue remodeling	3/106	35/15946	0.00160087	0.0274209	0.0225321	Car2/Ppp3ca/Trf	3
GO:0034762	BP	GO:0034762	regulation of transmembrane transport	10/106	495/15946	0.00168469	0.0286397	0.0235337	Atp1b1/Car2/Dbi/Fgf14/Kcnd2/Kcnip4/Rasgrf1/Slc1a2/Thy1/Ywhah	10
GO:0015238	MF	GO:0015238	drug transmembrane transporter activity	4/106	77/15946	0.00172032	0.0290271	0.023852	Slc1a2/Slc1a3/Slc1a6/Slc32a1	4
GO:0016079	BP	GO:0016079	synaptic vesicle exocytosis	5/106	130/15946	0.00175076	0.0293221	0.0240943	Atp2a2/Cplx2/Prkcg/Snap25/Sptbn2	5
GO:0034329	BP	GO:0034329	cell junction assembly	6/106	192/15946	0.00177484	0.0295067	0.024246	Apod/Cldn1/Enpp2/Fam107a/Gpm6b/Thy1	6
GO:0034702	CC	GO:0034702	ion channel complex	7/106	262/15946	0.0018258	0.0298713	0.0245457	Calm2/Catsperd/Gria1/Grid2/Kcnd2/Kcnip4/Snap25	7
GO:0034764	BP	GO:0034764	positive regulation of transmembrane transport	6/106	194/15946	0.00187024	0.0298713	0.0245457	Atp1b1/Car2/Dbi/Fgf14/Slc1a2/Thy1	6
GO:0010857	MF	GO:0010857	calcium-dependent protein kinase activity	2/106	10/15946	0.00190246	0.0298713	0.0245457	Camk4/Prkcg	2
GO:0014883	BP	GO:0014883	transition between fast and slow fiber	2/106	10/15946	0.00190246	0.0298713	0.0245457	Atp2a2/Ppp3ca	2
GO:0021684	BP	GO:0021684	cerebellar granular layer formation	2/106	10/15946	0.00190246	0.0298713	0.0245457	Cbln1/Grid2	2
GO:0021707	BP	GO:0021707	cerebellar granule cell differentiation	2/106	10/15946	0.00190246	0.0298713	0.0245457	Cbln1/Grid2	2
GO:0060052	BP	GO:0060052	neurofilament cytoskeleton organization	2/106	10/15946	0.00190246	0.0298713	0.0245457	Nefh/Nefm	2
GO:0099509	BP	GO:0099509	regulation of presynaptic cytosolic calcium ion concentration	2/106	10/15946	0.00190246	0.0298713	0.0245457	Calb1/Calb2	2
GO:0007613	BP	GO:0007613	memory	5/106	133/15946	0.00193526	0.0301767	0.0247966	Calb1/Camk4/Gria1/S100b/Snap25	5
GO:0043270	BP	GO:0043270	positive regulation of ion transport	7/106	266/15946	0.00198925	0.0305511	0.0251043	Atp1b1/Dbi/Fgf14/Itpr1/Pcp4/Slc6a1/Thy1	7
GO:0006865	BP	GO:0006865	amino acid transport	5/106	134/15946	0.00199981	0.0305511	0.0251043	Slc1a2/Slc1a3/Slc1a6/Slc32a1/Slc6a1	5
GO:0014013	BP	GO:0014013	regulation of gliogenesis	5/106	134/15946	0.00199981	0.0305511	0.0251043	Enpp2/Gpr37l1/Mag/Qk/Trf	5
GO:0034705	CC	GO:0034705	potassium channel complex	4/106	81/15946	0.00207256	0.0312421	0.0256721	Calm2/Kcnd2/Kcnip4/Snap25	4
GO:0034703	CC	GO:0034703	cation channel complex	6/106	198/15946	0.00207268	0.0312421	0.0256721	Calm2/Catsperd/Gria1/Kcnd2/Kcnip4/Snap25	6
GO:0021696	BP	GO:0021696	cerebellar cortex morphogenesis	3/106	39/15946	0.00219273	0.0326769	0.026851	Cbln1/Grid2/Sptbn2	3
GO:0050808	BP	GO:0050808	synapse organization	9/106	428/15946	0.00219677	0.0326769	0.026851	Cbln1/Gphn/Grid2/Malat1/Ndrg1/Ndrg2/Sparc/Sparcl1/Sptbn2	9
GO:0014015	BP	GO:0014015	positive regulation of gliogenesis	4/106	83/15946	0.00226611	0.0334881	0.0275176	Enpp2/Mag/Qk/Trf	4
GO:0099522	CC	GO:0099522	region of cytosol	3/106	40/15946	0.00235915	0.0345336	0.0283767	Aldoc/Calb1/Prkcg	3
GO:0045685	BP	GO:0045685	regulation of glial cell differentiation	4/106	84/15946	0.0023674	0.0345336	0.0283767	Enpp2/Gpr37l1/Mag/Qk	4
GO:0002028	BP	GO:0002028	regulation of sodium ion transport	4/106	86/15946	0.00257927	0.0372774	0.0306314	Atp1b1/Fgf14/Nkain2/Ywhah	4
GO:0099699	CC	GO:0099699	integral component of synaptic membrane	6/106	207/15946	0.00258848	0.0372774	0.0306314	Gria1/Grid2/Kcnd2/Slc1a2/Slc1a6/Slc6a1	6
GO:0006816	BP	GO:0006816	calcium ion transport	8/106	360/15946	0.00275917	0.03837	0.0315292	Atp1b1/Atp2a2/Dbi/Fgf14/Homer3/Itpr1/Ppp3ca/Thy1	8
GO:0009636	BP	GO:0009636	response to toxic substance	7/106	282/15946	0.00275955	0.03837	0.0315292	Cnp/Gpr37l1/Gria1/Inmt/Mbp/Nefh/Slc6a1	7
GO:0019898	CC	GO:0019898	extrinsic component of membrane	7/106	282/15946	0.00275955	0.03837	0.0315292	Atp2a2/Gng13/Gphn/Mal/Rgs8/Snap25/Trf	7
GO:0010642	BP	GO:0010642	negative regulation of platelet-derived growth factor receptor signaling pathway	2/106	12/15946	0.00276617	0.03837	0.0315292	Apod/Ndrg4	2
GO:0021683	BP	GO:0021683	cerebellar granular layer morphogenesis	2/106	12/15946	0.00276617	0.03837	0.0315292	Cbln1/Grid2	2
GO:0035256	MF	GO:0035256	G protein-coupled glutamate receptor binding	2/106	12/15946	0.00276617	0.03837	0.0315292	Calm2/Homer3	2
GO:0032787	BP	GO:0032787	monocarboxylic acid metabolic process	9/106	448/15946	0.00298198	0.0408621	0.033577	Aldoc/C1qtnf9/Dbi/Gad1/Ldhb/Plp1/Qk/Scd2/Slc1a3	9
GO:0098552	CC	GO:0098552	side of membrane	9/106	448/15946	0.00298198	0.0408621	0.033577	Atp2a2/Gng13/Gphn/Mog/Ppp3ca/Rgs8/Snap25/Thy1/Trf	9
GO:0016595	MF	GO:0016595	glutamate binding	2/106	13/15946	0.00325497	0.0432214	0.0355157	Gad1/Slc1a3	2
GO:0019886	BP	GO:0019886	antigen processing and presentation of exogenous peptide antigen via MHC class II	2/106	13/15946	0.00325497	0.0432214	0.0355157	H2-DMb1/H2-Eb1	2
GO:0044548	MF	GO:0044548	S100 protein binding	2/106	13/15946	0.00325497	0.0432214	0.0355157	Atp2a2/S100b	2
GO:0055119	BP	GO:0055119	relaxation of cardiac muscle	2/106	13/15946	0.00325497	0.0432214	0.0355157	Atp1b1/Atp2a2	2
GO:0031644	BP	GO:0031644	regulation of neurological system process	5/106	150/15946	0.0032601	0.0432214	0.0355157	Cbln1/Homer3/Mag/S100b/Trf	5
GO:0007626	BP	GO:0007626	locomotory behavior	6/106	217/15946	0.00326885	0.0432214	0.0355157	Calb1/Cnp/Fgf14/Gad1/Kcnd2/Snap25	6
GO:0099503	CC	GO:0099503	secretory vesicle	9/106	461/15946	0.00360153	0.0473434	0.0389027	Calm2/Dbi/Gria1/Itpr1/Sept4/Slc32a1/Snap25/Sparc/Sptbn2	9
GO:0010771	BP	GO:0010771	negative regulation of cell morphogenesis involved in differentiation	4/106	95/15946	0.00369477	0.047494	0.0390265	Mag/Ppp3ca/Thy1/Ywhah	4
GO:1903825	BP	GO:1903825	organic acid transmembrane transport	4/106	95/15946	0.00369477	0.047494	0.0390265	Slc1a2/Slc1a3/Slc1a6/Slc32a1	4
GO:1905039	BP	GO:1905039	carboxylic acid transmembrane transport	4/106	95/15946	0.00369477	0.047494	0.0390265	Slc1a2/Slc1a3/Slc1a6/Slc32a1	4
GO:0099055	CC	GO:0099055	integral component of postsynaptic membrane	5/106	155/15946	0.00375045	0.047494	0.0390265	Gria1/Grid2/Kcnd2/Slc1a6/Slc6a1	5
GO:0004089	MF	GO:0004089	carbonate dehydratase activity	2/106	14/15946	0.00378104	0.047494	0.0390265	Car2/Car8	2
GO:0010882	BP	GO:0010882	regulation of cardiac muscle contraction by calcium ion signaling	2/106	14/15946	0.00378104	0.047494	0.0390265	Atp1b1/Atp2a2	2
GO:0031915	BP	GO:0031915	positive regulation of synaptic plasticity	2/106	14/15946	0.00378104	0.047494	0.0390265	Cplx2/Snap25	2
GO:0099151	BP	GO:0099151	regulation of postsynaptic density assembly	2/106	14/15946	0.00378104	0.047494	0.0390265	Cbln1/Grid2	2
GO:0006874	BP	GO:0006874	cellular calcium ion homeostasis	8/106	381/15946	0.00389198	0.0486175	0.0399497	Atp1b1/Atp2a2/Calb1/Calb2/Dbi/Itpr1/S100b/Thy1	8
GO:1904062	BP	GO:1904062	regulation of cation transmembrane transport	7/106	301/15946	0.00395156	0.0487409	0.0400511	Atp1b1/Dbi/Fgf14/Kcnip4/Rasgrf1/Thy1/Ywhah	7
GO:0031103	BP	GO:0031103	axon regeneration	3/106	48/15946	0.00397432	0.0487409	0.0400511	Mag/Nefh/Nrep	3
GO:0031641	BP	GO:0031641	regulation of myelination	3/106	48/15946	0.00397432	0.0487409	0.0400511	Mag/S100b/Trf	3
GO:0051924	BP	GO:0051924	regulation of calcium ion transport	6/106	226/15946	0.00398809	0.0487409	0.0400511	Atp1b1/Dbi/Fgf14/Homer3/Itpr1/Thy1	6
GO:0030133	CC	GO:0030133	transport vesicle	7/106	303/15946	0.00409673	0.0497995	0.040921	Calm2/Dbi/Gria1/Sept4/Slc32a1/Snap25/Sptbn2	7

## Sheet: SlideseqV2_Reactome_SPARKG
	ID	Description	GeneRatio	BgRatio	pvalue	p.adjust	qvalue	geneID	Count
R-MMU-112310	R-MMU-112310	Neurotransmitter release cycle	7/51	47/8755	7.82022e-09	1.85339e-06	1.6052e-06	14415/20511/20512/20513/22348/232333/20614	7
R-MMU-112315	R-MMU-112315	Transmission across Chemical Synapses	10/51	199/8755	1.66731e-07	1.72293e-05	1.49221e-05	12314/14415/64337/14799/20511/20512/20513/22348/232333/20614	10
R-MMU-112316	R-MMU-112316	Neuronal System	12/51	322/8755	2.18092e-07	1.72293e-05	1.49221e-05	12314/14415/64337/14799/26558/16508/20511/20512/20513/22348/232333/20614	12
R-MMU-888590	R-MMU-888590	GABA synthesis, release, reuptake and degradation	4/51	18/8755	2.94311e-06	0.000174379	0.000151028	14415/22348/232333/20614	4
R-MMU-5576891	R-MMU-5576891	Cardiac conduction	7/51	122/8755	5.97881e-06	0.000273648	0.000237003	11931/11938/12314/14169/16438/16508/80334	7
R-MMU-397014	R-MMU-397014	Muscle contraction	8/51	176/8755	6.92779e-06	0.000273648	0.000237003	11475/11931/11938/12314/14169/16438/16508/80334	8
R-MMU-210500	R-MMU-210500	Glutamate Neurotransmitter Release Cycle	4/51	24/8755	9.95979e-06	0.00033721	0.000292054	20511/20512/20513/20614	4
R-MMU-5578775	R-MMU-5578775	Ion homeostasis	4/51	51/8755	0.000208595	0.00617963	0.00535211	11931/11938/12314/16438	4
R-MMU-418360	R-MMU-418360	Platelet calcium homeostasis	3/51	25/8755	0.000391327	0.0103049	0.008925	11938/12314/16438	3
R-MMU-418346	R-MMU-418346	Platelet homeostasis	4/51	74/8755	0.000870343	0.0206271	0.0178649	11938/12314/64337/16438	4
R-MMU-3858494	R-MMU-3858494	Beta-catenin independent WNT signaling	4/51	77/8755	0.00101058	0.0217733	0.0188576	12314/64337/19055/18752	4
R-MMU-4086398	R-MMU-4086398	Ca2+ pathway	3/51	43/8755	0.00195042	0.0385207	0.0333624	12314/64337/19055	3
R-MMU-76002	R-MMU-76002	Platelet activation, signaling and aggregation	6/51	241/8755	0.00261031	0.047588	0.0412155	12314/64337/16438/18752/20692/22041	6
R-MMU-418359	R-MMU-418359	Reduction of cytosolic Ca++ levels	2/51	14/8755	0.00289517	0.0490111	0.042448	11938/12314	2
