# Supplementary material for: SPARK-X: non-parametric modeling enables scalable and robust detection of spatial expression patterns for large spatial transcriptomic studies
Source: Genome Biol. 2021 Jun 21;22:184. doi: 10.1186/s13059-021-02404-0 (PMC8218388; doi:10.1186/s13059-021-02404-0)
Supplement: Supplementary file 4 — Additional file 4: Supplementary Table 6. Enrichment analysis of SE genes for the mouse olfactory bulb HDST data. [file 13059_2021_2404_MOESM4_ESM.xlsx]

## Sheet: HDST_GO_SPARKX
	ONTOLOGY	ID	Description	GeneRatio	BgRatio	pvalue	p.adjust	qvalue	geneID	Count
GO:0097060	CC	GO:0097060	synaptic membrane	25/117	435/15173	2.49723e-15	4.78737e-12	3.75172e-12	Ank3/Cacna1c/Cntnap2/Dlg2/Dlgap1/Gabrb3/Gphn/Gria2/Grik2/Grin2b/Grm5/Grm8/Il1rapl1/Kcnd2/Kctd12/Lrrc7/Lrrtm4/Nrcam/Nrxn3/Olfm1/Slc8a1/Snap25/Syne1/Syt1/Tenm2	25
GO:0098978	CC	GO:0098978	glutamatergic synapse	26/117	485/15173	3.35133e-15	4.78737e-12	3.75172e-12	Cacna1c/Dgkb/Dlg2/Dlgap1/Dlgap2/Gria2/Grik2/Grin2b/Grm5/Grm8/Il1rapl1/Kalrn/Kcnd2/Kpna1/Lrrc7/Lrrtm4/Nrcam/Nrg1/Olfm1/Plcb1/Ppfia2/Ppp3ca/Snap25/Syt1/Tanc2/Tenm2	26
GO:0034702	CC	GO:0034702	ion channel complex	19/117	255/15173	7.84286e-14	7.46902e-11	5.85325e-11	Cacna1c/Calm1/Cntnap2/Dlg2/Dpp10/Dpp6/Gabrb3/Gria2/Grik2/Grin2b/Kcnb2/Kcnd2/Kcnip1/Kcnq5/Lrrc7/Lrrtm4/Olfm1/Snap25/Vamp2	19
GO:1902495	CC	GO:1902495	transmembrane transporter complex	19/117	266/15173	1.68204e-13	1.18938e-10	9.32086e-11	Cacna1c/Calm1/Cntnap2/Dlg2/Dpp10/Dpp6/Gabrb3/Gria2/Grik2/Grin2b/Kcnb2/Kcnd2/Kcnip1/Kcnq5/Lrrc7/Lrrtm4/Olfm1/Snap25/Vamp2	19
GO:0034703	CC	GO:0034703	cation channel complex	17/117	200/15173	2.08153e-13	1.18938e-10	9.32086e-11	Cacna1c/Calm1/Cntnap2/Dlg2/Dpp10/Dpp6/Gria2/Grik2/Grin2b/Kcnb2/Kcnd2/Kcnip1/Kcnq5/Lrrtm4/Olfm1/Snap25/Vamp2	17
GO:1990351	CC	GO:1990351	transporter complex	19/117	272/15173	2.5125e-13	1.19637e-10	9.37561e-11	Cacna1c/Calm1/Cntnap2/Dlg2/Dpp10/Dpp6/Gabrb3/Gria2/Grik2/Grin2b/Kcnb2/Kcnd2/Kcnip1/Kcnq5/Lrrc7/Lrrtm4/Olfm1/Snap25/Vamp2	19
GO:0034705	CC	GO:0034705	potassium channel complex	12/117	78/15173	7.04152e-13	2.87394e-10	2.25223e-10	Calm1/Cntnap2/Dlg2/Dpp10/Dpp6/Grik2/Kcnb2/Kcnd2/Kcnip1/Kcnq5/Snap25/Vamp2	12
GO:0050804	BP	GO:0050804	modulation of chemical synaptic transmission	23/117	472/15173	1.20191e-12	3.98598e-10	3.1237e-10	Dgkb/Dlgap1/Dlgap2/Fgf14/Gria2/Grik2/Grin2b/Grm5/Grm8/Kalrn/Kif5b/Mctp1/Nrxn3/Plcb1/Ppfia2/Ppp3ca/Prkca/Ptn/Slc7a11/Snap25/Syne1/Syt1/Vamp2	23
GO:0099177	BP	GO:0099177	regulation of trans-synaptic signaling	23/117	473/15173	1.25565e-12	3.98598e-10	3.1237e-10	Dgkb/Dlgap1/Dlgap2/Fgf14/Gria2/Grik2/Grin2b/Grm5/Grm8/Kalrn/Kif5b/Mctp1/Nrxn3/Plcb1/Ppfia2/Ppp3ca/Prkca/Ptn/Slc7a11/Snap25/Syne1/Syt1/Vamp2	23
GO:0045211	CC	GO:0045211	postsynaptic membrane	19/117	306/15173	2.04913e-12	5.85436e-10	4.58789e-10	Ank3/Cacna1c/Dlg2/Dlgap1/Gabrb3/Gphn/Gria2/Grik2/Grin2b/Grm5/Il1rapl1/Kcnd2/Kctd12/Lrrc7/Lrrtm4/Nrcam/Slc8a1/Syne1/Tenm2	19
GO:0008076	CC	GO:0008076	voltage-gated potassium channel complex	11/117	67/15173	3.17527e-12	8.24704e-10	6.46296e-10	Calm1/Cntnap2/Dlg2/Dpp10/Dpp6/Kcnb2/Kcnd2/Kcnip1/Kcnq5/Snap25/Vamp2	11
GO:0099572	CC	GO:0099572	postsynaptic specialization	21/117	419/15173	7.6523e-12	1.82189e-09	1.42776e-09	Cacna1c/Camk2n1/Dlg2/Dlgap1/Dlgap2/Gabrb3/Gphn/Gria2/Grik2/Grin2b/Grm5/Il1rapl1/Kalrn/Kcnd2/Kpna1/Lrrc7/Lrrtm4/Map2/Nrcam/Slc8a1/Tanc2	21
GO:0050808	BP	GO:0050808	synapse organization	21/117	441/15173	2.00718e-11	4.41115e-09	3.45689e-09	Ank3/Asic2/Dgkb/Epha5/Fgf13/Gabrb3/Gphn/Grin2b/Grm5/Il1rapl1/Kalrn/Lrrtm4/Malat1/Nrcam/Nrg1/Nrxn3/Ppfia2/Prkca/Ptn/Slc7a11/Tanc2	21
GO:0098797	CC	GO:0098797	plasma membrane protein complex	21/117	456/15173	3.75229e-11	7.65735e-09	6.00084e-09	Apc/Cacna1c/Calm1/Cntnap2/Dlg2/Dpp10/Dpp6/Gng13/Gria2/Grik2/Grin2b/Kcnb2/Kcnd2/Kcnip1/Kcnq5/Lrrc7/Lrrtm4/Olfm1/Prkca/Snap25/Vamp2	21
GO:0098984	CC	GO:0098984	neuron to neuron synapse	20/117	415/15173	5.16896e-11	9.84515e-09	7.71536e-09	Cacna1c/Camk2n1/Dlg2/Dlgap1/Gphn/Gria2/Grik2/Grin2b/Grm5/Il1rapl1/Kalrn/Kcnd2/Kpna1/Lrrc7/Lrrtm4/Map2/Nrcam/Slc8a1/Syt1/Tanc2	20
GO:0014069	CC	GO:0014069	postsynaptic density	19/117	385/15173	1.10579e-10	1.97452e-08	1.54738e-08	Cacna1c/Camk2n1/Dlg2/Dlgap1/Gphn/Gria2/Grik2/Grin2b/Grm5/Il1rapl1/Kalrn/Kcnd2/Kpna1/Lrrc7/Lrrtm4/Map2/Nrcam/Slc8a1/Tanc2	19
GO:0032279	CC	GO:0032279	asymmetric synapse	19/117	390/15173	1.3775e-10	2.31501e-08	1.81421e-08	Cacna1c/Camk2n1/Dlg2/Dlgap1/Gphn/Gria2/Grik2/Grin2b/Grm5/Il1rapl1/Kalrn/Kcnd2/Kpna1/Lrrc7/Lrrtm4/Map2/Nrcam/Slc8a1/Tanc2	19
GO:0044325	MF	GO:0044325	ion channel binding	12/117	130/15173	3.34533e-10	5.30978e-08	4.16112e-08	Ank3/Cacna1c/Calm1/Cntnap2/Dpp10/Fgf12/Fgf13/Kcnb2/Kcnip1/Slc8a1/Snap25/Vamp2	12
GO:0034765	BP	GO:0034765	regulation of ion transmembrane transport	19/117	416/15173	4.10302e-10	6.16964e-08	4.83497e-08	Ank3/Asic2/Cacna1c/Dpp10/Dpp6/Fgf12/Fgf13/Fgf14/Grm5/Kcnb2/Kcnd2/Kcnip1/Kcnq5/Kif5b/Plcb1/Prkca/Prkg1/Slc8a1/Vamp2	19
GO:0005516	MF	GO:0005516	calmodulin binding	13/117	171/15173	6.70511e-10	9.57826e-08	7.5062e-08	Arpp21/Cacna1c/Camk1d/Kcnq5/Map2/Mbp/Pcp4/Pde1c/Plcb1/Ppp3ca/Slc8a1/Syt1/Vamp2	13
GO:0042391	BP	GO:0042391	regulation of membrane potential	18/117	393/15173	1.19002e-09	1.61899e-07	1.26876e-07	Ank3/Asic2/Cacna1c/Dpp6/Fgf12/Fgf13/Fgf14/Gabrb3/Grik2/Grin2b/Kcnd2/Kcnip1/Kif5b/Nrcam/Ppp3ca/Ptn/Slc8a1/Syne1	18
GO:0043197	CC	GO:0043197	dendritic spine	13/117	183/15173	1.54707e-09	2.00908e-07	1.57446e-07	Asic2/Dlgap2/Gria2/Grin2b/Grm5/Kcnd2/Lrrc7/Ppfia2/Ppp3ca/Slc8a1/Syne1/Tanc2/Tenm2	13
GO:0044309	CC	GO:0044309	neuron spine	13/117	188/15173	2.15236e-09	2.64325e-07	2.07144e-07	Asic2/Dlgap2/Gria2/Grin2b/Grm5/Kcnd2/Lrrc7/Ppfia2/Ppp3ca/Slc8a1/Syne1/Tanc2/Tenm2	13
GO:0099240	CC	GO:0099240	intrinsic component of synaptic membrane	14/117	227/15173	2.22044e-09	2.64325e-07	2.07144e-07	Cacna1c/Dlg2/Gabrb3/Gria2/Grin2b/Grm5/Grm8/Il1rapl1/Kcnd2/Lrrc7/Lrrtm4/Nrcam/Slc8a1/Snap25	14
GO:0098936	CC	GO:0098936	intrinsic component of postsynaptic membrane	12/117	167/15173	5.99719e-09	6.85359e-07	5.37096e-07	Cacna1c/Dlg2/Gabrb3/Gria2/Grin2b/Grm5/Il1rapl1/Kcnd2/Lrrc7/Lrrtm4/Nrcam/Slc8a1	12
GO:0034762	BP	GO:0034762	regulation of transmembrane transport	19/117	493/15173	6.80628e-09	7.47905e-07	5.86111e-07	Ank3/Asic2/Cacna1c/Dpp10/Dpp6/Fgf12/Fgf13/Fgf14/Grm5/Kcnb2/Kcnd2/Kcnip1/Kcnq5/Kif5b/Plcb1/Prkca/Prkg1/Slc8a1/Vamp2	19
GO:0150034	CC	GO:0150034	distal axon	16/117	344/15173	8.69679e-09	9.20249e-07	7.21172e-07	Apc/Auts2/Calm1/Fgf13/Gabrb3/Gria2/Grik2/Grin2b/Kif5b/Map2/Nrsn1/Olfm1/Pcdh9/Prkca/Slc8a1/Snap25	16
GO:0015672	BP	GO:0015672	monovalent inorganic cation transport	17/117	396/15173	9.46119e-09	9.65379e-07	7.56539e-07	Ank3/Asic2/Dpp10/Dpp6/Fgf12/Fgf13/Fgf14/Kcnb2/Kcnd2/Kcnip1/Kcnq5/Kif5b/Nkain2/Plcb1/Prkg1/Slc8a1/Vamp2	17
GO:0007626	BP	GO:0007626	locomotory behavior	13/117	222/15173	1.60474e-08	1.58094e-06	1.23894e-06	Cacna1c/Fgf12/Fgf14/Grm5/Hexb/Kalrn/Kcnd2/Nav2/Negr1/Nr4a2/Nrg1/Pbx3/Snap25	13
GO:0099173	BP	GO:0099173	postsynapse organization	12/117	190/15173	2.55764e-08	2.43573e-06	1.90881e-06	Dgkb/Epha5/Gphn/Grin2b/Il1rapl1/Kalrn/Lrrtm4/Nrcam/Ppfia2/Ptn/Slc7a11/Tanc2	12
GO:0001508	BP	GO:0001508	action potential	10/117	120/15173	2.86991e-08	2.64494e-06	2.07277e-06	Ank3/Cacna1c/Dpp6/Fgf12/Fgf13/Grik2/Grin2b/Kcnd2/Kcnip1/Nrcam	10
GO:0043113	BP	GO:0043113	receptor clustering	8/117	64/15173	3.03203e-08	2.70703e-06	2.12142e-06	Dlg2/Gphn/Grik2/Grin2b/Lrrc7/Lrrtm4/Ptn/Slc7a11	8
GO:0099055	CC	GO:0099055	integral component of postsynaptic membrane	11/117	158/15173	3.69709e-08	3.20078e-06	2.50836e-06	Cacna1c/Gabrb3/Gria2/Grin2b/Grm5/Il1rapl1/Kcnd2/Lrrc7/Lrrtm4/Nrcam/Slc8a1	11
GO:0099634	CC	GO:0099634	postsynaptic specialization membrane	10/117	129/15173	5.73806e-08	4.82165e-06	3.77859e-06	Dlg2/Gabrb3/Gria2/Grin2b/Grm5/Il1rapl1/Kcnd2/Lrrc7/Lrrtm4/Nrcam	10
GO:0099699	CC	GO:0099699	integral component of synaptic membrane	12/117	209/15173	7.34017e-08	5.92776e-06	4.64541e-06	Cacna1c/Gabrb3/Gria2/Grin2b/Grm5/Grm8/Il1rapl1/Kcnd2/Lrrc7/Lrrtm4/Nrcam/Slc8a1	12
GO:0035418	BP	GO:0035418	protein localization to synapse	9/117	100/15173	7.46935e-08	5.92776e-06	4.64541e-06	Asic2/Dlg2/Dlgap1/Gphn/Kalrn/Kif5b/Lrrc7/Snap25/Vamp2	9
GO:0050807	BP	GO:0050807	regulation of synapse organization	13/117	255/15173	8.24516e-08	6.3666e-06	4.98932e-06	Asic2/Dgkb/Grin2b/Il1rapl1/Kalrn/Lrrtm4/Malat1/Nrcam/Ppfia2/Prkca/Ptn/Slc7a11/Tanc2	13
GO:1904062	BP	GO:1904062	regulation of cation transmembrane transport	14/117	303/15173	8.62871e-08	6.48743e-06	5.08401e-06	Ank3/Asic2/Cacna1c/Dpp10/Dpp6/Fgf12/Fgf13/Fgf14/Kcnip1/Kif5b/Plcb1/Prkg1/Slc8a1/Vamp2	14
GO:0098948	CC	GO:0098948	intrinsic component of postsynaptic specialization membrane	9/117	105/15173	1.14266e-07	8.37075e-06	6.55991e-06	Dlg2/Gabrb3/Gria2/Grin2b/Il1rapl1/Kcnd2/Lrrc7/Lrrtm4/Nrcam	9
GO:0050803	BP	GO:0050803	regulation of synapse structure or activity	13/117	265/15173	1.29012e-07	9.21466e-06	7.22126e-06	Asic2/Dgkb/Grin2b/Il1rapl1/Kalrn/Lrrtm4/Malat1/Nrcam/Ppfia2/Prkca/Ptn/Slc7a11/Tanc2	13
GO:0044304	CC	GO:0044304	main axon	8/117	77/15173	1.32636e-07	9.24247e-06	7.24306e-06	Ank3/Cntnap2/Dlg2/Lrrc7/Map2/Mbp/Nrcam/Nrg1	8
GO:0008328	CC	GO:0008328	ionotropic glutamate receptor complex	7/117	53/15173	1.55536e-07	1.05801e-05	8.29133e-06	Dlg2/Gria2/Grik2/Grin2b/Lrrc7/Lrrtm4/Olfm1	7
GO:0098878	CC	GO:0098878	neurotransmitter receptor complex	7/117	55/15173	2.02176e-07	1.34329e-05	1.0527e-05	Dlg2/Gria2/Grik2/Grin2b/Lrrc7/Lrrtm4/Olfm1	7
GO:0002028	BP	GO:0002028	regulation of sodium ion transport	8/117	82/15173	2.17588e-07	1.41284e-05	1.1072e-05	Ank3/Fgf12/Fgf13/Fgf14/Kif5b/Nkain2/Plcb1/Slc8a1	8
GO:0007612	BP	GO:0007612	learning	10/117	151/15173	2.53663e-07	1.61048e-05	1.26209e-05	Cacna1c/Cntnap2/Fgf13/Grin2b/Grm5/Kalrn/Meis2/Ptn/Slc7a11/Snap25	10
GO:0030426	CC	GO:0030426	growth cone	11/117	198/15173	3.68011e-07	2.28567e-05	1.79121e-05	Apc/Auts2/Calm1/Fgf13/Gria2/Kif5b/Map2/Nrsn1/Olfm1/Pcdh9/Snap25	11
GO:0061564	BP	GO:0061564	axon development	16/117	456/15173	4.22369e-07	2.56747e-05	2.01205e-05	Ank3/Apc/Auts2/Epha5/Epha6/Fgf13/Kalrn/Kif5b/Map2/Nr4a2/Nrcam/Nrg1/Olfm1/Prkca/Ptn/Tenm2	16
GO:1902414	BP	GO:1902414	protein localization to cell junction	9/117	123/15173	4.45745e-07	2.65311e-05	2.07917e-05	Asic2/Dlg2/Dlgap1/Gphn/Kalrn/Kif5b/Lrrc7/Snap25/Vamp2	9
GO:0010959	BP	GO:0010959	regulation of metal ion transport	14/117	348/15173	4.67456e-07	2.72555e-05	2.13594e-05	Ank3/Cacna1c/Dpp10/Dpp6/Fgf12/Fgf13/Fgf14/Kcnip1/Kif5b/Nkain2/Plcb1/Prkg1/Slc8a1/Vamp2	14
GO:0030427	CC	GO:0030427	site of polarized growth	11/117	205/15173	5.20616e-07	2.9748e-05	2.33127e-05	Apc/Auts2/Calm1/Fgf13/Gria2/Kif5b/Map2/Nrsn1/Olfm1/Pcdh9/Snap25	11
GO:0099175	BP	GO:0099175	regulation of postsynapse organization	9/117	127/15173	5.85074e-07	3.27756e-05	2.56853e-05	Dgkb/Grin2b/Il1rapl1/Kalrn/Nrcam/Ppfia2/Ptn/Slc7a11/Tanc2	9
GO:0098839	CC	GO:0098839	postsynaptic density membrane	8/117	94/15173	6.29358e-07	3.39639e-05	2.66165e-05	Dlg2/Gria2/Grin2b/Grm5/Il1rapl1/Lrrc7/Lrrtm4/Nrcam	8
GO:0007611	BP	GO:0007611	learning or memory	12/117	255/15173	6.30061e-07	3.39639e-05	2.66165e-05	Cacna1c/Cntnap2/Fgf13/Grin2b/Grm5/Kalrn/Meis2/Plcb1/Prkca/Ptn/Slc7a11/Snap25	12
GO:0007409	BP	GO:0007409	axonogenesis	15/117	417/15173	7.33091e-07	3.87859e-05	3.03954e-05	Ank3/Apc/Auts2/Epha5/Epha6/Fgf13/Kalrn/Kif5b/Map2/Nr4a2/Nrcam/Nrg1/Olfm1/Prkca/Tenm2	15
GO:0099060	CC	GO:0099060	integral component of postsynaptic specialization membrane	8/117	99/15173	9.37483e-07	4.8698e-05	3.81632e-05	Gabrb3/Gria2/Grin2b/Il1rapl1/Kcnd2/Lrrc7/Lrrtm4/Nrcam	8
GO:0032412	BP	GO:0032412	regulation of ion transmembrane transporter activity	11/117	222/15173	1.14489e-06	5.80312e-05	4.54774e-05	Ank3/Asic2/Fgf12/Fgf13/Fgf14/Grm5/Kif5b/Plcb1/Prkca/Prkg1/Vamp2	11
GO:0051668	BP	GO:0051668	localization within membrane	8/117	102/15173	1.17803e-06	5.80312e-05	4.54774e-05	Dlg2/Gphn/Grik2/Grin2b/Lrrc7/Lrrtm4/Ptn/Slc7a11	8
GO:0097120	BP	GO:0097120	receptor localization to synapse	7/117	71/15173	1.19696e-06	5.80312e-05	4.54774e-05	Dlg2/Gphn/Kalrn/Kif5b/Lrrc7/Snap25/Vamp2	7
GO:0043270	BP	GO:0043270	positive regulation of ion transport	12/117	271/15173	1.1984e-06	5.80312e-05	4.54774e-05	Ank3/Asic2/Cacna1c/Dpp6/Fgf12/Fgf14/Grin2b/Kif5b/Pcp4/Plcb1/Prkg1/Syt1	12
GO:0022836	MF	GO:0022836	gated channel activity	12/117	274/15173	1.34517e-06	6.40523e-05	5.0196e-05	Asic2/Cacna1c/Fam155a/Gabrb3/Gria2/Grik2/Grin2b/Kcnb2/Kcnd2/Kcnip1/Kcnq5/Snap25	12
GO:2000649	BP	GO:2000649	regulation of sodium ion transmembrane transporter activity	6/117	47/15173	1.5331e-06	7.18046e-05	5.62712e-05	Ank3/Fgf12/Fgf13/Fgf14/Kif5b/Plcb1	6
GO:0045161	BP	GO:0045161	neuronal ion channel clustering	4/117	12/15173	1.58484e-06	7.18711e-05	5.63233e-05	Ank3/Cntnap2/Dlg2/Nrcam	4
GO:0099519	BP	GO:0099519	dense core granule cytoskeletal transport	4/117	12/15173	1.58484e-06	7.18711e-05	5.63233e-05	Kif5b/Map2/Ppfia2/Tanc2	4
GO:0022898	BP	GO:0022898	regulation of transmembrane transporter activity	11/117	231/15173	1.68949e-06	7.54199e-05	5.91044e-05	Ank3/Asic2/Fgf12/Fgf13/Fgf14/Grm5/Kif5b/Plcb1/Prkca/Prkg1/Vamp2	11
GO:0099146	CC	GO:0099146	intrinsic component of postsynaptic density membrane	7/117	75/15173	1.74165e-06	7.6341e-05	5.98262e-05	Dlg2/Gria2/Grin2b/Il1rapl1/Lrrc7/Lrrtm4/Nrcam	7
GO:0008066	MF	GO:0008066	glutamate receptor activity	5/117	27/15173	1.76357e-06	7.6341e-05	5.98262e-05	Gria2/Grik2/Grin2b/Grm5/Grm8	5
GO:0043235	CC	GO:0043235	receptor complex	13/117	336/15173	1.90646e-06	8.12949e-05	6.37084e-05	Cd44/Dlg2/Epha5/Epha6/Gabrb3/Gria2/Grik2/Grin2b/Il31ra/Kctd12/Lrrc7/Lrrtm4/Olfm1	13
GO:0016358	BP	GO:0016358	dendrite development	12/117	285/15173	2.02898e-06	8.52469e-05	6.68055e-05	Camk1d/Epha5/Il1rapl1/Kalrn/Map2/Nrg1/Ppfia2/Ppp3ca/Prkg1/Ptn/Syne1/Tanc2	12
GO:0016247	MF	GO:0016247	channel regulator activity	8/117	110/15173	2.09116e-06	8.6586e-05	6.78549e-05	Dpp10/Dpp6/Fgf12/Fgf13/Fgf14/Kcnip1/Nrxn3/Prkg1	8
GO:0050890	BP	GO:0050890	cognition	12/117	287/15173	2.18195e-06	8.90548e-05	6.97896e-05	Cacna1c/Cntnap2/Fgf13/Grin2b/Grm5/Kalrn/Meis2/Plcb1/Prkca/Ptn/Slc7a11/Snap25	12
GO:0032409	BP	GO:0032409	regulation of transporter activity	11/117	240/15173	2.44996e-06	9.85848e-05	7.7258e-05	Ank3/Asic2/Fgf12/Fgf13/Fgf14/Grm5/Kif5b/Plcb1/Prkca/Prkg1/Vamp2	11
GO:0032253	BP	GO:0032253	dense core granule localization	4/117	14/15173	3.16687e-06	0.000123942	9.71295e-05	Kif5b/Map2/Ppfia2/Tanc2	4
GO:1901950	BP	GO:1901950	dense core granule transport	4/117	14/15173	3.16687e-06	0.000123942	9.71295e-05	Kif5b/Map2/Ppfia2/Tanc2	4
GO:0035637	BP	GO:0035637	multicellular organismal signaling	8/117	119/15173	3.77907e-06	0.000145903	0.00011434	Ank3/Cacna1c/Dpp6/Fgf12/Grik2/Kcnd2/Nrcam/Slc8a1	8
GO:0006813	BP	GO:0006813	potassium ion transport	10/117	205/15173	4.13476e-06	0.000157507	0.000123434	Ank3/Dpp10/Dpp6/Kcnb2/Kcnd2/Kcnip1/Kcnq5/Kif5b/Prkg1/Vamp2	10
GO:1902305	BP	GO:1902305	regulation of sodium ion transmembrane transport	6/117	56/15173	4.38145e-06	0.000164708	0.000129077	Ank3/Fgf12/Fgf13/Fgf14/Kif5b/Plcb1	6
GO:0035725	BP	GO:0035725	sodium ion transmembrane transport	8/117	122/15173	4.55181e-06	0.00016889	0.000132354	Ank3/Asic2/Fgf12/Fgf13/Fgf14/Kif5b/Plcb1/Slc8a1	8
GO:0022604	BP	GO:0022604	regulation of cell morphogenesis	15/117	493/15173	5.77016e-06	0.000211351	0.000165629	Aldoa/Cd44/Fgf13/Hexb/Il1rapl1/Kalrn/Map2/Nrg1/Olfm1/Ppfia2/Ppp3ca/Ptn/Syne1/Syt1/Tanc2	15
GO:0043266	BP	GO:0043266	regulation of potassium ion transport	7/117	90/15173	5.9609e-06	0.000215573	0.000168939	Ank3/Dpp10/Dpp6/Kcnip1/Kif5b/Prkg1/Vamp2	7
GO:0071805	BP	GO:0071805	potassium ion transmembrane transport	9/117	176/15173	8.74205e-06	0.000309522	0.000242564	Ank3/Dpp10/Dpp6/Kcnb2/Kcnd2/Kcnip1/Kcnq5/Prkg1/Vamp2	9
GO:0062237	BP	GO:0062237	protein localization to postsynapse	6/117	63/15173	8.7754e-06	0.000309522	0.000242564	Dlg2/Gphn/Kalrn/Kif5b/Snap25/Vamp2	6
GO:0010765	BP	GO:0010765	positive regulation of sodium ion transport	5/117	38/15173	1.02476e-05	0.000357042	0.000279803	Ank3/Fgf12/Fgf14/Kif5b/Plcb1	5
GO:0005261	MF	GO:0005261	cation channel activity	11/117	280/15173	1.06719e-05	0.000367345	0.000287877	Asic2/Cacna1c/Fam155a/Gria2/Grik2/Grin2b/Kcnb2/Kcnd2/Kcnip1/Kcnq5/Snap25	11
GO:0042734	CC	GO:0042734	presynaptic membrane	9/117	181/15173	1.09574e-05	0.000372681	0.000292059	Cacna1c/Gria2/Grik2/Grin2b/Grm8/Kctd12/Nrxn3/Snap25/Syt1	9
GO:0043194	CC	GO:0043194	axon initial segment	4/117	19/15173	1.19023e-05	0.000393638	0.000308482	Ank3/Lrrc7/Map2/Nrcam	4
GO:0044306	CC	GO:0044306	neuron projection terminus	9/117	183/15173	1.19691e-05	0.000393638	0.000308482	Apc/Gabrb3/Gria2/Grik2/Grin2b/Prkca/Slc8a1/Syt1/Vamp2	9
GO:0098982	CC	GO:0098982	GABA-ergic synapse	7/117	100/15173	1.19869e-05	0.000393638	0.000308482	Gabrb3/Gphn/Grm8/Kcnd2/Nrg1/Nrxn3/Plcb1	7
GO:0006814	BP	GO:0006814	sodium ion transport	9/117	184/15173	1.25041e-05	0.000399385	0.000312986	Ank3/Asic2/Fgf12/Fgf13/Fgf14/Kif5b/Nkain2/Plcb1/Slc8a1	9
GO:0050773	BP	GO:0050773	regulation of dendrite development	9/117	184/15173	1.25041e-05	0.000399385	0.000312986	Camk1d/Il1rapl1/Kalrn/Nrg1/Ppfia2/Ppp3ca/Ptn/Syne1/Tanc2	9
GO:1904064	BP	GO:1904064	positive regulation of cation transmembrane transport	8/117	140/15173	1.25813e-05	0.000399385	0.000312986	Ank3/Asic2/Cacna1c/Dpp6/Fgf14/Kif5b/Plcb1/Prkg1	8
GO:0019228	BP	GO:0019228	neuronal action potential	5/117	40/15173	1.32697e-05	0.000416611	0.000326486	Ank3/Dpp6/Fgf12/Grik2/Kcnd2	5
GO:0005267	MF	GO:0005267	potassium channel activity	7/117	102/15173	1.36544e-05	0.000424027	0.000332298	Gria2/Grik2/Kcnb2/Kcnd2/Kcnip1/Kcnq5/Snap25	7
GO:0032252	BP	GO:0032252	secretory granule localization	4/117	20/15173	1.47895e-05	0.000453217	0.000355173	Kif5b/Map2/Ppfia2/Tanc2	4
GO:0099061	CC	GO:0099061	integral component of postsynaptic density membrane	6/117	69/15173	1.49116e-05	0.000453217	0.000355173	Gria2/Grin2b/Il1rapl1/Lrrc7/Lrrtm4/Nrcam	6
GO:0005216	MF	GO:0005216	ion channel activity	12/117	352/15173	1.73664e-05	0.000522271	0.000409289	Asic2/Cacna1c/Fam155a/Gabrb3/Gria2/Grik2/Grin2b/Kcnb2/Kcnd2/Kcnip1/Kcnq5/Snap25	12
GO:0051966	BP	GO:0051966	regulation of synaptic transmission, glutamatergic	6/117	71/15173	1.75934e-05	0.000523586	0.000410319	Gria2/Grik2/Grm5/Grm8/Kalrn/Syt1	6
GO:0050806	BP	GO:0050806	positive regulation of synaptic transmission	9/117	193/15173	1.83112e-05	0.000539331	0.000422658	Gria2/Grik2/Grin2b/Kalrn/Kif5b/Ptn/Snap25/Syt1/Vamp2	9
GO:0019226	BP	GO:0019226	transmission of nerve impulse	6/117	74/15173	2.23333e-05	0.000644508	0.000505082	Ank3/Dpp6/Fgf12/Grik2/Kcnd2/Nrcam	6
GO:1901379	BP	GO:1901379	regulation of potassium ion transmembrane transport	6/117	74/15173	2.23333e-05	0.000644508	0.000505082	Ank3/Dpp10/Dpp6/Kcnip1/Prkg1/Vamp2	6
GO:0046873	MF	GO:0046873	metal ion transmembrane transporter activity	12/117	362/15173	2.29084e-05	0.000654494	0.000512908	Asic2/Cacna1c/Fam155a/Gria2/Grik2/Grin2b/Kcnb2/Kcnd2/Kcnip1/Kcnq5/Slc8a1/Snap25	12
GO:2001257	BP	GO:2001257	regulation of cation channel activity	8/117	153/15173	2.39789e-05	0.000678295	0.00053156	Ank3/Asic2/Fgf12/Fgf13/Fgf14/Kif5b/Prkg1/Vamp2	8
GO:0044057	BP	GO:0044057	regulation of system process	14/117	495/15173	2.72803e-05	0.000764115	0.000598815	Asic2/Cacna1c/Dlgap1/Dlgap2/Fgf12/Fgf13/Jarid2/Nrg1/Pbx3/Ppp3ca/Prkca/Prkg1/Slc8a1/Syne1	14
GO:0030534	BP	GO:0030534	adult behavior	8/117	157/15173	2.88736e-05	0.000793192	0.000621601	Cacna1c/Cntnap2/Fgf12/Fgf14/Kalrn/Nr4a2/Pbx3/Slc7a11	8
GO:0034767	BP	GO:0034767	positive regulation of ion transmembrane transport	8/117	157/15173	2.88736e-05	0.000793192	0.000621601	Ank3/Asic2/Cacna1c/Dpp6/Fgf14/Kif5b/Plcb1/Prkg1	8
GO:0050905	BP	GO:0050905	neuromuscular process	7/117	115/15173	2.98348e-05	0.000811792	0.000636178	Fabp7/Fgf12/Fgf14/Grin2b/Hexb/Nrg1/Rbfox1	7
GO:0009743	BP	GO:0009743	response to carbohydrate	8/117	158/15173	3.02201e-05	0.000814517	0.000638313	Camk2n1/Epha5/Kif5b/Pde1c/Plcb1/Ppp3ca/Prkca/Vamp2	8
GO:0015267	MF	GO:0015267	channel activity	12/117	374/15173	3.15457e-05	0.0008345	0.000653973	Asic2/Cacna1c/Fam155a/Gabrb3/Gria2/Grik2/Grin2b/Kcnb2/Kcnd2/Kcnip1/Kcnq5/Snap25	12
GO:0022803	MF	GO:0022803	passive transmembrane transporter activity	12/117	374/15173	3.15457e-05	0.0008345	0.000653973	Asic2/Cacna1c/Fam155a/Gabrb3/Gria2/Grik2/Grin2b/Kcnb2/Kcnd2/Kcnip1/Kcnq5/Snap25	12
GO:0007600	BP	GO:0007600	sensory perception	13/117	438/15173	3.27744e-05	0.000859051	0.000673213	Asic2/Bpifb9a/Dlg2/Gabrb3/Gng13/Grik2/Grin2b/Grm8/Hexb/Kcnd2/Mbp/Nav2/Pde1c	13
GO:0007416	BP	GO:0007416	synapse assembly	8/117	168/15173	4.68308e-05	0.00121632	0.000953197	Asic2/Fgf13/Gabrb3/Il1rapl1/Lrrtm4/Nrg1/Nrxn3/Prkca	8
GO:0098900	BP	GO:0098900	regulation of action potential	5/117	52/15173	4.86886e-05	0.00125318	0.000982083	Ank3/Cacna1c/Fgf12/Fgf13/Kcnip1	5
GO:0071322	BP	GO:0071322	cellular response to carbohydrate stimulus	7/117	125/15173	5.09684e-05	0.00130015	0.00101889	Camk2n1/Epha5/Kif5b/Pde1c/Plcb1/Ppp3ca/Prkca	7
GO:0048813	BP	GO:0048813	dendrite morphogenesis	8/117	171/15173	5.30914e-05	0.00133226	0.00104405	Epha5/Il1rapl1/Kalrn/Ppfia2/Ppp3ca/Ptn/Syne1/Tanc2	8
GO:0042551	BP	GO:0042551	neuron maturation	5/117	53/15173	5.34315e-05	0.00133226	0.00104405	Ank3/Cntnap2/Dlg2/Nr4a2/Nrcam	5
GO:0016079	BP	GO:0016079	synaptic vesicle exocytosis	7/117	126/15173	5.36261e-05	0.00133226	0.00104405	Grm8/Nrxn3/Ppfia2/Prkca/Snap25/Syt1/Vamp2	7
GO:0007269	BP	GO:0007269	neurotransmitter secretion	8/117	172/15173	5.53272e-05	0.00135102	0.00105876	Grm8/Mctp1/Nrxn3/Ppfia2/Prkca/Snap25/Syt1/Vamp2	8
GO:0099643	BP	GO:0099643	signal release from synapse	8/117	172/15173	5.53272e-05	0.00135102	0.00105876	Grm8/Mctp1/Nrxn3/Ppfia2/Prkca/Snap25/Syt1/Vamp2	8
GO:0009612	BP	GO:0009612	response to mechanical stimulus	7/117	127/15173	5.63964e-05	0.00136546	0.00107007	Asic2/Cntnap2/Grin2b/Grm8/Kalrn/Ptn/Slc8a1	7
GO:0098960	MF	GO:0098960	postsynaptic neurotransmitter receptor activity	5/117	54/15173	5.85235e-05	0.00140506	0.0011011	Gabrb3/Gria2/Grik2/Grin2b/Grm5	5
GO:1990778	BP	GO:1990778	protein localization to cell periphery	11/117	338/15173	6.02898e-05	0.0014354	0.00112488	Ank3/Dlg2/Dpp10/Dpp6/Fgf13/Gphn/Kalrn/Kcnb2/Kif5b/Snap25/Vamp2	11
GO:0007215	BP	GO:0007215	glutamate receptor signaling pathway	6/117	90/15173	6.79132e-05	0.00160354	0.00125665	Gria2/Grin2b/Grm5/Grm8/Kalrn/Plcb1	6
GO:0015079	MF	GO:0015079	potassium ion transmembrane transporter activity	7/117	134/15173	7.92515e-05	0.00184083	0.0014426	Gria2/Grik2/Kcnb2/Kcnd2/Kcnip1/Kcnq5/Snap25	7
GO:0098693	BP	GO:0098693	regulation of synaptic vesicle cycle	7/117	134/15173	7.92515e-05	0.00184083	0.0014426	Fgf14/Grm8/Nrxn3/Ppfia2/Prkca/Syt1/Vamp2	7
GO:0008344	BP	GO:0008344	adult locomotory behavior	6/117	93/15173	8.15997e-05	0.00186504	0.00146158	Cacna1c/Fgf12/Fgf14/Kalrn/Nr4a2/Pbx3	6
GO:0099072	BP	GO:0099072	regulation of postsynaptic membrane neurotransmitter receptor levels	6/117	93/15173	8.15997e-05	0.00186504	0.00146158	Dlg2/Gphn/Kalrn/Snap25/Syne1/Vamp2	6
GO:1903539	BP	GO:1903539	protein localization to postsynaptic membrane	5/117	58/15173	8.27392e-05	0.00187608	0.00147023	Dlg2/Gphn/Kalrn/Snap25/Vamp2	5
GO:0099003	BP	GO:0099003	vesicle-mediated transport in synapse	9/117	237/15173	9.08576e-05	0.00204394	0.00160177	Fgf14/Grm8/Nrxn3/Ppfia2/Prkca/Snap25/Syne1/Syt1/Vamp2	9
GO:0031503	BP	GO:0031503	protein-containing complex localization	9/117	239/15173	9.68738e-05	0.00216225	0.0016945	Dlg2/Gphn/Kalrn/Kif5b/Lrrc7/Snap25/Stxbp6/Syne1/Vamp2	9
GO:0032414	BP	GO:0032414	positive regulation of ion transmembrane transporter activity	6/117	98/15173	0.00010922	0.00240031	0.00188105	Ank3/Asic2/Fgf14/Kif5b/Plcb1/Prkg1	6
GO:0035249	BP	GO:0035249	synaptic transmission, glutamatergic	6/117	98/15173	0.00010922	0.00240031	0.00188105	Gria2/Grik2/Grm5/Grm8/Kalrn/Syt1	6
GO:0031346	BP	GO:0031346	positive regulation of cell projection organization	12/117	435/15173	0.000133796	0.00291798	0.00228673	Apc/Auts2/Camk1d/Il1rapl1/Kalrn/Lrrc7/Negr1/Nrg1/Pcp4/Ptn/Syt1/Tenm3	12
GO:0034284	BP	GO:0034284	response to monosaccharide	7/117	148/15173	0.000147677	0.0031963	0.00250485	Camk2n1/Epha5/Kif5b/Pde1c/Plcb1/Ppp3ca/Vamp2	7
GO:0043198	CC	GO:0043198	dendritic shaft	5/117	66/15173	0.000153654	0.00327604	0.00256734	Cacna1c/Gria2/Grm5/Map2/Slc8a1	5
GO:2001259	BP	GO:2001259	positive regulation of cation channel activity	5/117	66/15173	0.000153654	0.00327604	0.00256734	Ank3/Asic2/Fgf14/Kif5b/Prkg1	5
GO:0030672	CC	GO:0030672	synaptic vesicle membrane	6/117	105/15173	0.000159845	0.00332283	0.002604	Calm1/Dlg2/Gria2/Mctp1/Syt1/Vamp2	6
GO:0032411	BP	GO:0032411	positive regulation of transporter activity	6/117	105/15173	0.000159845	0.00332283	0.002604	Ank3/Asic2/Fgf14/Kif5b/Plcb1/Prkg1	6
GO:0099501	CC	GO:0099501	exocytic vesicle membrane	6/117	105/15173	0.000159845	0.00332283	0.002604	Calm1/Dlg2/Gria2/Mctp1/Syt1/Vamp2	6
GO:0030017	CC	GO:0030017	sarcomere	7/117	150/15173	0.000160501	0.00332283	0.002604	Aldoa/Ank3/Cacna1c/Grin2b/Ppp3ca/Slc8a1/Syne1	7
GO:0120111	CC	GO:0120111	neuron projection cytoplasm	4/117	36/15173	0.000163483	0.00336021	0.0026333	Dync1i1/Gria2/Grik2/Map2	4
GO:0030018	CC	GO:0030018	Z disc	6/117	106/15173	0.000168382	0.00341182	0.00267375	Aldoa/Ank3/Cacna1c/Grin2b/Ppp3ca/Slc8a1	6
GO:0060078	BP	GO:0060078	regulation of postsynaptic membrane potential	6/117	106/15173	0.000168382	0.00341182	0.00267375	Fgf14/Gabrb3/Grik2/Grin2b/Ppp3ca/Syne1	6
GO:0098802	CC	GO:0098802	plasma membrane signaling receptor complex	7/117	152/15173	0.000174212	0.00350378	0.00274581	Dlg2/Gria2/Grik2/Grin2b/Lrrc7/Lrrtm4/Olfm1	7
GO:0034764	BP	GO:0034764	positive regulation of transmembrane transport	8/117	203/15173	0.000175373	0.00350378	0.00274581	Ank3/Asic2/Cacna1c/Dpp6/Fgf14/Kif5b/Plcb1/Prkg1	8
GO:0048814	BP	GO:0048814	regulation of dendrite morphogenesis	6/117	108/15173	0.000186536	0.00370092	0.0029003	Il1rapl1/Kalrn/Ppfia2/Ppp3ca/Syne1/Tanc2	6
GO:2000651	BP	GO:2000651	positive regulation of sodium ion transmembrane transporter activity	3/117	15/15173	0.00019003	0.00374424	0.00293425	Ank3/Kif5b/Plcb1	3
GO:0048167	BP	GO:0048167	regulation of synaptic plasticity	8/117	207/15173	0.000200391	0.00392136	0.00307305	Fgf14/Grik2/Grin2b/Grm5/Kalrn/Ptn/Snap25/Vamp2	8
GO:0099518	BP	GO:0099518	vesicle cytoskeletal trafficking	5/117	70/15173	0.000203055	0.0039219	0.00307348	Dync1i1/Kif5b/Map2/Ppfia2/Tanc2	5
GO:0010769	BP	GO:0010769	regulation of cell morphogenesis involved in differentiation	10/117	324/15173	0.000203165	0.0039219	0.00307348	Fgf13/Il1rapl1/Kalrn/Map2/Nrg1/Olfm1/Ppfia2/Ppp3ca/Syne1/Tanc2	10
GO:0099504	BP	GO:0099504	synaptic vesicle cycle	8/117	209/15173	0.000213959	0.00410256	0.00321506	Fgf14/Grm8/Nrxn3/Ppfia2/Prkca/Snap25/Syt1/Vamp2	8
GO:0050954	BP	GO:0050954	sensory perception of mechanical stimulus	7/117	158/15173	0.000221136	0.0042119	0.00330074	Asic2/Gabrb3/Grin2b/Grm8/Hexb/Mbp/Nav2	7
GO:0035493	BP	GO:0035493	SNARE complex assembly	3/117	16/15173	0.00023257	0.00440035	0.00344842	Snap25/Stxbp6/Vamp2	3
GO:0031674	CC	GO:0031674	I band	6/117	113/15173	0.000238729	0.00448717	0.00351646	Aldoa/Ank3/Cacna1c/Grin2b/Ppp3ca/Slc8a1	6
GO:0006887	BP	GO:0006887	exocytosis	10/117	333/15173	0.000253152	0.00472717	0.00370454	Cacna1c/Grm8/Il1rapl1/Nrxn3/Ppfia2/Prkca/Snap25/Stxbp6/Syt1/Vamp2	10
GO:0019897	CC	GO:0019897	extrinsic component of plasma membrane	7/117	162/15173	0.000257728	0.00474817	0.003721	Apc/Gng13/Gphn/Kcnip1/Olfm1/Snap25/Tenm2	7
GO:0022890	MF	GO:0022890	inorganic cation transmembrane transporter activity	12/117	467/15173	0.000257823	0.00474817	0.003721	Asic2/Cacna1c/Fam155a/Gria2/Grik2/Grin2b/Kcnb2/Kcnd2/Kcnip1/Kcnq5/Slc8a1/Snap25	12
GO:0008021	CC	GO:0008021	synaptic vesicle	8/117	215/15173	0.000259263	0.00474817	0.003721	Calm1/Dlg2/Gria2/Grin2b/Mctp1/Snap25/Syt1/Vamp2	8
GO:0006836	BP	GO:0006836	neurotransmitter transport	8/117	217/15173	0.000276004	0.00501753	0.00393209	Grm8/Mctp1/Nrxn3/Ppfia2/Prkca/Snap25/Syt1/Vamp2	8
GO:0040013	BP	GO:0040013	negative regulation of locomotion	9/117	275/15173	0.000277483	0.00501753	0.00393209	Apod/Grm5/Mctp1/Nrg1/Olfm1/Plcb1/Prkg1/Ptn/Tmeff2	9
GO:0035235	BP	GO:0035235	ionotropic glutamate receptor signaling pathway	3/117	17/15173	0.000280821	0.00504595	0.00395437	Gria2/Grin2b/Kalrn	3
GO:0071326	BP	GO:0071326	cellular response to monosaccharide stimulus	6/117	117/15173	0.000288241	0.0051469	0.00403347	Camk2n1/Epha5/Kif5b/Pde1c/Plcb1/Ppp3ca	6
GO:0044291	CC	GO:0044291	cell-cell contact zone	5/117	76/15173	0.000298785	0.00525438	0.00411771	Ank3/Fgf13/Pcdh9/Prkca/Slc8a1	5
GO:0001941	BP	GO:0001941	postsynaptic membrane organization	4/117	42/15173	0.000299777	0.00525438	0.00411771	Gphn/Lrrtm4/Ptn/Slc7a11	4
GO:1904315	MF	GO:1904315	transmitter-gated ion channel activity involved in regulation of postsynaptic membrane potential	4/117	42/15173	0.000299777	0.00525438	0.00411771	Gabrb3/Gria2/Grik2/Grin2b	4
GO:0045055	BP	GO:0045055	regulated exocytosis	8/117	221/15173	0.000312145	0.00543779	0.00426144	Cacna1c/Grm8/Nrxn3/Ppfia2/Prkca/Snap25/Syt1/Vamp2	8
GO:0046879	BP	GO:0046879	hormone secretion	9/117	280/15173	0.000316812	0.00548564	0.00429894	Cacna1c/Camk2n1/Epha5/Kalrn/Kif5b/Pde1c/Ppp3ca/Snap25/Vamp2	9
GO:0005244	MF	GO:0005244	voltage-gated ion channel activity	7/117	168/15173	0.000321616	0.00550214	0.00431187	Cacna1c/Grin2b/Kcnb2/Kcnd2/Kcnip1/Kcnq5/Snap25	7
GO:0022832	MF	GO:0022832	voltage-gated channel activity	7/117	168/15173	0.000321616	0.00550214	0.00431187	Cacna1c/Grin2b/Kcnb2/Kcnd2/Kcnip1/Kcnq5/Snap25	7
GO:0010976	BP	GO:0010976	positive regulation of neuron projection development	10/117	344/15173	0.000327898	0.00556609	0.00436198	Camk1d/Il1rapl1/Kalrn/Lrrc7/Negr1/Nrg1/Pcp4/Ptn/Syt1/Tenm3	10
GO:0046928	BP	GO:0046928	regulation of neurotransmitter secretion	6/117	120/15173	0.000330403	0.00556609	0.00436198	Grm8/Mctp1/Nrxn3/Ppfia2/Prkca/Syt1	6
GO:0030016	CC	GO:0030016	myofibril	7/117	169/15173	0.000333403	0.00556609	0.00436198	Aldoa/Ank3/Cacna1c/Grin2b/Ppp3ca/Slc8a1/Syne1	7
GO:0098703	BP	GO:0098703	calcium ion import across plasma membrane	3/117	18/15173	0.000335095	0.00556609	0.00436198	Cacna1c/Fam155a/Slc8a1	3
GO:1902656	BP	GO:1902656	calcium ion import into cytosol	3/117	18/15173	0.000335095	0.00556609	0.00436198	Cacna1c/Fam155a/Slc8a1	3
GO:0030594	MF	GO:0030594	neurotransmitter receptor activity	5/117	78/15173	0.00033727	0.00556982	0.00436491	Gabrb3/Gria2/Grik2/Grin2b/Grm5	5
GO:0044295	CC	GO:0044295	axonal growth cone	4/117	44/15173	0.000359289	0.00589936	0.00462316	Apc/Kif5b/Olfm1/Snap25	4
GO:0009914	BP	GO:0009914	hormone transport	9/117	286/15173	0.000369991	0.00604037	0.00473366	Cacna1c/Camk2n1/Epha5/Kalrn/Kif5b/Pde1c/Ppp3ca/Snap25/Vamp2	9
GO:0001505	BP	GO:0001505	regulation of neurotransmitter levels	8/117	227/15173	0.000373535	0.00606357	0.00475184	Grm8/Mctp1/Nrxn3/Ppfia2/Prkca/Snap25/Syt1/Vamp2	8
GO:1903829	BP	GO:1903829	positive regulation of cellular protein localization	9/117	288/15173	0.000389277	0.00628054	0.00492188	Ank3/Apc/Cct6a/Dpp10/Dpp6/Kif5b/Nrg1/Ptn/Vamp2	9
GO:0099529	MF	GO:0099529	neurotransmitter receptor activity involved in regulation of postsynaptic membrane potential	4/117	45/15173	0.000392011	0.00628054	0.00492188	Gabrb3/Gria2/Grik2/Grin2b	4

## Sheet: HDST_Reactome_SPARKX
	ID	Description	GeneRatio	BgRatio	pvalue	p.adjust	qvalue	geneID	Count
R-MMU-112316	R-MMU-112316	Neuronal System	20/58	322/8733	6.22249e-15	1.70496e-12	1.3886e-12	12313/23859/224997/244310/14402/64337/14812/108071/98741/16508/226922/242274/243499/18191/18795/327814/18750/20614/20979/22318	20
R-MMU-112315	R-MMU-112315	Transmission across Chemical Synapses	12/58	199/8733	5.00865e-09	6.86185e-07	5.5886e-07	12313/23859/14402/64337/14812/242274/18795/327814/18750/20614/20979/22318	12
R-MMU-6794362	R-MMU-6794362	Protein-protein interactions at synapses	8/58	66/8733	9.78556e-09	8.93748e-07	7.27909e-07	23859/224997/244310/14812/108071/243499/18191/327814	8
R-MMU-6794361	R-MMU-6794361	Neurexins and neuroligins	6/58	31/8733	4.26328e-08	2.92034e-06	2.37846e-06	23859/224997/244310/108071/243499/18191	6
R-MMU-5576891	R-MMU-5576891	Cardiac conduction	8/58	114/8733	7.33263e-07	4.01828e-05	3.27267e-05	12288/12313/14167/14168/14169/16508/70357/20541	8
R-MMU-5576892	R-MMU-5576892	Phase 0 - rapid depolarisation	5/58	33/8733	2.23173e-06	8.8633e-05	7.21867e-05	12288/12313/14167/14168/14169	5
R-MMU-264642	R-MMU-264642	Acetylcholine Neurotransmitter Release Cycle	4/58	15/8733	2.26435e-06	8.8633e-05	7.21867e-05	327814/20614/20979/22318	4
R-MMU-112314	R-MMU-112314	Neurotransmitter receptors and postsynaptic signal transmission	8/58	136/8733	2.80106e-06	9.59363e-05	7.81349e-05	12313/23859/14402/64337/14812/242274/18795/18750	8
R-MMU-181429	R-MMU-181429	Serotonin Neurotransmitter Release Cycle	4/58	18/8733	5.00123e-06	0.000137034	0.000111606	327814/20614/20979/22318	4
R-MMU-181430	R-MMU-181430	Norepinephrine Neurotransmitter Release Cycle	4/58	18/8733	5.00123e-06	0.000137034	0.000111606	327814/20614/20979/22318	4
R-MMU-438066	R-MMU-438066	Unblocking of NMDA receptors, glutamate binding and activation	4/58	22/8733	1.1721e-05	0.00029196	0.000237786	12313/23859/14812/242274	4
R-MMU-397014	R-MMU-397014	Muscle contraction	8/58	167/8733	1.28477e-05	0.000293356	0.000238923	12288/12313/14167/14168/14169/16508/70357/20541	8
R-MMU-212676	R-MMU-212676	Dopamine Neurotransmitter Release Cycle	4/58	23/8733	1.41185e-05	0.000297576	0.000242359	327814/20614/20979/22318	4
R-MMU-210500	R-MMU-210500	Glutamate Neurotransmitter Release Cycle	4/58	24/8733	1.68586e-05	0.000329947	0.000268723	327814/20614/20979/22318	4
R-MMU-442755	R-MMU-442755	Activation of NMDA receptors and postsynaptic events	4/58	36/8733	8.80692e-05	0.0015083	0.00122843	12313/23859/14812/242274	4
R-MMU-111885	R-MMU-111885	Opioid Signalling	5/58	69/8733	8.80759e-05	0.0015083	0.00122843	12313/64337/18575/18795/18750	5
R-MMU-112043	R-MMU-112043	PLC beta mediated events	4/58	39/8733	0.000121164	0.00195288	0.00159051	12313/18575/18795/18750	4
R-MMU-112040	R-MMU-112040	G-protein mediated events	4/58	40/8733	0.000133963	0.00203922	0.00166083	12313/18575/18795/18750	4
R-MMU-888590	R-MMU-888590	GABA synthesis, release, reuptake and degradation	3/58	18/8733	0.000211366	0.00291914	0.00237747	20614/20979/22318	3
R-MMU-4086398	R-MMU-4086398	Ca2+ pathway	4/58	45/8733	0.000213076	0.00291914	0.00237747	12313/64337/18795/19055	4
R-MMU-112310	R-MMU-112310	Neurotransmitter release cycle	4/58	48/8733	0.000274175	0.00357733	0.00291354	327814/20614/20979/22318	4
R-MMU-111933	R-MMU-111933	Calmodulin induced events	3/58	25/8733	0.000576413	0.00686683	0.00559265	12313/18575/18750	3
R-MMU-111997	R-MMU-111997	CaM pathway	3/58	25/8733	0.000576413	0.00686683	0.00559265	12313/18575/18750	3
R-MMU-422356	R-MMU-422356	Regulation of insulin secretion	4/58	60/8733	0.000647623	0.00710793	0.00578902	12288/64337/18795/18750	4
R-MMU-1489509	R-MMU-1489509	DAG and IP3 signaling	3/58	26/8733	0.000648534	0.00710793	0.00578902	12313/18575/18750	3
R-MMU-111996	R-MMU-111996	Ca-dependent events	3/58	27/8733	0.000726171	0.00765273	0.00623272	12313/18575/18750	3
R-MMU-451326	R-MMU-451326	Activation of kainate receptors upon glutamate binding	3/58	29/8733	0.000898651	0.00911964	0.00742745	12313/64337/18795	3
R-MMU-418346	R-MMU-418346	Platelet homeostasis	4/58	71/8733	0.00122238	0.0119618	0.00974225	12313/64337/19091/20541	4
R-MMU-3858494	R-MMU-3858494	Beta-catenin independent WNT signaling	5/58	125/8733	0.00138552	0.0130908	0.0106617	12313/64337/18795/19055/18750	5
R-MMU-163685	R-MMU-163685	Integration of energy metabolism	4/58	78/8733	0.0017338	0.0158353	0.012897	12288/64337/18795/18750	4
R-MMU-416476	R-MMU-416476	G alpha (q) signalling events	6/58	198/8733	0.00191178	0.0168977	0.0137622	217480/64337/108071/545156/18795/18750	6
R-MMU-1296072	R-MMU-1296072	Voltage gated Potassium channels	3/58	41/8733	0.00247786	0.0212167	0.0172798	98741/16508/226922	3
R-MMU-2160916	R-MMU-2160916	Hyaluronan uptake and degradation	2/58	12/8733	0.00274156	0.0220937	0.0179941	12505/15212	2
R-MMU-425561	R-MMU-425561	Sodium/Calcium exchangers	2/58	12/8733	0.00274156	0.0220937	0.0179941	12313/20541	2
R-MMU-418359	R-MMU-418359	Reduction of cytosolic Ca++ levels	2/58	14/8733	0.00374792	0.0291989	0.0237809	12313/20541	2
R-MMU-1296071	R-MMU-1296071	Potassium Channels	4/58	97/8733	0.00383635	0.0291989	0.0237809	64337/98741/16508/226922	4
R-MMU-2142845	R-MMU-2142845	Hyaluronan metabolism	2/58	17/8733	0.00553017	0.0398754	0.0324763	12505/15212	2
R-MMU-449836	R-MMU-449836	Other interleukin signaling	2/58	17/8733	0.00553017	0.0398754	0.0324763	20614/22318	2
R-MMU-418217	R-MMU-418217	G beta:gamma signalling through PLC beta	2/58	19/8733	0.00689446	0.048438	0.0394501	64337/18795	2
