# Supplementary material for: SPARK-X: non-parametric modeling enables scalable and robust detection of spatial expression patterns for large spatial transcriptomic studies
Source: Genome Biol. 2021 Jun 21;22:184. doi: 10.1186/s13059-021-02404-0 (PMC8218388; doi:10.1186/s13059-021-02404-0)
Supplement: Supplementary file 5 — Additional file 5: Supplementary Table 7. Enrichment analysis of SE genes for the human ovarian cancer Visium data. [file 13059_2021_2404_MOESM5_ESM.xlsx]

## Sheet: Ovarian_Cancer_Reactome_SPARKX
	ID	Description	GeneRatio	BgRatio	pvalue	p.adjust	qvalue	geneID	Count
R-HSA-1640170	R-HSA-1640170	Cell Cycle	97/554	127/1000	1.44836e-07	7.7632e-05	5.9154e-05	25/84962/207/208/51433/472/545/546/6790/9212/580/675/8900/890/891/595/894/896/898/993/994/995/990/1017/1019/1027/1029/1031/1058/1111/11200/64326/8454/1616/1869/27436/2033/2237/2932/3065/3306/221496/5594/5595/4149/4171/4173/4174/4176/9656/4193/4194/4292/4331/4361/25836/4869/7468/55746/11097/9688/5111/9088/5424/57804/5426/5433/5437/5439/5516/5518/5537/5566/5708/5885/10111/5889/5903/5925/9978/5981/5…	97
R-HSA-69242	R-HSA-69242	S Phase	43/554	50/1000	2.48239e-06	0.000619293	0.000471888	207/208/51433/8900/890/595/898/993/994/990/1017/1019/1027/8454/1869/2237/2932/4149/4171/4173/4174/4176/4331/5111/5424/57804/5426/5708/5885/5925/9978/5981/5983/5984/6119/6500/6502/8243/9126/10274/10735/7027/7465	43
R-HSA-74160	R-HSA-74160	Gene expression (Transcription)	180/554	268/1000	3.46619e-06	0.000619293	0.000471888	25/207/208/51433/367/8289/57492/196528/472/545/4287/6790/9212/8312/580/27113/10018/604/637/29117/694/7832/284119/865/8900/890/891/595/894/896/898/995/79577/1017/1019/1024/1027/1029/1051/1107/1108/1111/11200/9125/1277/1387/1436/1499/8454/1616/1643/1649/54541/23405/1786/1788/1869/8726/6921/2033/2064/2068/2071/2099/2146/2176/2177/55215/2353/2308/2737/2874/2932/3065/79885/3066/9759/10014/10013/3280/3…	180
R-HSA-3700989	R-HSA-3700989	Transcriptional Regulation by TP53	76/554	100/1000	6.06071e-06	0.000720691	0.000549152	207/208/472/545/6790/9212/580/27113/604/637/29117/7832/8900/890/891/898/995/1017/1027/1029/1107/1108/1111/11200/9125/1387/1616/1643/54541/1869/6921/2033/2068/2071/2176/2177/55215/2353/3065/3066/3725/7994/9656/4193/4194/4292/4331/4361/4436/2475/4869/5111/5170/5371/5395/5433/5437/5439/5516/5518/5728/10111/5983/5984/6009/253260/6119/57521/2810/6794/6872/7027/8795/7157/7248/7249	76
R-HSA-69278	R-HSA-69278	Cell Cycle, Mitotic	72/554	94/1000	6.72287e-06	0.000720691	0.000549152	25/84962/207/208/51433/6790/9212/8900/890/891/595/894/896/898/993/994/995/990/1017/1019/1027/1029/1031/1058/8454/1869/27436/2033/2237/2932/3065/221496/5594/5595/4149/4171/4173/4174/4176/4331/25836/55746/11097/9688/5111/9088/5424/57804/5426/5516/5518/5566/5708/5885/5903/5925/9978/5981/5983/5984/6119/6500/6502/8243/9126/10274/10735/7027/7153/7157/7465/7514	72
R-HSA-212436	R-HSA-212436	Generic Transcription Pathway	168/554	250/1000	8.56796e-06	0.000765404	0.000583223	25/207/208/51433/367/8289/57492/196528/472/545/4287/6790/9212/8312/580/27113/10018/604/637/29117/694/7832/865/8900/890/891/595/894/896/898/995/1017/1019/1024/1027/1029/1051/1107/1108/1111/11200/9125/1277/1387/1436/1499/8454/1616/1643/1649/54541/1869/8726/6921/2033/2064/2068/2071/2099/2146/2176/2177/55215/2353/2308/2737/2874/2932/3065/79885/3066/9759/10014/10013/3280/3725/7994/9314/4297/9757/58508…	168
R-HSA-73857	R-HSA-73857	RNA Polymerase II Transcription	170/554	254/1000	1.10154e-05	0.000843466	0.000642704	25/207/208/51433/367/8289/57492/196528/472/545/4287/6790/9212/8312/580/27113/10018/604/637/29117/694/7832/865/8900/890/891/595/894/896/898/995/79577/1017/1019/1024/1027/1029/1051/1107/1108/1111/11200/9125/1277/1387/1436/1499/8454/1616/1643/1649/54541/1869/8726/6921/2033/2064/2068/2071/2099/2146/2176/2177/55215/2353/2308/2737/2874/2932/3065/79885/3066/9759/10014/10013/3280/3725/7994/9314/4297/9757…	170
R-HSA-2262752	R-HSA-2262752	Cellular responses to stress	65/554	85/1000	2.2404e-05	0.00133428	0.0010167	84962/51433/367/472/545/8900/890/898/1017/1019/1027/1029/1031/1051/1387/1649/3337/1869/8726/6921/2033/2034/2113/2114/2146/201163/2353/2932/10013/3159/3303/3306/3397/3725/5594/5602/5595/5599/4193/4194/4361/2475/4790/55746/11097/9688/5241/5708/10111/5903/5925/9978/5970/6009/6119/6146/6125/6197/57521/6667/6774/23512/7027/7157/7422	65
R-HSA-8953897	R-HSA-8953897	Cellular responses to external stimuli	65/554	85/1000	2.2404e-05	0.00133428	0.0010167	84962/51433/367/472/545/8900/890/898/1017/1019/1027/1029/1031/1051/1387/1649/3337/1869/8726/6921/2033/2034/2113/2114/2146/201163/2353/2932/10013/3159/3303/3306/3397/3725/5594/5602/5595/5599/4193/4194/4361/2475/4790/55746/11097/9688/5241/5708/10111/5903/5925/9978/5970/6009/6119/6146/6125/6197/57521/6667/6774/23512/7027/7157/7422	65
R-HSA-1643685	R-HSA-1643685	Disease	191/554	292/1000	2.60185e-05	0.00133943	0.00102062	25/207/208/139285/51433/369/8312/567/572/10018/613/673/23476/811/824/842/867/595/894/896/898/929/993/994/995/999/1017/1019/1024/1027/1029/1052/1107/1108/1387/1452/1499/1500/8454/1523/7852/1616/1848/1869/8726/6921/2033/2064/2065/2066/2068/2071/2099/2120/2146/2212/2237/2260/2263/2264/2335/2308/10818/2530/8325/2778/2239/2874/2885/2932/3065/79885/3066/9759/10014/10013/3280/3082/3105/3159/3190/3303/34…	191
R-HSA-8953854	R-HSA-8953854	Metabolism of RNA	33/554	38/1000	2.74883e-05	0.00133943	0.00102062	207/27350/9125/1665/1660/22894/1974/1977/2068/2071/3190/3303/3315/4331/55746/11097/9688/5093/5433/5437/5439/5518/84950/5708/5903/6146/6125/7536/23451/6427/8741/7514/677	33
R-HSA-69620	R-HSA-69620	Cell Cycle Checkpoints	42/554	51/1000	3.21043e-05	0.00143399	0.00109267	51433/472/545/9212/580/8900/890/891/898/993/995/990/1017/1027/1029/1058/1111/11200/64326/4171/4173/4174/4176/9656/4193/4194/4361/7468/55746/9088/5516/5518/5708/10111/5903/5983/5984/6119/2810/7157/7465/7514	42
R-HSA-69239	R-HSA-69239	Synthesis of DNA	24/554	26/1000	4.14887e-05	0.00171061	0.00130345	51433/8900/890/898/990/1017/8454/2237/4171/4173/4174/4176/5111/5424/57804/5426/5708/9978/5981/5983/5984/6119/6500/6502	24
R-HSA-392499	R-HSA-392499	Metabolism of proteins	123/554	182/1000	0.000153013	0.00582206	0.00443629	367/171023/55252/4287/6790/9212/8312/567/9334/8314/580/811/8900/890/898/135228/993/79577/1029/1051/1107/23412/64326/90993/148327/1387/1499/8454/8452/1616/54165/55208/1643/1649/22894/1786/1788/1964/1974/1977/1978/6921/2033/2034/2099/56975/2335/2530/2627/2999/3065/3066/9759/3105/3190/7184/3479/9641/8517/3624/3625/9817/3799/9314/116138/9656/4193/4194/4221/4245/51642/4792/4869/55746/11097/9688/142/51…	123
R-HSA-3247509	R-HSA-3247509	Chromatin modifying enzymes	38/554	47/1000	0.000173793	0.00582206	0.00443629	8289/57492/196528/84159/55729/10902/595/1019/1107/1108/1387/1788/8726/2033/2146/2874/3065/3066/284058/7994/5927/8242/4297/9757/58508/8085/2122/9611/4790/7468/55193/5970/29072/6597/6598/6602/23512/79718	38
R-HSA-4839726	R-HSA-4839726	Chromatin organization	38/554	47/1000	0.000173793	0.00582206	0.00443629	8289/57492/196528/84159/55729/10902/595/1019/1107/1108/1387/1788/8726/2033/2146/2874/3065/3066/284058/7994/5927/8242/4297/9757/58508/8085/2122/9611/4790/7468/55193/5970/29072/6597/6598/6602/23512/79718	38
R-HSA-5633007	R-HSA-5633007	Regulation of TP53 Activity	37/554	46/1000	0.000261719	0.00825183	0.00628773	207/208/472/545/6790/9212/580/29117/8900/890/1017/1029/1107/1108/1111/11200/1616/2033/3065/3066/7994/4193/4194/4361/2475/5170/5371/5516/5518/10111/5983/5984/253260/6119/6794/6872/7157	37
R-HSA-6807070	R-HSA-6807070	PTEN Regulation	23/554	26/1000	0.000293873	0.00843317	0.0064259	207/208/1107/1108/8726/2146/3065/3066/10014/3725/5594/5595/2122/2475/5371/80243/5708/5728/6009/57521/23512/7157/331	23
R-HSA-597592	R-HSA-597592	Post-translational protein modification	97/554	141/1000	0.000333865	0.00843317	0.0064259	367/171023/55252/4287/6790/9212/8312/9334/8314/580/811/8900/890/135228/993/79577/1029/1107/23412/64326/1387/8454/8452/1616/54165/55208/1643/1786/1788/6921/2033/2034/2099/56975/2335/2530/3065/3066/9759/3105/3190/7184/9641/8517/9817/9656/4193/4194/4221/4245/4792/4869/55746/11097/9688/142/5111/5241/5329/5371/5423/5537/5591/5708/5728/11021/5885/5893/5903/9978/5970/387/6383/25942/6500/6502/4087/4088/4…	97
R-HSA-73886	R-HSA-73886	Chromosome Maintenance	20/554	22/1000	0.00033981	0.00843317	0.0064259	546/8900/890/1017/1058/1616/2237/4869/5111/5424/57804/5433/5437/5439/5537/5981/5983/5984/6119/55164	20
R-HSA-6804757	R-HSA-6804757	Regulation of TP53 Degradation	17/554	18/1000	0.00034005	0.00843317	0.0064259	207/208/472/8900/890/1017/1029/11200/1616/4193/4194/2475/5170/5516/5518/253260/7157	17
R-HSA-69206	R-HSA-69206	G1/S Transition	32/554	39/1000	0.000356748	0.00843317	0.0064259	207/208/8900/890/891/595/898/993/990/1017/1019/1027/8454/1869/3065/4149/4171/4173/4174/4176/4331/5111/5426/5516/5518/5708/5925/6119/6500/6502/7027/7465	32
R-HSA-162906	R-HSA-162906	HIV Infection	25/554	29/1000	0.000377605	0.00843317	0.0064259	567/7852/6921/2068/2071/2237/3105/3159/3932/4331/4869/55746/11097/9688/5433/5437/5439/11168/5708/5879/5903/9978/6500/6872/7514	25
R-HSA-69306	R-HSA-69306	DNA Replication	25/554	29/1000	0.000377605	0.00843317	0.0064259	51433/8900/890/898/990/1017/8454/1869/2237/4171/4173/4174/4176/5111/5424/57804/5426/5708/9978/5981/5983/5984/6119/6500/6502	25
R-HSA-68949	R-HSA-68949	Orc1 removal from chromatin	13/554	13/1000	0.000434543	0.0093166	0.00709906	8900/890/990/1017/8454/4171/4173/4174/4176/5708/9978/6500/6502	13
R-HSA-69275	R-HSA-69275	G2/M Transition	22/554	25/1000	0.000479786	0.00989098	0.00753672	84962/6790/8900/890/891/993/994/995/1017/8454/2033/4331/9088/5516/5518/5566/5708/9978/6500/7157/7465/7514	22
R-HSA-73894	R-HSA-73894	DNA Repair	63/554	87/1000	0.000503534	0.00999608	0.00761681	25/221120/472/545/8314/580/675/8900/890/1017/1111/11200/1643/2033/2067/2068/2071/2073/91442/2175/2176/2177/2189/55215/55120/2237/348654/10459/5599/9656/4255/4292/4331/4361/4436/2956/4595/7468/4913/79728/142/10038/5111/5395/5423/5424/57804/5426/5433/5437/5439/5591/10111/5889/5893/9978/5981/5983/5984/54778/6119/7157/7507	63
R-HSA-2990846	R-HSA-2990846	SUMOylation	41/554	53/1000	0.000569561	0.0101847	0.0077605	367/6790/9212/1029/1107/1387/1616/1786/1788/2033/2099/3065/3066/9759/3190/9641/8517/9656/4193/4792/4869/55746/11097/9688/142/5111/5241/5371/5885/5893/5903/5970/25942/8243/9126/10274/10735/23512/7150/7153/7157	41
R-HSA-3108232	R-HSA-3108232	SUMO E3 ligases SUMOylate target proteins	41/554	53/1000	0.000569561	0.0101847	0.0077605	367/6790/9212/1029/1107/1387/1616/1786/1788/2033/2099/3065/3066/9759/3190/9641/8517/9656/4193/4792/4869/55746/11097/9688/142/5111/5241/5371/5885/5893/5903/5970/25942/8243/9126/10274/10735/23512/7150/7153/7157	41
R-HSA-162909	R-HSA-162909	Host Interactions of HIV factors	16/554	17/1000	0.000589038	0.0101847	0.0077605	567/6921/3105/3159/3932/4869/55746/11097/9688/11168/5708/5879/5903/9978/6500/7514	16
R-HSA-1834949	R-HSA-1834949	Cytosolic sensors of pathogen-associated DNA	16/554	17/1000	0.000589038	0.0101847	0.0077605	1387/1499/51428/1660/23220/2033/3551/8517/4361/4615/4790/4792/5437/5591/5970/81844	16
R-HSA-69190	R-HSA-69190	DNA strand elongation	12/554	12/1000	0.000792119	0.013268	0.0101099	2237/4171/4173/4174/4176/5111/5424/57804/5981/5983/5984/6119	12
R-HSA-5663205	R-HSA-5663205	Infectious disease	81/554	117/1000	0.000831904	0.0135121	0.010296	25/567/23476/811/867/999/1052/1107/1108/1499/1500/7852/1616/8726/6921/2068/2071/2146/2212/2237/2530/2778/2874/2885/2932/3065/3066/3105/3159/3190/3303/3459/3570/3725/3932/5604/5605/5594/5595/5599/4245/4331/4627/9611/4790/4869/55746/11097/9688/142/5289/5336/5371/5433/5437/5439/5566/5573/5575/5576/5613/11168/5708/5879/5903/5925/9978/5970/6146/6125/6500/23512/6850/6872/79718/10628/7297/7422/7474/7514…	81
R-HSA-157579	R-HSA-157579	Telomere Maintenance	18/554	20/1000	0.00094672	0.013819	0.0105298	546/8900/890/1017/1616/2237/5111/5424/57804/5433/5437/5439/5537/5981/5983/5984/6119/55164	18
R-HSA-3371556	R-HSA-3371556	Cellular response to heat stress	18/554	20/1000	0.00094672	0.013819	0.0105298	472/545/1387/3337/2033/2932/10013/3303/3306/5594/5595/2475/55746/11097/9688/5903/6119/57521	18
R-HSA-453274	R-HSA-453274	Mitotic G2-G2/M phases	23/554	27/1000	0.000953921	0.013819	0.0105298	84962/6790/8900/890/891/993/994/995/1017/8454/1869/2033/4331/9088/5516/5518/5566/5708/9978/6500/7157/7465/7514	23
R-HSA-5696398	R-HSA-5696398	Nucleotide Excision Repair	23/554	27/1000	0.000953921	0.013819	0.0105298	1643/2033/2067/2068/2071/2073/4331/142/10038/5111/5424/57804/5426/5433/5437/5439/9978/5981/5983/5984/54778/6119/7507	23
R-HSA-69052	R-HSA-69052	Switching of origins to a post-replicative state	15/554	16/1000	0.00101642	0.0143368	0.0109244	51433/8900/890/898/990/1017/8454/4171/4173/4174/4176/5708/9978/6500/6502	15
R-HSA-8939243	R-HSA-8939243	RUNX1 interacts with co-factors whose precise effect on RUNX1 targets is not known	11/554	11/1000	0.00144274	0.0198284	0.0151088	8289/57492/196528/865/2033/55193/861/23429/6597/6598/6602	11
R-HSA-6806003	R-HSA-6806003	Regulation of TP53 Expression and Degradation	17/554	19/1000	0.00156775	0.0210078	0.0160075	207/208/472/8900/890/1017/1029/11200/1616/4193/4194/2475/5170/5516/5518/253260/7157	17
R-HSA-194315	R-HSA-194315	Signaling by Rho GTPases	38/554	50/1000	0.00168284	0.0217706	0.0165888	25/367/2909/8874/9212/613/995/999/1027/1058/1495/1499/2316/10672/2885/8826/3799/5594/5595/4221/4627/4771/55746/5170/5216/5289/5296/5516/5518/5879/5903/387/388/6242/2810/6654/7074/7514	38
R-HSA-73884	R-HSA-73884	Base Excision Repair	14/554	15/1000	0.00174652	0.0217706	0.0165888	2237/4595/4913/142/10038/5111/5423/5424/57804/5426/5981/5983/5984/6119	14
R-HSA-73933	R-HSA-73933	Resolution of Abasic Sites (AP sites)	14/554	15/1000	0.00174652	0.0217706	0.0165888	2237/4595/4913/142/10038/5111/5423/5424/57804/5426/5981/5983/5984/6119	14
R-HSA-69481	R-HSA-69481	G2/M Checkpoints	26/554	32/1000	0.00179322	0.0218447	0.0166452	472/545/580/891/993/995/990/1017/1111/11200/4171/4173/4174/4176/9656/4361/7468/9088/5708/10111/5983/5984/6119/2810/7157/7465	26
R-HSA-5696399	R-HSA-5696399	Global Genome Nucleotide Excision Repair (GG-NER)	19/554	22/1000	0.0020177	0.0240331	0.0183127	1643/2067/2068/2071/2073/4331/142/10038/5111/5424/57804/5426/9978/5981/5983/5984/54778/6119/7507	19
R-HSA-6796648	R-HSA-6796648	TP53 Regulates Transcription of DNA Repair Genes	21/554	25/1000	0.00235025	0.0273855	0.0208672	472/545/1111/1643/6921/2068/2071/2176/2177/55215/2353/3725/9656/4292/4331/4436/5395/5433/5437/5439/7157	21
R-HSA-9018519	R-HSA-9018519	Estrogen-dependent gene expression	23/554	28/1000	0.00257304	0.0281461	0.0214467	8312/865/595/1387/2033/2066/2099/2353/3065/3725/4602/5241/5433/5437/5439/5885/861/8243/9126/6667/10274/10735/7764	23
R-HSA-72203	R-HSA-72203	Processing of Capped Intron-Containing Pre-mRNA	16/554	18/1000	0.00258094	0.0281461	0.0214467	1665/1660/1977/3190/55746/11097/9688/5093/5433/5437/5439/84950/5903/7536/23451/6427	16
R-HSA-8943724	R-HSA-8943724	Regulation of PTEN gene transcription	16/554	18/1000	0.00258094	0.0281461	0.0214467	1107/1108/8726/2146/3065/3066/10014/3725/5594/5595/2122/2475/6009/57521/23512/7157	16
R-HSA-168273	R-HSA-168273	Influenza Viral RNA Transcription and Replication	10/554	10/1000	0.00262557	0.0281461	0.0214467	55746/11097/9688/142/5433/5437/5439/5903/6146/6125	10
R-HSA-195258	R-HSA-195258	RHO GTPase Effectors	31/554	40/1000	0.00269903	0.0283662	0.0216145	25/367/9212/995/999/1027/1058/1495/1499/2316/2885/8826/3799/5594/5595/4221/4627/4771/55746/5170/5216/5289/5516/5518/5879/5903/387/388/6242/2810/7514	31
R-HSA-162599	R-HSA-162599	Late Phase of HIV Life Cycle	13/554	14/1000	0.00298721	0.0285918	0.0217864	6921/2068/2071/4331/55746/11097/9688/5433/5437/5439/5903/6872/7514	13
R-HSA-168255	R-HSA-168255	Influenza Infection	13/554	14/1000	0.00298721	0.0285918	0.0217864	811/3303/55746/11097/9688/142/5433/5437/5439/5903/6146/6125/7514	13
R-HSA-176187	R-HSA-176187	Activation of ATR in response to replication stress	13/554	14/1000	0.00298721	0.0285918	0.0217864	545/993/995/990/1017/1111/4171/4173/4174/4176/5983/5984/6119	13
R-HSA-3371453	R-HSA-3371453	Regulation of HSF1-mediated heat shock response	13/554	14/1000	0.00298721	0.0285918	0.0217864	472/545/3337/2932/3303/3306/5594/5595/55746/11097/9688/5903/6119	13
R-HSA-69273	R-HSA-69273	Cyclin A/B1/B2 associated events during G2/M transition	13/554	14/1000	0.00298721	0.0285918	0.0217864	8900/890/891/993/994/995/1017/4331/9088/5516/5518/7465/7514	13
R-HSA-68886	R-HSA-68886	M Phase	24/554	30/1000	0.0040425	0.0380137	0.0289657	51433/9212/891/1058/27436/221496/5594/5595/25836/55746/11097/9688/5516/5518/5566/5708/5885/5903/5925/8243/9126/10274/10735/7514	24
R-HSA-69615	R-HSA-69615	G1/S DNA Damage Checkpoints	15/554	17/1000	0.00422176	0.0383536	0.0292247	472/8900/890/898/993/1017/1027/1029/1111/11200/64326/4193/4194/5708/7157	15
R-HSA-9609646	R-HSA-9609646	HCMV Infection	15/554	17/1000	0.00422176	0.0383536	0.0292247	1052/1616/8726/2146/2874/3190/9611/4790/55746/11097/9688/5371/5903/23512/79718	15
R-HSA-110373	R-HSA-110373	Resolution of AP sites via the multiple-nucleotide patch replacement pathway	12/554	13/1000	0.00508303	0.0413117	0.0314787	2237/142/10038/5111/5423/5424/57804/5426/5981/5983/5984/6119	12
R-HSA-174143	R-HSA-174143	APC/C-mediated degradation of cell cycle proteins	12/554	13/1000	0.00508303	0.0413117	0.0314787	51433/6790/9212/8900/890/891/1017/8454/5708/5925/6500/6502	12
R-HSA-453276	R-HSA-453276	Regulation of mitotic cell cycle	12/554	13/1000	0.00508303	0.0413117	0.0314787	51433/6790/9212/8900/890/891/1017/8454/5708/5925/6500/6502	12
R-HSA-162587	R-HSA-162587	HIV Life Cycle	17/554	20/1000	0.00508689	0.0413117	0.0314787	7852/6921/2068/2071/2237/3159/4331/55746/11097/9688/5433/5437/5439/11168/5903/6872/7514	17
R-HSA-2555396	R-HSA-2555396	Mitotic Metaphase and Anaphase	17/554	20/1000	0.00508689	0.0413117	0.0314787	51433/9212/891/1058/221496/55746/9688/5516/5518/5708/5885/5903/8243/9126/10274/10735/7514	17
R-HSA-5696400	R-HSA-5696400	Dual Incision in GG-NER	17/554	20/1000	0.00508689	0.0413117	0.0314787	1643/2067/2068/2071/2073/142/10038/5111/5424/57804/5426/9978/5981/5983/5984/6119/7507	17
R-HSA-68882	R-HSA-68882	Mitotic Anaphase	17/554	20/1000	0.00508689	0.0413117	0.0314787	51433/9212/891/1058/221496/55746/9688/5516/5518/5708/5885/5903/8243/9126/10274/10735/7514	17
R-HSA-8878166	R-HSA-8878166	Transcriptional regulation by RUNX2	29/554	38/1000	0.00557252	0.0437176	0.033312	25/207/208/367/865/891/595/1019/1277/8454/2099/2737/2932/9759/10013/3280/5594/5595/5708/5925/9978/861/6500/6502/4089/6662/6772/10413/7525	29
R-HSA-6781827	R-HSA-6781827	Transcription-Coupled Nucleotide Excision Repair (TC-NER)	19/554	23/1000	0.00562783	0.0437176	0.033312	2033/2067/2068/2071/2073/4331/5111/5424/57804/5426/5433/5437/5439/9978/5981/5983/5984/6119/7507	19
R-HSA-6782135	R-HSA-6782135	Dual incision in TC-NER	19/554	23/1000	0.00562783	0.0437176	0.033312	2033/2067/2068/2071/2073/4331/5111/5424/57804/5426/5433/5437/5439/9978/5981/5983/5984/6119/7507	19
R-HSA-69656	R-HSA-69656	Cyclin A:Cdk2-associated events at S phase entry	21/554	26/1000	0.00591162	0.0452661	0.0344918	207/208/8900/890/595/898/993/994/1017/1019/1027/8454/1869/4149/4331/5708/5925/6500/6502/7027/7465	21
R-HSA-168249	R-HSA-168249	Innate Immune System	94/554	144/1000	0.0061241	0.0462326	0.0352283	25/302/567/598/715/51806/842/929/629/23412/1387/1499/1508/8454/1654/51428/1660/23220/1848/2033/2212/2353/2885/3105/3106/3107/7184/3303/10075/3417/3551/9641/8517/8826/3725/3845/3916/27040/3932/5604/4214/9020/1326/5594/5602/5595/5599/4318/4361/4615/4627/4771/4772/4790/4792/4893/5170/5289/5290/5291/5296/5328/5329/5336/5437/5516/5518/5530/5532/5534/5566/5591/5708/5781/5836/5879/5894/10235/5970/387/61…	94

## Sheet: Ovarian_Cancer_KEGG_SPARKX
	ID	Description	GeneRatio	BgRatio	pvalue	p.adjust	qvalue	geneID	Count
hsa04110	hsa04110	Cell cycle	57/511	76/968	3.06124e-05	0.00652044	0.00563912	25/51433/472/545/8900/890/891/595/894/896/898/993/994/995/990/1017/1019/1027/1029/1031/1111/11200/1387/8454/1869/2033/10912/2932/3065/3066/10459/4171/4173/4174/4176/4193/5111/9088/5591/5885/5925/9978/2810/6500/6502/4087/4088/4089/8243/9126/10274/10735/7027/7042/7157/7272/7465	57
hsa05203	hsa05203	Viral carcinogenesis	59/511	83/968	0.000304112	0.0215919	0.0186735	87/81/572/836/8900/890/595/894/896/898/1017/1019/1027/1029/1108/1111/90993/148327/1387/1654/2033/2885/3065/79885/3066/9759/10014/10013/3105/3106/3107/3190/8517/3572/3725/3845/5594/5595/4193/4790/4792/4893/5290/5291/5296/5423/5566/5879/5925/5970/387/6502/6774/6776/6777/6850/7157/7186/7187	59
hsa05166	hsa05166	Human T-cell leukemia virus 1 infection	73/511	108/968	0.000688731	0.0366749	0.0317179	207/208/51433/472/545/567/598/811/8900/890/595/894/896/898/958/1017/1019/1029/1031/1111/11200/90993/148327/1387/1869/2033/2113/2114/2353/2874/3105/3106/3107/3122/3551/8517/3725/3845/3932/5604/5605/4214/9020/5594/5602/5595/5599/4772/4790/4792/4893/5290/5291/5296/5423/5530/5532/5534/5566/5728/5925/5970/4087/4088/4089/6776/6777/6929/7042/7046/7157/331/7514	73
hsa05220	hsa05220	Chronic myeloid leukemia	49/511	69/968	0.00108411	0.0461829	0.0399408	25/207/208/369/572/598/613/673/867/595/1019/1027/1029/1399/1643/1869/10912/2885/3065/3066/3551/8517/3845/5604/5605/5594/5595/4193/2122/4790/4792/4893/5290/5291/5296/5781/5894/5925/5970/861/6464/4088/4089/6654/6776/6777/7042/7046/7157	49
hsa04914	hsa04914	Progesterone-mediated oocyte maturation	30/511	39/968	0.00139853	0.0496477	0.0429372	207/208/51433/369/6790/673/8900/890/891/993/994/995/1017/3479/3480/3845/10459/5604/5594/5602/5595/5599/5241/5290/5291/5296/9088/5566/5894/6197	30
hsa03030	hsa03030	DNA replication	13/511	14/968	0.00165956	0.0504981	0.0436727	2237/4171/4173/4174/4176/5111/5424/57804/5426/5981/5983/5984/6119	13
hsa04114	hsa04114	Oocyte meiosis	29/511	38/968	0.00210432	0.0517254	0.0447341	51433/367/6790/51806/163688/891/898/995/1017/8454/3479/3480/10459/5604/5594/5595/5241/9088/5516/5518/5530/5532/5534/5566/9978/6197/6500/8243/9126	29
hsa05165	hsa05165	Human papillomavirus infection	103/511	163/968	0.00221571	0.0517254	0.0447341	207/208/472/545/8312/572/836/8900/890/595/894/896/898/1017/1019/1027/1108/1277/1278/131873/1311/90993/148327/1387/1452/1499/1869/1978/2033/2335/2308/2535/7976/8325/2778/2885/2932/3065/3066/3280/55502/3105/3106/3107/3551/9641/8517/3675/3679/3680/3690/3691/3694/3695/3696/3845/3909/3911/3914/3918/3955/9223/5604/5605/5594/5595/4193/2475/4790/4853/4854/4893/5159/5290/5291/5296/5516/5518/5566/5584/5728…	103
hsa04218	hsa04218	Cellular senescence	60/511	89/968	0.00242842	0.0517254	0.0447341	207/208/472/545/51806/163688/824/8900/890/891/595/894/896/898/993/1017/1019/1029/1111/11200/1869/1978/2113/2308/10912/3105/3106/3107/3845/5604/5605/5594/5595/4193/4361/2475/4772/4790/4893/5290/5291/5296/5530/5532/5534/5728/10111/5894/5925/5970/6009/4087/4088/7042/7046/7157/7248/7249/677/678	60
